# Supplementary material for: PhaeoEpiView: an epigenome browser of the newly assembled genome of the model diatom Phaeodactylum tricornutum
Source: Sci Rep. 2023 May 23;13:8320. doi: 10.1038/s41598-023-35403-1 (PMC10206091; doi:10.1038/s41598-023-35403-1)
Supplement: Supplementary file 6 — Supplementary Table S2. [file 41598_2023_35403_MOESM6_ESM.xlsx]

## Sheet: Genes not lifted
Supplementary Table 2
##gff-version 3
1	ensemblgenomes	gene	6632	7704	.	-	.	ID=gene:Phatr3_J42422;biotype=protein_coding;description=Predicted	protein	[Source:UniProtKB/TrEMBL%3BAcc:B7FR85];gene_id=Phatr3_J42422;logic_name=ensemblgenomes
1	ensemblgenomes	mRNA	6632	7704	.	-	.	ID=transcript:Phatr3_J42422.t1;Parent=gene:Phatr3_J42422;biotype=protein_coding;transcript_id=Phatr3_J42422.t1
1	ensemblgenomes	exon	6632	7261	.	-	.	Parent=transcript:Phatr3_J42422.t1;Name=Phatr3_J42422-E2;constitutive=1;ensembl_end_phase=0;ensembl_phase=0;exon_id=Phatr3_J42422-E2;rank=2
1	ensemblgenomes	CDS	6632	7261	.	-	0	ID=CDS:Phatr3_J42422.p1;Parent=transcript:Phatr3_J42422.t1;protein_id=Phatr3_J42422.p1
1	ensemblgenomes	exon	7345	7704	.	-	.	Parent=transcript:Phatr3_J42422.t1;Name=Phatr3_J42422-E1;constitutive=1;ensembl_end_phase=0;ensembl_phase=0;exon_id=Phatr3_J42422-E1;rank=1
1	ensemblgenomes	CDS	7345	7704	.	-	0	ID=CDS:Phatr3_J42422.p1;Parent=transcript:Phatr3_J42422.t1;protein_id=Phatr3_J42422.p1
11	ensemblgenomes	gene	905418	907433	.	-	.	ID=gene:Phatr3_J46950;biotype=protein_coding;description=Predicted	protein	[Source:UniProtKB/TrEMBL%3BAcc:B5Y4B1];gene_id=Phatr3_J46950;logic_name=ensemblgenomes
11	ensemblgenomes	mRNA	905418	907433	.	-	.	ID=transcript:Phatr3_J46950.t1;Parent=gene:Phatr3_J46950;biotype=protein_coding;transcript_id=Phatr3_J46950.t1
11	ensemblgenomes	exon	905418	907433	.	-	.	Parent=transcript:Phatr3_J46950.t1;Name=Phatr3_J46950-E1;constitutive=1;ensembl_end_phase=0;ensembl_phase=0;exon_id=Phatr3_J46950-E1;rank=1
11	ensemblgenomes	CDS	905418	907433	.	-	0	ID=CDS:Phatr3_J46950.p1;Parent=transcript:Phatr3_J46950.t1;protein_id=Phatr3_J46950.p1
11	ensemblgenomes	gene	915814	917068	.	+	.	ID=gene:Phatr3_J46954;biotype=protein_coding;description=Predicted	protein	[Source:UniProtKB/TrEMBL%3BAcc:B5Y4B5];gene_id=Phatr3_J46954;logic_name=ensemblgenomes
11	ensemblgenomes	mRNA	915814	917068	.	+	.	ID=transcript:Phatr3_J46954.t1;Parent=gene:Phatr3_J46954;biotype=protein_coding;transcript_id=Phatr3_J46954.t1
11	ensemblgenomes	five_prime_UTR	915814	915993	.	+	.	Parent=transcript:Phatr3_J46954.t1
11	ensemblgenomes	exon	915814	917011	.	+	.	Parent=transcript:Phatr3_J46954.t1;Name=Phatr3_J46954-E1;constitutive=1;ensembl_end_phase=1;ensembl_phase=-1;exon_id=Phatr3_J46954-E1;rank=1
11	ensemblgenomes	CDS	915994	917011	.	+	0	ID=CDS:Phatr3_J46954.p1;Parent=transcript:Phatr3_J46954.t1;protein_id=Phatr3_J46954.p1
11	ensemblgenomes	exon	917052	917068	.	+	.	Parent=transcript:Phatr3_J46954.t1;Name=Phatr3_J46954-E2;constitutive=1;ensembl_end_phase=0;ensembl_phase=1;exon_id=Phatr3_J46954-E2;rank=2
11	ensemblgenomes	CDS	917052	917068	.	+	2	ID=CDS:Phatr3_J46954.p1;Parent=transcript:Phatr3_J46954.t1;protein_id=Phatr3_J46954.p1
15	ensemblgenomes	gene	14170	15973	.	+	.	ID=gene:Phatr3_J47781;biotype=protein_coding;description=Predicted	protein	[Source:UniProtKB/TrEMBL%3BAcc:B7G4W2];gene_id=Phatr3_J47781;logic_name=ensemblgenomes
15	ensemblgenomes	mRNA	14170	15973	.	+	.	ID=transcript:Phatr3_J47781.t1;Parent=gene:Phatr3_J47781;biotype=protein_coding;transcript_id=Phatr3_J47781.t1
15	ensemblgenomes	exon	14170	14297	.	+	.	Parent=transcript:Phatr3_J47781.t1;Name=Phatr3_J47781-E1;constitutive=1;ensembl_end_phase=2;ensembl_phase=0;exon_id=Phatr3_J47781-E1;rank=1
15	ensemblgenomes	CDS	14170	14297	.	+	0	ID=CDS:Phatr3_J47781.p1;Parent=transcript:Phatr3_J47781.t1;protein_id=Phatr3_J47781.p1
15	ensemblgenomes	CDS	14409	15579	.	+	1	ID=CDS:Phatr3_J47781.p1;Parent=transcript:Phatr3_J47781.t1;protein_id=Phatr3_J47781.p1
15	ensemblgenomes	exon	14409	15973	.	+	.	Parent=transcript:Phatr3_J47781.t1;Name=Phatr3_J47781-E2;constitutive=1;ensembl_end_phase=-1;ensembl_phase=2;exon_id=Phatr3_J47781-E2;rank=2
15	ensemblgenomes	three_prime_UTR	15580	15973	.	+	.	Parent=transcript:Phatr3_J47781.t1
15	ensemblgenomes	gene	16341	18143	.	+	.	ID=gene:Phatr3_J14403;biotype=protein_coding;gene_id=Phatr3_J14403;logic_name=ensemblgenomes
15	ensemblgenomes	mRNA	16341	18143	.	+	.	ID=transcript:Phatr3_J14403.t1;Parent=gene:Phatr3_J14403;biotype=protein_coding;transcript_id=Phatr3_J14403.t1
15	ensemblgenomes	exon	16341	16442	.	+	.	Parent=transcript:Phatr3_J14403.t1;Name=Phatr3_J14403-E1;constitutive=1;ensembl_end_phase=0;ensembl_phase=0;exon_id=Phatr3_J14403-E1;rank=1
15	ensemblgenomes	CDS	16341	16442	.	+	0	ID=CDS:Phatr3_J14403.p1;Parent=transcript:Phatr3_J14403.t1;protein_id=Phatr3_J14403.p1
15	ensemblgenomes	exon	16545	18143	.	+	.	Parent=transcript:Phatr3_J14403.t1;Name=Phatr3_J14403-E2;constitutive=1;ensembl_end_phase=0;ensembl_phase=0;exon_id=Phatr3_J14403-E2;rank=2
15	ensemblgenomes	CDS	16545	18143	.	+	0	ID=CDS:Phatr3_J14403.p1;Parent=transcript:Phatr3_J14403.t1;protein_id=Phatr3_J14403.p1
15	ensemblgenomes	gene	18598	19255	.	-	.	ID=gene:Phatr3_J47783;biotype=protein_coding;description=Predicted	protein	[Source:UniProtKB/TrEMBL%3BAcc:B7G4W4];gene_id=Phatr3_J47783;logic_name=ensemblgenomes
15	ensemblgenomes	mRNA	18598	19255	.	-	.	ID=transcript:Phatr3_J47783.t1;Parent=gene:Phatr3_J47783;biotype=protein_coding;transcript_id=Phatr3_J47783.t1
15	ensemblgenomes	exon	18598	18701	.	-	.	Parent=transcript:Phatr3_J47783.t1;Name=Phatr3_J47783-E2;constitutive=1;ensembl_end_phase=0;ensembl_phase=1;exon_id=Phatr3_J47783-E2;rank=2
15	ensemblgenomes	CDS	18598	18701	.	-	2	ID=CDS:Phatr3_J47783.p1;Parent=transcript:Phatr3_J47783.t1;protein_id=Phatr3_J47783.p1
15	ensemblgenomes	exon	18781	19255	.	-	.	Parent=transcript:Phatr3_J47783.t1;Name=Phatr3_J47783-E1;constitutive=1;ensembl_end_phase=1;ensembl_phase=0;exon_id=Phatr3_J47783-E1;rank=1
15	ensemblgenomes	CDS	18781	19255	.	-	0	ID=CDS:Phatr3_J47783.p1;Parent=transcript:Phatr3_J47783.t1;protein_id=Phatr3_J47783.p1
15	ensemblgenomes	gene	20321	24363	.	+	.	ID=gene:Phatr3_J47784;biotype=protein_coding;description=Predicted	protein	[Source:UniProtKB/TrEMBL%3BAcc:B7G4W5];gene_id=Phatr3_J47784;logic_name=ensemblgenomes
15	ensemblgenomes	mRNA	20321	24363	.	+	.	ID=transcript:Phatr3_J47784.t1;Parent=gene:Phatr3_J47784;biotype=protein_coding;transcript_id=Phatr3_J47784.t1
15	ensemblgenomes	five_prime_UTR	20321	20370	.	+	.	Parent=transcript:Phatr3_J47784.t1
15	ensemblgenomes	exon	20321	24363	.	+	.	Parent=transcript:Phatr3_J47784.t1;Name=Phatr3_J47784-E1;constitutive=1;ensembl_end_phase=0;ensembl_phase=-1;exon_id=Phatr3_J47784-E1;rank=1
15	ensemblgenomes	CDS	20371	24363	.	+	0	ID=CDS:Phatr3_J47784.p1;Parent=transcript:Phatr3_J47784.t1;protein_id=Phatr3_J47784.p1
15	ensemblgenomes	gene	25288	26576	.	-	.	ID=gene:Phatr3_J47785;biotype=protein_coding;description=Predicted	protein	[Source:UniProtKB/TrEMBL%3BAcc:B7G4W6];gene_id=Phatr3_J47785;logic_name=ensemblgenomes
15	ensemblgenomes	mRNA	25288	26576	.	-	.	ID=transcript:Phatr3_J47785.t1;Parent=gene:Phatr3_J47785;biotype=protein_coding;transcript_id=Phatr3_J47785.t1
15	ensemblgenomes	exon	25288	25315	.	-	.	Parent=transcript:Phatr3_J47785.t1;Name=Phatr3_J47785-E3;constitutive=1;ensembl_end_phase=0;ensembl_phase=2;exon_id=Phatr3_J47785-E3;rank=3
15	ensemblgenomes	CDS	25288	25315	.	-	1	ID=CDS:Phatr3_J47785.p1;Parent=transcript:Phatr3_J47785.t1;protein_id=Phatr3_J47785.p1
15	ensemblgenomes	exon	25372	26422	.	-	.	Parent=transcript:Phatr3_J47785.t1;Name=Phatr3_J47785-E2;constitutive=1;ensembl_end_phase=2;ensembl_phase=1;exon_id=Phatr3_J47785-E2;rank=2
15	ensemblgenomes	CDS	25372	26422	.	-	2	ID=CDS:Phatr3_J47785.p1;Parent=transcript:Phatr3_J47785.t1;protein_id=Phatr3_J47785.p1
15	ensemblgenomes	exon	26504	26576	.	-	.	Parent=transcript:Phatr3_J47785.t1;Name=Phatr3_J47785-E1;constitutive=1;ensembl_end_phase=1;ensembl_phase=0;exon_id=Phatr3_J47785-E1;rank=1
15	ensemblgenomes	CDS	26504	26576	.	-	0	ID=CDS:Phatr3_J47785.p1;Parent=transcript:Phatr3_J47785.t1;protein_id=Phatr3_J47785.p1
2	ensemblgenomes	gene	4921	7491	.	-	.	ID=gene:Phatr3_J43279;biotype=protein_coding;description=Predicted	protein	[Source:UniProtKB/TrEMBL%3BAcc:B7FRQ7];gene_id=Phatr3_J43279;logic_name=ensemblgenomes
2	ensemblgenomes	mRNA	4921	7491	.	-	.	ID=transcript:Phatr3_J43279.t1;Parent=gene:Phatr3_J43279;biotype=protein_coding;transcript_id=Phatr3_J43279.t1
2	ensemblgenomes	exon	4921	7491	.	-	.	Parent=transcript:Phatr3_J43279.t1;Name=Phatr3_J43279-E1;constitutive=1;ensembl_end_phase=0;ensembl_phase=0;exon_id=Phatr3_J43279-E1;rank=1
2	ensemblgenomes	CDS	4921	7491	.	-	0	ID=CDS:Phatr3_J43279.p1;Parent=transcript:Phatr3_J43279.t1;protein_id=Phatr3_J43279.p1
2	ensemblgenomes	gene	176554	179979	.	-	.	ID=gene:Phatr3_EG02119;biotype=protein_coding;gene_id=Phatr3_EG02119;logic_name=ensemblgenomes
2	ensemblgenomes	mRNA	176554	179979	.	-	.	ID=transcript:Phatr3_EG02119.t1;Parent=gene:Phatr3_EG02119;biotype=protein_coding;transcript_id=Phatr3_EG02119.t1
2	ensemblgenomes	exon	176554	179431	.	-	.	Parent=transcript:Phatr3_EG02119.t1;Name=Phatr3_EG02119-E2;constitutive=1;ensembl_end_phase=0;ensembl_phase=2;exon_id=Phatr3_EG02119-E2;rank=2
2	ensemblgenomes	CDS	176554	179431	.	-	1	ID=CDS:Phatr3_EG02119.p1;Parent=transcript:Phatr3_EG02119.t1;protein_id=Phatr3_EG02119.p1
2	ensemblgenomes	exon	179483	179979	.	-	.	Parent=transcript:Phatr3_EG02119.t1;Name=Phatr3_EG02119-E1;constitutive=1;ensembl_end_phase=2;ensembl_phase=0;exon_id=Phatr3_EG02119-E1;rank=1
2	ensemblgenomes	CDS	179483	179979	.	-	0	ID=CDS:Phatr3_EG02119.p1;Parent=transcript:Phatr3_EG02119.t1;protein_id=Phatr3_EG02119.p1
2	ensemblgenomes	gene	345130	345463	.	+	.	ID=gene:Phatr3_EG01463;biotype=protein_coding;gene_id=Phatr3_EG01463;logic_name=ensemblgenomes
2	ensemblgenomes	mRNA	345130	345463	.	+	.	ID=transcript:Phatr3_EG01463.t1;Parent=gene:Phatr3_EG01463;biotype=protein_coding;transcript_id=Phatr3_EG01463.t1
2	ensemblgenomes	exon	345130	345322	.	+	.	Parent=transcript:Phatr3_EG01463.t1;Name=Phatr3_EG01463-E1;constitutive=1;ensembl_end_phase=1;ensembl_phase=0;exon_id=Phatr3_EG01463-E1;rank=1
2	ensemblgenomes	CDS	345130	345322	.	+	0	ID=CDS:Phatr3_EG01463.p1;Parent=transcript:Phatr3_EG01463.t1;protein_id=Phatr3_EG01463.p1
2	ensemblgenomes	exon	345354	345463	.	+	.	Parent=transcript:Phatr3_EG01463.t1;Name=Phatr3_EG01463-E2;constitutive=1;ensembl_end_phase=0;ensembl_phase=1;exon_id=Phatr3_EG01463-E2;rank=2
2	ensemblgenomes	CDS	345354	345463	.	+	2	ID=CDS:Phatr3_EG01463.p1;Parent=transcript:Phatr3_EG01463.t1;protein_id=Phatr3_EG01463.p1
20	ensemblgenomes	gene	6202	9036	.	-	.	ID=gene:Phatr3_J48916;biotype=protein_coding;description=Predicted	protein	[Source:UniProtKB/TrEMBL%3BAcc:B7G8U9];gene_id=Phatr3_J48916;logic_name=ensemblgenomes
20	ensemblgenomes	mRNA	6202	9036	.	-	.	ID=transcript:Phatr3_J48916.t1;Parent=gene:Phatr3_J48916;biotype=protein_coding;transcript_id=Phatr3_J48916.t1
20	ensemblgenomes	exon	6202	9036	.	-	.	Parent=transcript:Phatr3_J48916.t1;Name=Phatr3_J48916-E1;constitutive=1;ensembl_end_phase=0;ensembl_phase=0;exon_id=Phatr3_J48916-E1;rank=1
20	ensemblgenomes	CDS	6202	9036	.	-	0	ID=CDS:Phatr3_J48916.p1;Parent=transcript:Phatr3_J48916.t1;protein_id=Phatr3_J48916.p1
21	ensemblgenomes	gene	156026	156455	.	-	.	ID=gene:Phatr3_EG00351;biotype=protein_coding;gene_id=Phatr3_EG00351;logic_name=ensemblgenomes
21	ensemblgenomes	mRNA	156026	156455	.	-	.	ID=transcript:Phatr3_EG00351.t1;Parent=gene:Phatr3_EG00351;biotype=protein_coding;transcript_id=Phatr3_EG00351.t1
21	ensemblgenomes	exon	156026	156328	.	-	.	Parent=transcript:Phatr3_EG00351.t1;Name=Phatr3_EG00351-E2;constitutive=1;ensembl_end_phase=0;ensembl_phase=0;exon_id=Phatr3_EG00351-E2;rank=2
21	ensemblgenomes	CDS	156026	156328	.	-	0	ID=CDS:Phatr3_EG00351.p1;Parent=transcript:Phatr3_EG00351.t1;protein_id=Phatr3_EG00351.p1
21	ensemblgenomes	exon	156384	156455	.	-	.	Parent=transcript:Phatr3_EG00351.t1;Name=Phatr3_EG00351-E1;constitutive=1;ensembl_end_phase=0;ensembl_phase=0;exon_id=Phatr3_EG00351-E1;rank=1
21	ensemblgenomes	CDS	156384	156455	.	-	0	ID=CDS:Phatr3_EG00351.p1;Parent=transcript:Phatr3_EG00351.t1;protein_id=Phatr3_EG00351.p1
21	ensemblgenomes	gene	251904	253988	.	-	.	ID=gene:Phatr3_J49216;biotype=protein_coding;description=Predicted	protein	[Source:UniProtKB/TrEMBL%3BAcc:B7G9V2];gene_id=Phatr3_J49216;logic_name=ensemblgenomes
21	ensemblgenomes	mRNA	251904	253988	.	-	.	ID=transcript:Phatr3_J49216.t1;Parent=gene:Phatr3_J49216;biotype=protein_coding;transcript_id=Phatr3_J49216.t1
21	ensemblgenomes	exon	251904	253988	.	-	.	Parent=transcript:Phatr3_J49216.t1;Name=Phatr3_J49216-E1;constitutive=1;ensembl_end_phase=0;ensembl_phase=0;exon_id=Phatr3_J49216-E1;rank=1
21	ensemblgenomes	CDS	251904	253988	.	-	0	ID=CDS:Phatr3_J49216.p1;Parent=transcript:Phatr3_J49216.t1;protein_id=Phatr3_J49216.p1
21	ensemblgenomes	gene	427778	429359	.	+	.	ID=gene:Phatr3_J49269;biotype=protein_coding;description=Predicted	protein	[Source:UniProtKB/TrEMBL%3BAcc:B7GA20];gene_id=Phatr3_J49269;logic_name=ensemblgenomes
21	ensemblgenomes	mRNA	427778	429359	.	+	.	ID=transcript:Phatr3_J49269.t1;Parent=gene:Phatr3_J49269;biotype=protein_coding;transcript_id=Phatr3_J49269.t1
21	ensemblgenomes	exon	427778	427893	.	+	.	Parent=transcript:Phatr3_J49269.t1;Name=Phatr3_J49269-E1;constitutive=1;ensembl_end_phase=2;ensembl_phase=0;exon_id=Phatr3_J49269-E1;rank=1
21	ensemblgenomes	CDS	427778	427893	.	+	0	ID=CDS:Phatr3_J49269.p1;Parent=transcript:Phatr3_J49269.t1;protein_id=Phatr3_J49269.p1
21	ensemblgenomes	exon	428021	428107	.	+	.	Parent=transcript:Phatr3_J49269.t1;Name=Phatr3_J49269-E2;constitutive=1;ensembl_end_phase=2;ensembl_phase=2;exon_id=Phatr3_J49269-E2;rank=2
21	ensemblgenomes	CDS	428021	428107	.	+	1	ID=CDS:Phatr3_J49269.p1;Parent=transcript:Phatr3_J49269.t1;protein_id=Phatr3_J49269.p1
21	ensemblgenomes	exon	428298	428560	.	+	.	Parent=transcript:Phatr3_J49269.t1;Name=Phatr3_J49269-E3;constitutive=1;ensembl_end_phase=1;ensembl_phase=2;exon_id=Phatr3_J49269-E3;rank=3
21	ensemblgenomes	CDS	428298	428560	.	+	1	ID=CDS:Phatr3_J49269.p1;Parent=transcript:Phatr3_J49269.t1;protein_id=Phatr3_J49269.p1
21	ensemblgenomes	CDS	428658	429076	.	+	2	ID=CDS:Phatr3_J49269.p1;Parent=transcript:Phatr3_J49269.t1;protein_id=Phatr3_J49269.p1
21	ensemblgenomes	exon	428658	429359	.	+	.	Parent=transcript:Phatr3_J49269.t1;Name=Phatr3_J49269-E4;constitutive=1;ensembl_end_phase=-1;ensembl_phase=1;exon_id=Phatr3_J49269-E4;rank=4
21	ensemblgenomes	three_prime_UTR	429077	429359	.	+	.	Parent=transcript:Phatr3_J49269.t1
21	ensemblgenomes	gene	429705	431038	.	+	.	ID=gene:Phatr3_J49270;biotype=protein_coding;description=Predicted	protein	[Source:UniProtKB/TrEMBL%3BAcc:B7GA21];gene_id=Phatr3_J49270;logic_name=ensemblgenomes
21	ensemblgenomes	mRNA	429705	431038	.	+	.	ID=transcript:Phatr3_J49270.t1;Parent=gene:Phatr3_J49270;biotype=protein_coding;transcript_id=Phatr3_J49270.t1
21	ensemblgenomes	five_prime_UTR	429705	429758	.	+	.	Parent=transcript:Phatr3_J49270.t1
21	ensemblgenomes	exon	429705	430150	.	+	.	Parent=transcript:Phatr3_J49270.t1;Name=Phatr3_J49270-E1;constitutive=1;ensembl_end_phase=2;ensembl_phase=-1;exon_id=Phatr3_J49270-E1;rank=1
21	ensemblgenomes	CDS	429759	430150	.	+	0	ID=CDS:Phatr3_J49270.p1;Parent=transcript:Phatr3_J49270.t1;protein_id=Phatr3_J49270.p1
21	ensemblgenomes	CDS	430260	430416	.	+	1	ID=CDS:Phatr3_J49270.p1;Parent=transcript:Phatr3_J49270.t1;protein_id=Phatr3_J49270.p1
21	ensemblgenomes	exon	430260	431038	.	+	.	Parent=transcript:Phatr3_J49270.t1;Name=Phatr3_J49270-E2;constitutive=1;ensembl_end_phase=-1;ensembl_phase=2;exon_id=Phatr3_J49270-E2;rank=2
21	ensemblgenomes	three_prime_UTR	430417	431038	.	+	.	Parent=transcript:Phatr3_J49270.t1
21	ensemblgenomes	gene	430481	431401	.	-	.	ID=gene:Phatr3_EG00352;biotype=protein_coding;gene_id=Phatr3_EG00352;logic_name=ensemblgenomes
21	ensemblgenomes	mRNA	430481	431401	.	-	.	ID=transcript:Phatr3_EG00352.t1;Parent=gene:Phatr3_EG00352;biotype=protein_coding;transcript_id=Phatr3_EG00352.t1
21	ensemblgenomes	exon	430481	431401	.	-	.	Parent=transcript:Phatr3_EG00352.t1;Name=Phatr3_EG00352-E1;constitutive=1;ensembl_end_phase=0;ensembl_phase=0;exon_id=Phatr3_EG00352-E1;rank=1
21	ensemblgenomes	CDS	430481	431401	.	-	0	ID=CDS:Phatr3_EG00352.p1;Parent=transcript:Phatr3_EG00352.t1;protein_id=Phatr3_EG00352.p1
21	ensemblgenomes	gene	431780	432568	.	+	.	ID=gene:Phatr3_J49272;biotype=protein_coding;description=Cell	surface	protein	[Source:UniProtKB/TrEMBL%3BAcc:B7GA22];gene_id=Phatr3_J49272;logic_name=ensemblgenomes
21	ensemblgenomes	mRNA	431780	432568	.	+	.	ID=transcript:Phatr3_J49272.t1;Parent=gene:Phatr3_J49272;biotype=protein_coding;transcript_id=Phatr3_J49272.t1
21	ensemblgenomes	exon	431780	432568	.	+	.	Parent=transcript:Phatr3_J49272.t1;Name=Phatr3_J49272-E1;constitutive=1;ensembl_end_phase=0;ensembl_phase=0;exon_id=Phatr3_J49272-E1;rank=1
21	ensemblgenomes	CDS	431780	432568	.	+	0	ID=CDS:Phatr3_J49272.p1;Parent=transcript:Phatr3_J49272.t1;protein_id=Phatr3_J49272.p1
21	ensemblgenomes	gene	432782	433799	.	-	.	ID=gene:Phatr3_J39949;biotype=protein_coding;description=Predicted	protein	[Source:UniProtKB/TrEMBL%3BAcc:B7GA23];gene_id=Phatr3_J39949;logic_name=ensemblgenomes
21	ensemblgenomes	mRNA	432782	433799	.	-	.	ID=transcript:Phatr3_J39949.t1;Parent=gene:Phatr3_J39949;biotype=protein_coding;transcript_id=Phatr3_J39949.t1
21	ensemblgenomes	exon	432782	433401	.	-	.	Parent=transcript:Phatr3_J39949.t1;Name=Phatr3_J39949-E2;constitutive=1;ensembl_end_phase=0;ensembl_phase=1;exon_id=Phatr3_J39949-E2;rank=2
21	ensemblgenomes	CDS	432782	433401	.	-	2	ID=CDS:Phatr3_J39949.p1;Parent=transcript:Phatr3_J39949.t1;protein_id=Phatr3_J39949.p1
21	ensemblgenomes	exon	433469	433799	.	-	.	Parent=transcript:Phatr3_J39949.t1;Name=Phatr3_J39949-E1;constitutive=1;ensembl_end_phase=1;ensembl_phase=0;exon_id=Phatr3_J39949-E1;rank=1
21	ensemblgenomes	CDS	433469	433799	.	-	0	ID=CDS:Phatr3_J39949.p1;Parent=transcript:Phatr3_J39949.t1;protein_id=Phatr3_J39949.p1
21	ensemblgenomes	gene	434204	435022	.	+	.	ID=gene:Phatr3_J15764;biotype=protein_coding;description=Predicted	protein	[Source:UniProtKB/TrEMBL%3BAcc:B7GA24];gene_id=Phatr3_J15764;logic_name=ensemblgenomes
21	ensemblgenomes	mRNA	434204	435022	.	+	.	ID=transcript:Phatr3_J15764.t1;Parent=gene:Phatr3_J15764;biotype=protein_coding;transcript_id=Phatr3_J15764.t1
21	ensemblgenomes	exon	434204	435022	.	+	.	Parent=transcript:Phatr3_J15764.t1;Name=Phatr3_J15764-E1;constitutive=1;ensembl_end_phase=0;ensembl_phase=0;exon_id=Phatr3_J15764-E1;rank=1
21	ensemblgenomes	CDS	434204	435022	.	+	0	ID=CDS:Phatr3_J15764.p1;Parent=transcript:Phatr3_J15764.t1;protein_id=Phatr3_J15764.p1
21	ensemblgenomes	gene	443672	448357	.	-	.	ID=gene:Phatr3_J7164;biotype=protein_coding;description=Predicted	protein	[Source:UniProtKB/TrEMBL%3BAcc:B7GA25];gene_id=Phatr3_J7164;logic_name=ensemblgenomes
21	ensemblgenomes	mRNA	443672	448357	.	-	.	ID=transcript:Phatr3_J7164.t1;Parent=gene:Phatr3_J7164;biotype=protein_coding;transcript_id=Phatr3_J7164.t1
21	ensemblgenomes	exon	443672	445719	.	-	.	Parent=transcript:Phatr3_J7164.t1;Name=Phatr3_J7164-E2;constitutive=1;ensembl_end_phase=0;ensembl_phase=1;exon_id=Phatr3_J7164-E2;rank=2
21	ensemblgenomes	CDS	443672	445719	.	-	2	ID=CDS:Phatr3_J7164.p1;Parent=transcript:Phatr3_J7164.t1;protein_id=Phatr3_J7164.p1
21	ensemblgenomes	exon	445807	448357	.	-	.	Parent=transcript:Phatr3_J7164.t1;Name=Phatr3_J7164-E1;constitutive=1;ensembl_end_phase=1;ensembl_phase=0;exon_id=Phatr3_J7164-E1;rank=1
21	ensemblgenomes	CDS	445807	448357	.	-	0	ID=CDS:Phatr3_J7164.p1;Parent=transcript:Phatr3_J7164.t1;protein_id=Phatr3_J7164.p1
21	ensemblgenomes	gene	449538	451205	.	+	.	ID=gene:Phatr3_J49275;biotype=protein_coding;description=Predicted	protein	[Source:UniProtKB/TrEMBL%3BAcc:B7GA26];gene_id=Phatr3_J49275;logic_name=ensemblgenomes
21	ensemblgenomes	mRNA	449538	451205	.	+	.	ID=transcript:Phatr3_J49275.t1;Parent=gene:Phatr3_J49275;biotype=protein_coding;transcript_id=Phatr3_J49275.t1
21	ensemblgenomes	five_prime_UTR	449538	449542	.	+	.	Parent=transcript:Phatr3_J49275.t1
21	ensemblgenomes	exon	449538	450074	.	+	.	Parent=transcript:Phatr3_J49275.t1;Name=Phatr3_J49275-E1;constitutive=1;ensembl_end_phase=1;ensembl_phase=-1;exon_id=Phatr3_J49275-E1;rank=1
21	ensemblgenomes	CDS	449543	450074	.	+	0	ID=CDS:Phatr3_J49275.p1;Parent=transcript:Phatr3_J49275.t1;protein_id=Phatr3_J49275.p1
21	ensemblgenomes	exon	450169	451205	.	+	.	Parent=transcript:Phatr3_J49275.t1;Name=Phatr3_J49275-E2;constitutive=1;ensembl_end_phase=0;ensembl_phase=1;exon_id=Phatr3_J49275-E2;rank=2
21	ensemblgenomes	CDS	450169	451205	.	+	2	ID=CDS:Phatr3_J49275.p1;Parent=transcript:Phatr3_J49275.t1;protein_id=Phatr3_J49275.p1
21	ensemblgenomes	gene	450155	450685	.	-	.	ID=gene:Phatr3_EG00348;biotype=protein_coding;gene_id=Phatr3_EG00348;logic_name=ensemblgenomes
21	ensemblgenomes	mRNA	450155	450685	.	-	.	ID=transcript:Phatr3_EG00348.t1;Parent=gene:Phatr3_EG00348;biotype=protein_coding;transcript_id=Phatr3_EG00348.t1
21	ensemblgenomes	exon	450155	450618	.	-	.	Parent=transcript:Phatr3_EG00348.t1;Name=Phatr3_EG00348-E2;constitutive=1;ensembl_end_phase=0;ensembl_phase=1;exon_id=Phatr3_EG00348-E2;rank=2
21	ensemblgenomes	CDS	450155	450618	.	-	2	ID=CDS:Phatr3_EG00348.p1;Parent=transcript:Phatr3_EG00348.t1;protein_id=Phatr3_EG00348.p1
21	ensemblgenomes	exon	450634	450685	.	-	.	Parent=transcript:Phatr3_EG00348.t1;Name=Phatr3_EG00348-E1;constitutive=1;ensembl_end_phase=1;ensembl_phase=0;exon_id=Phatr3_EG00348-E1;rank=1
21	ensemblgenomes	CDS	450634	450685	.	-	0	ID=CDS:Phatr3_EG00348.p1;Parent=transcript:Phatr3_EG00348.t1;protein_id=Phatr3_EG00348.p1
21	ensemblgenomes	gene	452137	453028	.	+	.	ID=gene:Phatr3_J49276;biotype=protein_coding;description=Predicted	protein	[Source:UniProtKB/TrEMBL%3BAcc:B7GA27];gene_id=Phatr3_J49276;logic_name=ensemblgenomes
21	ensemblgenomes	mRNA	452137	453028	.	+	.	ID=transcript:Phatr3_J49276.t1;Parent=gene:Phatr3_J49276;biotype=protein_coding;transcript_id=Phatr3_J49276.t1
21	ensemblgenomes	exon	452137	452479	.	+	.	Parent=transcript:Phatr3_J49276.t1;Name=Phatr3_J49276-E1;constitutive=1;ensembl_end_phase=1;ensembl_phase=0;exon_id=Phatr3_J49276-E1;rank=1
21	ensemblgenomes	CDS	452137	452479	.	+	0	ID=CDS:Phatr3_J49276.p1;Parent=transcript:Phatr3_J49276.t1;protein_id=Phatr3_J49276.p1
21	ensemblgenomes	CDS	452566	452897	.	+	2	ID=CDS:Phatr3_J49276.p1;Parent=transcript:Phatr3_J49276.t1;protein_id=Phatr3_J49276.p1
21	ensemblgenomes	exon	452566	453028	.	+	.	Parent=transcript:Phatr3_J49276.t1;Name=Phatr3_J49276-E2;constitutive=1;ensembl_end_phase=-1;ensembl_phase=1;exon_id=Phatr3_J49276-E2;rank=2
21	ensemblgenomes	three_prime_UTR	452898	453028	.	+	.	Parent=transcript:Phatr3_J49276.t1
21	ensemblgenomes	gene	454361	456046	.	+	.	ID=gene:Phatr3_J49277;biotype=protein_coding;description=Predicted	protein	[Source:UniProtKB/TrEMBL%3BAcc:B7GA28];gene_id=Phatr3_J49277;logic_name=ensemblgenomes
21	ensemblgenomes	mRNA	454361	456046	.	+	.	ID=transcript:Phatr3_J49277.t1;Parent=gene:Phatr3_J49277;biotype=protein_coding;transcript_id=Phatr3_J49277.t1
21	ensemblgenomes	five_prime_UTR	454361	454384	.	+	.	Parent=transcript:Phatr3_J49277.t1
21	ensemblgenomes	exon	454361	456046	.	+	.	Parent=transcript:Phatr3_J49277.t1;Name=Phatr3_J49277-E1;constitutive=1;ensembl_end_phase=0;ensembl_phase=-1;exon_id=Phatr3_J49277-E1;rank=1
21	ensemblgenomes	CDS	454385	456046	.	+	0	ID=CDS:Phatr3_J49277.p1;Parent=transcript:Phatr3_J49277.t1;protein_id=Phatr3_J49277.p1
21	ensemblgenomes	gene	456088	457944	.	-	.	ID=gene:Phatr3_J49278;biotype=protein_coding;description=Predicted	protein	[Source:UniProtKB/TrEMBL%3BAcc:B7GA29];gene_id=Phatr3_J49278;logic_name=ensemblgenomes
21	ensemblgenomes	mRNA	456088	457944	.	-	.	ID=transcript:Phatr3_J49278.t1;Parent=gene:Phatr3_J49278;biotype=protein_coding;transcript_id=Phatr3_J49278.t1
21	ensemblgenomes	exon	456088	457944	.	-	.	Parent=transcript:Phatr3_J49278.t1;Name=Phatr3_J49278-E1;constitutive=1;ensembl_end_phase=0;ensembl_phase=0;exon_id=Phatr3_J49278-E1;rank=1
21	ensemblgenomes	CDS	456088	457944	.	-	0	ID=CDS:Phatr3_J49278.p1;Parent=transcript:Phatr3_J49278.t1;protein_id=Phatr3_J49278.p1
21	ensemblgenomes	gene	458698	459781	.	+	.	ID=gene:Phatr3_J49279;biotype=protein_coding;description=Predicted	protein	[Source:UniProtKB/TrEMBL%3BAcc:B7GA30];gene_id=Phatr3_J49279;logic_name=ensemblgenomes
21	ensemblgenomes	mRNA	458698	459781	.	+	.	ID=transcript:Phatr3_J49279.t1;Parent=gene:Phatr3_J49279;biotype=protein_coding;transcript_id=Phatr3_J49279.t1
21	ensemblgenomes	CDS	458698	459693	.	+	0	ID=CDS:Phatr3_J49279.p1;Parent=transcript:Phatr3_J49279.t1;protein_id=Phatr3_J49279.p1
21	ensemblgenomes	exon	458698	459781	.	+	.	Parent=transcript:Phatr3_J49279.t1;Name=Phatr3_J49279-E1;constitutive=1;ensembl_end_phase=-1;ensembl_phase=0;exon_id=Phatr3_J49279-E1;rank=1
21	ensemblgenomes	three_prime_UTR	459694	459781	.	+	.	Parent=transcript:Phatr3_J49279.t1
21	ensemblgenomes	gene	460110	461409	.	+	.	ID=gene:Phatr3_J49280;biotype=protein_coding;description=Predicted	protein	[Source:UniProtKB/TrEMBL%3BAcc:B7GA31];gene_id=Phatr3_J49280;logic_name=ensemblgenomes
21	ensemblgenomes	mRNA	460110	461409	.	+	.	ID=transcript:Phatr3_J49280.t1;Parent=gene:Phatr3_J49280;biotype=protein_coding;transcript_id=Phatr3_J49280.t1
21	ensemblgenomes	five_prime_UTR	460110	460443	.	+	.	Parent=transcript:Phatr3_J49280.t1
21	ensemblgenomes	exon	460110	461409	.	+	.	Parent=transcript:Phatr3_J49280.t1;Name=Phatr3_J49280-E1;constitutive=1;ensembl_end_phase=0;ensembl_phase=-1;exon_id=Phatr3_J49280-E1;rank=1
21	ensemblgenomes	CDS	460444	461409	.	+	0	ID=CDS:Phatr3_J49280.p1;Parent=transcript:Phatr3_J49280.t1;protein_id=Phatr3_J49280.p1
21	ensemblgenomes	gene	462358	463089	.	+	.	ID=gene:Phatr3_J49281;biotype=protein_coding;description=Predicted	protein	[Source:UniProtKB/TrEMBL%3BAcc:B7GA32];gene_id=Phatr3_J49281;logic_name=ensemblgenomes
21	ensemblgenomes	mRNA	462358	463089	.	+	.	ID=transcript:Phatr3_J49281.t1;Parent=gene:Phatr3_J49281;biotype=protein_coding;transcript_id=Phatr3_J49281.t1
21	ensemblgenomes	exon	462358	463089	.	+	.	Parent=transcript:Phatr3_J49281.t1;Name=Phatr3_J49281-E1;constitutive=1;ensembl_end_phase=0;ensembl_phase=0;exon_id=Phatr3_J49281-E1;rank=1
21	ensemblgenomes	CDS	462358	463089	.	+	0	ID=CDS:Phatr3_J49281.p1;Parent=transcript:Phatr3_J49281.t1;protein_id=Phatr3_J49281.p1
21	ensemblgenomes	gene	463949	464932	.	+	.	ID=gene:Phatr3_J49282;biotype=protein_coding;gene_id=Phatr3_J49282;logic_name=ensemblgenomes
21	ensemblgenomes	mRNA	463949	464932	.	+	.	ID=transcript:Phatr3_J49282.t1;Parent=gene:Phatr3_J49282;biotype=protein_coding;transcript_id=Phatr3_J49282.t1
21	ensemblgenomes	exon	463949	464297	.	+	.	Parent=transcript:Phatr3_J49282.t1;Name=Phatr3_J49282-E1;constitutive=1;ensembl_end_phase=1;ensembl_phase=0;exon_id=Phatr3_J49282-E1;rank=1
21	ensemblgenomes	CDS	463949	464297	.	+	0	ID=CDS:Phatr3_J49282.p1;Parent=transcript:Phatr3_J49282.t1;protein_id=Phatr3_J49282.p1
21	ensemblgenomes	CDS	464309	464769	.	+	2	ID=CDS:Phatr3_J49282.p1;Parent=transcript:Phatr3_J49282.t1;protein_id=Phatr3_J49282.p1
21	ensemblgenomes	exon	464309	464932	.	+	.	Parent=transcript:Phatr3_J49282.t1;Name=Phatr3_J49282-E2;constitutive=1;ensembl_end_phase=-1;ensembl_phase=1;exon_id=Phatr3_J49282-E2;rank=2
21	ensemblgenomes	three_prime_UTR	464770	464932	.	+	.	Parent=transcript:Phatr3_J49282.t1
21	ensemblgenomes	gene	465424	465942	.	+	.	ID=gene:Phatr3_J49283;biotype=protein_coding;description=Predicted	protein	[Source:UniProtKB/TrEMBL%3BAcc:B7GA34];gene_id=Phatr3_J49283;logic_name=ensemblgenomes
21	ensemblgenomes	mRNA	465424	465942	.	+	.	ID=transcript:Phatr3_J49283.t1;Parent=gene:Phatr3_J49283;biotype=protein_coding;transcript_id=Phatr3_J49283.t1
21	ensemblgenomes	exon	465424	465942	.	+	.	Parent=transcript:Phatr3_J49283.t1;Name=Phatr3_J49283-E1;constitutive=1;ensembl_end_phase=0;ensembl_phase=0;exon_id=Phatr3_J49283-E1;rank=1
21	ensemblgenomes	CDS	465424	465942	.	+	0	ID=CDS:Phatr3_J49283.p1;Parent=transcript:Phatr3_J49283.t1;protein_id=Phatr3_J49283.p1
21	ensemblgenomes	gene	466662	467366	.	-	.	ID=gene:Phatr3_J39961;biotype=protein_coding;description=Predicted	protein	[Source:UniProtKB/TrEMBL%3BAcc:B7GA35];gene_id=Phatr3_J39961;logic_name=ensemblgenomes
21	ensemblgenomes	mRNA	466662	467366	.	-	.	ID=transcript:Phatr3_J39961.t1;Parent=gene:Phatr3_J39961;biotype=protein_coding;transcript_id=Phatr3_J39961.t1
21	ensemblgenomes	exon	466662	467035	.	-	.	Parent=transcript:Phatr3_J39961.t1;Name=Phatr3_J39961-E2;constitutive=1;ensembl_end_phase=0;ensembl_phase=1;exon_id=Phatr3_J39961-E2;rank=2
21	ensemblgenomes	CDS	466662	467035	.	-	2	ID=CDS:Phatr3_J39961.p1;Parent=transcript:Phatr3_J39961.t1;protein_id=Phatr3_J39961.p1
21	ensemblgenomes	exon	467123	467366	.	-	.	Parent=transcript:Phatr3_J39961.t1;Name=Phatr3_J39961-E1;constitutive=1;ensembl_end_phase=1;ensembl_phase=0;exon_id=Phatr3_J39961-E1;rank=1
21	ensemblgenomes	CDS	467123	467366	.	-	0	ID=CDS:Phatr3_J39961.p1;Parent=transcript:Phatr3_J39961.t1;protein_id=Phatr3_J39961.p1
21	ensemblgenomes	gene	467957	469822	.	+	.	ID=gene:Phatr3_J15806;biotype=protein_coding;description=Pds-like3%2C	phytoene	desaturase-like	protein	[Source:UniProtKB/TrEMBL%3BAcc:B7GA36];gene_id=Phatr3_J15806;logic_name=ensemblgenomes
21	ensemblgenomes	mRNA	467957	469822	.	+	.	ID=transcript:Phatr3_J15806.t1;Parent=gene:Phatr3_J15806;biotype=protein_coding;transcript_id=Phatr3_J15806.t1
21	ensemblgenomes	exon	467957	469822	.	+	.	Parent=transcript:Phatr3_J15806.t1;Name=Phatr3_J15806-E1;constitutive=1;ensembl_end_phase=0;ensembl_phase=0;exon_id=Phatr3_J15806-E1;rank=1
21	ensemblgenomes	CDS	467957	469822	.	+	0	ID=CDS:Phatr3_J15806.p1;Parent=transcript:Phatr3_J15806.t1;protein_id=Phatr3_J15806.p1
21	ensemblgenomes	gene	470121	471256	.	-	.	ID=gene:Phatr3_J49286;biotype=protein_coding;description=Predicted	protein	[Source:UniProtKB/TrEMBL%3BAcc:B7GA37];gene_id=Phatr3_J49286;logic_name=ensemblgenomes
21	ensemblgenomes	mRNA	470121	471256	.	-	.	ID=transcript:Phatr3_J49286.t1;Parent=gene:Phatr3_J49286;biotype=protein_coding;transcript_id=Phatr3_J49286.t1
21	ensemblgenomes	exon	470121	470843	.	-	.	Parent=transcript:Phatr3_J49286.t1;Name=Phatr3_J49286-E3;constitutive=1;ensembl_end_phase=0;ensembl_phase=0;exon_id=Phatr3_J49286-E3;rank=3
21	ensemblgenomes	CDS	470121	470843	.	-	0	ID=CDS:Phatr3_J49286.p1;Parent=transcript:Phatr3_J49286.t1;protein_id=Phatr3_J49286.p1
21	ensemblgenomes	exon	471026	471134	.	-	.	Parent=transcript:Phatr3_J49286.t1;Name=Phatr3_J49286-E2;constitutive=1;ensembl_end_phase=0;ensembl_phase=2;exon_id=Phatr3_J49286-E2;rank=2
21	ensemblgenomes	CDS	471026	471134	.	-	1	ID=CDS:Phatr3_J49286.p1;Parent=transcript:Phatr3_J49286.t1;protein_id=Phatr3_J49286.p1
21	ensemblgenomes	exon	471183	471256	.	-	.	Parent=transcript:Phatr3_J49286.t1;Name=Phatr3_J49286-E1;constitutive=1;ensembl_end_phase=2;ensembl_phase=0;exon_id=Phatr3_J49286-E1;rank=1
21	ensemblgenomes	CDS	471183	471256	.	-	0	ID=CDS:Phatr3_J49286.p1;Parent=transcript:Phatr3_J49286.t1;protein_id=Phatr3_J49286.p1
21	ensemblgenomes	gene	471458	476413	.	+	.	ID=gene:Phatr3_J49287;biotype=protein_coding;description=Predicted	protein	[Source:UniProtKB/TrEMBL%3BAcc:B7GA38];gene_id=Phatr3_J49287;logic_name=ensemblgenomes
21	ensemblgenomes	mRNA	471458	476413	.	+	.	ID=transcript:Phatr3_J49287.t1;Parent=gene:Phatr3_J49287;biotype=protein_coding;transcript_id=Phatr3_J49287.t1
21	ensemblgenomes	five_prime_UTR	471458	471509	.	+	.	Parent=transcript:Phatr3_J49287.t1
21	ensemblgenomes	exon	471458	471599	.	+	.	Parent=transcript:Phatr3_J49287.t1;Name=Phatr3_J49287-E1;constitutive=1;ensembl_end_phase=0;ensembl_phase=-1;exon_id=Phatr3_J49287-E1;rank=1
21	ensemblgenomes	CDS	471510	471599	.	+	0	ID=CDS:Phatr3_J49287.p1;Parent=transcript:Phatr3_J49287.t1;protein_id=Phatr3_J49287.p1
21	ensemblgenomes	exon	471752	472462	.	+	.	Parent=transcript:Phatr3_J49287.t1;Name=Phatr3_J49287-E2;constitutive=1;ensembl_end_phase=0;ensembl_phase=0;exon_id=Phatr3_J49287-E2;rank=2
21	ensemblgenomes	CDS	471752	472462	.	+	0	ID=CDS:Phatr3_J49287.p1;Parent=transcript:Phatr3_J49287.t1;protein_id=Phatr3_J49287.p1
21	ensemblgenomes	exon	472618	473022	.	+	.	Parent=transcript:Phatr3_J49287.t1;Name=Phatr3_J49287-E3;constitutive=1;ensembl_end_phase=0;ensembl_phase=0;exon_id=Phatr3_J49287-E3;rank=3
21	ensemblgenomes	CDS	472618	473022	.	+	0	ID=CDS:Phatr3_J49287.p1;Parent=transcript:Phatr3_J49287.t1;protein_id=Phatr3_J49287.p1
21	ensemblgenomes	exon	473201	473835	.	+	.	Parent=transcript:Phatr3_J49287.t1;Name=Phatr3_J49287-E4;constitutive=1;ensembl_end_phase=2;ensembl_phase=0;exon_id=Phatr3_J49287-E4;rank=4
21	ensemblgenomes	CDS	473201	473835	.	+	0	ID=CDS:Phatr3_J49287.p1;Parent=transcript:Phatr3_J49287.t1;protein_id=Phatr3_J49287.p1
21	ensemblgenomes	exon	473888	474033	.	+	.	Parent=transcript:Phatr3_J49287.t1;Name=Phatr3_J49287-E5;constitutive=1;ensembl_end_phase=1;ensembl_phase=2;exon_id=Phatr3_J49287-E5;rank=5
21	ensemblgenomes	CDS	473888	474033	.	+	1	ID=CDS:Phatr3_J49287.p1;Parent=transcript:Phatr3_J49287.t1;protein_id=Phatr3_J49287.p1
21	ensemblgenomes	exon	474223	474475	.	+	.	Parent=transcript:Phatr3_J49287.t1;Name=Phatr3_J49287-E6;constitutive=1;ensembl_end_phase=2;ensembl_phase=1;exon_id=Phatr3_J49287-E6;rank=6
21	ensemblgenomes	CDS	474223	474475	.	+	2	ID=CDS:Phatr3_J49287.p1;Parent=transcript:Phatr3_J49287.t1;protein_id=Phatr3_J49287.p1
21	ensemblgenomes	exon	474715	475005	.	+	.	Parent=transcript:Phatr3_J49287.t1;Name=Phatr3_J49287-E7;constitutive=1;ensembl_end_phase=2;ensembl_phase=2;exon_id=Phatr3_J49287-E7;rank=7
21	ensemblgenomes	CDS	474715	475005	.	+	1	ID=CDS:Phatr3_J49287.p1;Parent=transcript:Phatr3_J49287.t1;protein_id=Phatr3_J49287.p1
21	ensemblgenomes	CDS	475367	476360	.	+	1	ID=CDS:Phatr3_J49287.p1;Parent=transcript:Phatr3_J49287.t1;protein_id=Phatr3_J49287.p1
21	ensemblgenomes	exon	475367	476413	.	+	.	Parent=transcript:Phatr3_J49287.t1;Name=Phatr3_J49287-E8;constitutive=1;ensembl_end_phase=-1;ensembl_phase=2;exon_id=Phatr3_J49287-E8;rank=8
21	ensemblgenomes	three_prime_UTR	476361	476413	.	+	.	Parent=transcript:Phatr3_J49287.t1
21	ensemblgenomes	gene	476431	477579	.	-	.	ID=gene:Phatr3_J49288;biotype=protein_coding;description=Oxidoreductase	[Source:UniProtKB/TrEMBL%3BAcc:B7GA39];gene_id=Phatr3_J49288;logic_name=ensemblgenomes
21	ensemblgenomes	mRNA	476431	477579	.	-	.	ID=transcript:Phatr3_J49288.t1;Parent=gene:Phatr3_J49288;biotype=protein_coding;transcript_id=Phatr3_J49288.t1
21	ensemblgenomes	exon	476431	477579	.	-	.	Parent=transcript:Phatr3_J49288.t1;Name=Phatr3_J49288-E1;constitutive=1;ensembl_end_phase=0;ensembl_phase=0;exon_id=Phatr3_J49288-E1;rank=1
21	ensemblgenomes	CDS	476431	477579	.	-	0	ID=CDS:Phatr3_J49288.p1;Parent=transcript:Phatr3_J49288.t1;protein_id=Phatr3_J49288.p1
21	ensemblgenomes	gene	478379	479392	.	-	.	ID=gene:Phatr3_J52539;Name=SDH2;biotype=protein_coding;description=Succinate	dehydrogenase	[ubiquinone]	iron-sulfur	subunit%2C	mitochondrial	[Source:UniProtKB/TrEMBL%3BAcc:B7GA40];gene_id=Phatr3_J52539;logic_name=ensemblgenomes
21	ensemblgenomes	mRNA	478379	479392	.	-	.	ID=transcript:Phatr3_J52539.t1;Parent=gene:Phatr3_J52539;biotype=protein_coding;transcript_id=Phatr3_J52539.t1
21	ensemblgenomes	exon	478379	479161	.	-	.	Parent=transcript:Phatr3_J52539.t1;Name=Phatr3_J52539-E2;constitutive=1;ensembl_end_phase=0;ensembl_phase=0;exon_id=Phatr3_J52539-E2;rank=2
21	ensemblgenomes	CDS	478379	479161	.	-	0	ID=CDS:Phatr3_J52539.p1;Parent=transcript:Phatr3_J52539.t1;protein_id=Phatr3_J52539.p1
21	ensemblgenomes	exon	479354	479392	.	-	.	Parent=transcript:Phatr3_J52539.t1;Name=Phatr3_J52539-E1;constitutive=1;ensembl_end_phase=0;ensembl_phase=0;exon_id=Phatr3_J52539-E1;rank=1
21	ensemblgenomes	CDS	479354	479392	.	-	0	ID=CDS:Phatr3_J52539.p1;Parent=transcript:Phatr3_J52539.t1;protein_id=Phatr3_J52539.p1
21	ensemblgenomes	gene	480053	481192	.	+	.	ID=gene:Phatr3_EG00330;biotype=protein_coding;gene_id=Phatr3_EG00330;logic_name=ensemblgenomes
21	ensemblgenomes	mRNA	480053	481192	.	+	.	ID=transcript:Phatr3_EG00330.t1;Parent=gene:Phatr3_EG00330;biotype=protein_coding;transcript_id=Phatr3_EG00330.t1
21	ensemblgenomes	exon	480053	480215	.	+	.	Parent=transcript:Phatr3_EG00330.t1;Name=Phatr3_EG00330-E1;constitutive=1;ensembl_end_phase=1;ensembl_phase=0;exon_id=Phatr3_EG00330-E1;rank=1
21	ensemblgenomes	CDS	480053	480215	.	+	0	ID=CDS:Phatr3_EG00330.p1;Parent=transcript:Phatr3_EG00330.t1;protein_id=Phatr3_EG00330.p1
21	ensemblgenomes	exon	480331	480500	.	+	.	Parent=transcript:Phatr3_EG00330.t1;Name=Phatr3_EG00330-E2;constitutive=1;ensembl_end_phase=0;ensembl_phase=1;exon_id=Phatr3_EG00330-E2;rank=2
21	ensemblgenomes	CDS	480331	480500	.	+	2	ID=CDS:Phatr3_EG00330.p1;Parent=transcript:Phatr3_EG00330.t1;protein_id=Phatr3_EG00330.p1
21	ensemblgenomes	exon	480578	481192	.	+	.	Parent=transcript:Phatr3_EG00330.t1;Name=Phatr3_EG00330-E3;constitutive=1;ensembl_end_phase=0;ensembl_phase=0;exon_id=Phatr3_EG00330-E3;rank=3
21	ensemblgenomes	CDS	480578	481192	.	+	0	ID=CDS:Phatr3_EG00330.p1;Parent=transcript:Phatr3_EG00330.t1;protein_id=Phatr3_EG00330.p1
21	ensemblgenomes	gene	482047	483489	.	+	.	ID=gene:Phatr3_J39968;biotype=protein_coding;gene_id=Phatr3_J39968;logic_name=ensemblgenomes
21	ensemblgenomes	mRNA	482047	483489	.	+	.	ID=transcript:Phatr3_J39968.t1;Parent=gene:Phatr3_J39968;biotype=protein_coding;transcript_id=Phatr3_J39968.t1
21	ensemblgenomes	exon	482047	482415	.	+	.	Parent=transcript:Phatr3_J39968.t1;Name=Phatr3_J39968-E1;constitutive=1;ensembl_end_phase=0;ensembl_phase=0;exon_id=Phatr3_J39968-E1;rank=1
21	ensemblgenomes	CDS	482047	482415	.	+	0	ID=CDS:Phatr3_J39968.p1;Parent=transcript:Phatr3_J39968.t1;protein_id=Phatr3_J39968.p1
21	ensemblgenomes	exon	482425	483489	.	+	.	Parent=transcript:Phatr3_J39968.t1;Name=Phatr3_J39968-E2;constitutive=1;ensembl_end_phase=0;ensembl_phase=0;exon_id=Phatr3_J39968-E2;rank=2
21	ensemblgenomes	CDS	482425	483489	.	+	0	ID=CDS:Phatr3_J39968.p1;Parent=transcript:Phatr3_J39968.t1;protein_id=Phatr3_J39968.p1
21	ensemblgenomes	gene	483591	484466	.	-	.	ID=gene:Phatr3_J39969;biotype=protein_coding;description=Predicted	protein	[Source:UniProtKB/TrEMBL%3BAcc:B7GA42];gene_id=Phatr3_J39969;logic_name=ensemblgenomes
21	ensemblgenomes	mRNA	483591	484466	.	-	.	ID=transcript:Phatr3_J39969.t1;Parent=gene:Phatr3_J39969;biotype=protein_coding;transcript_id=Phatr3_J39969.t1
21	ensemblgenomes	exon	483591	484466	.	-	.	Parent=transcript:Phatr3_J39969.t1;Name=Phatr3_J39969-E1;constitutive=1;ensembl_end_phase=0;ensembl_phase=0;exon_id=Phatr3_J39969-E1;rank=1
21	ensemblgenomes	CDS	483591	484466	.	-	0	ID=CDS:Phatr3_J39969.p1;Parent=transcript:Phatr3_J39969.t1;protein_id=Phatr3_J39969.p1
21	ensemblgenomes	gene	484856	486451	.	-	.	ID=gene:Phatr3_J49291;biotype=protein_coding;description=Predicted	protein	[Source:UniProtKB/TrEMBL%3BAcc:B7GA43];gene_id=Phatr3_J49291;logic_name=ensemblgenomes
21	ensemblgenomes	mRNA	484856	486451	.	-	.	ID=transcript:Phatr3_J49291.t1;Parent=gene:Phatr3_J49291;biotype=protein_coding;transcript_id=Phatr3_J49291.t1
21	ensemblgenomes	exon	484856	486451	.	-	.	Parent=transcript:Phatr3_J49291.t1;Name=Phatr3_J49291-E1;constitutive=1;ensembl_end_phase=0;ensembl_phase=0;exon_id=Phatr3_J49291-E1;rank=1
21	ensemblgenomes	CDS	484856	486451	.	-	0	ID=CDS:Phatr3_J49291.p1;Parent=transcript:Phatr3_J49291.t1;protein_id=Phatr3_J49291.p1
21	ensemblgenomes	gene	487620	489136	.	+	.	ID=gene:Phatr3_J42282;biotype=protein_coding;description=Predicted	protein	[Source:UniProtKB/TrEMBL%3BAcc:B7GA44];gene_id=Phatr3_J42282;logic_name=ensemblgenomes
21	ensemblgenomes	mRNA	487620	489136	.	+	.	ID=transcript:Phatr3_J42282.t1;Parent=gene:Phatr3_J42282;biotype=protein_coding;transcript_id=Phatr3_J42282.t1
21	ensemblgenomes	exon	487620	487756	.	+	.	Parent=transcript:Phatr3_J42282.t1;Name=Phatr3_J42282-E1;constitutive=1;ensembl_end_phase=2;ensembl_phase=0;exon_id=Phatr3_J42282-E1;rank=1
21	ensemblgenomes	CDS	487620	487756	.	+	0	ID=CDS:Phatr3_J42282.p1;Parent=transcript:Phatr3_J42282.t1;protein_id=Phatr3_J42282.p1
21	ensemblgenomes	exon	487975	489136	.	+	.	Parent=transcript:Phatr3_J42282.t1;Name=Phatr3_J42282-E2;constitutive=1;ensembl_end_phase=0;ensembl_phase=2;exon_id=Phatr3_J42282-E2;rank=2
21	ensemblgenomes	CDS	487975	489136	.	+	1	ID=CDS:Phatr3_J42282.p1;Parent=transcript:Phatr3_J42282.t1;protein_id=Phatr3_J42282.p1
21	ensemblgenomes	gene	489548	490054	.	+	.	ID=gene:Phatr3_EG01935;biotype=protein_coding;gene_id=Phatr3_EG01935;logic_name=ensemblgenomes
21	ensemblgenomes	mRNA	489548	490054	.	+	.	ID=transcript:Phatr3_EG01935.t1;Parent=gene:Phatr3_EG01935;biotype=protein_coding;transcript_id=Phatr3_EG01935.t1
21	ensemblgenomes	exon	489548	490054	.	+	.	Parent=transcript:Phatr3_EG01935.t1;Name=Phatr3_EG01935-E1;constitutive=1;ensembl_end_phase=0;ensembl_phase=0;exon_id=Phatr3_EG01935-E1;rank=1
21	ensemblgenomes	CDS	489548	490054	.	+	0	ID=CDS:Phatr3_EG01935.p1;Parent=transcript:Phatr3_EG01935.t1;protein_id=Phatr3_EG01935.p1
21	ensemblgenomes	gene	490104	492176	.	+	.	ID=gene:Phatr3_EG01934;biotype=protein_coding;description=Predicted	protein	[Source:UniProtKB/TrEMBL%3BAcc:B7GA45];gene_id=Phatr3_EG01934;logic_name=ensemblgenomes
21	ensemblgenomes	mRNA	490104	492176	.	+	.	ID=transcript:Phatr3_EG01934.t1;Parent=gene:Phatr3_EG01934;biotype=protein_coding;transcript_id=Phatr3_EG01934.t1
21	ensemblgenomes	exon	490104	492176	.	+	.	Parent=transcript:Phatr3_EG01934.t1;Name=Phatr3_EG01934-E1;constitutive=1;ensembl_end_phase=0;ensembl_phase=0;exon_id=Phatr3_EG01934-E1;rank=1
21	ensemblgenomes	CDS	490104	492176	.	+	0	ID=CDS:Phatr3_EG01934.p1;Parent=transcript:Phatr3_EG01934.t1;protein_id=Phatr3_EG01934.p1
12	ensemblgenomes	gene	403373	404457	.	+	.	ID=gene:Phatr3_J13721;biotype=protein_coding;description=Predicted	protein	[Source:UniProtKB/TrEMBL%3BAcc:B7G2G1];gene_id=Phatr3_J13721;logic_name=ensemblgenomes
12	ensemblgenomes	mRNA	403373	404457	.	+	.	ID=transcript:Phatr3_J13721.t1;Parent=gene:Phatr3_J13721;biotype=protein_coding;transcript_id=Phatr3_J13721.t1
12	ensemblgenomes	exon	403373	403498	.	+	.	Parent=transcript:Phatr3_J13721.t1;Name=Phatr3_J13721-E1;constitutive=1;ensembl_end_phase=0;ensembl_phase=0;exon_id=Phatr3_J13721-E1;rank=1
12	ensemblgenomes	CDS	403373	403498	.	+	0	ID=CDS:Phatr3_J13721.p1;Parent=transcript:Phatr3_J13721.t1;protein_id=Phatr3_J13721.p1
12	ensemblgenomes	exon	403561	404457	.	+	.	Parent=transcript:Phatr3_J13721.t1;Name=Phatr3_J13721-E2;constitutive=1;ensembl_end_phase=0;ensembl_phase=0;exon_id=Phatr3_J13721-E2;rank=2
12	ensemblgenomes	CDS	403561	404457	.	+	0	ID=CDS:Phatr3_J13721.p1;Parent=transcript:Phatr3_J13721.t1;protein_id=Phatr3_J13721.p1
12	ensemblgenomes	gene	611327	612913	.	-	.	ID=gene:Phatr3_J13725;biotype=protein_coding;description=Predicted	protein	[Source:UniProtKB/TrEMBL%3BAcc:B7G2N0];gene_id=Phatr3_J13725;logic_name=ensemblgenomes
12	ensemblgenomes	mRNA	611327	612913	.	-	.	ID=transcript:Phatr3_J13725.t1;Parent=gene:Phatr3_J13725;biotype=protein_coding;transcript_id=Phatr3_J13725.t1
12	ensemblgenomes	exon	611327	612913	.	-	.	Parent=transcript:Phatr3_J13725.t1;Name=Phatr3_J13725-E1;constitutive=1;ensembl_end_phase=0;ensembl_phase=0;exon_id=Phatr3_J13725-E1;rank=1
12	ensemblgenomes	CDS	611327	612913	.	-	0	ID=CDS:Phatr3_J13725.p1;Parent=transcript:Phatr3_J13725.t1;protein_id=Phatr3_J13725.p1
21	ensemblgenomes	gene	492217	494493	.	-	.	ID=gene:Phatr3_J1372;biotype=protein_coding;description=Predicted	protein	[Source:UniProtKB/TrEMBL%3BAcc:B7GA46];gene_id=Phatr3_J1372;logic_name=ensemblgenomes
21	ensemblgenomes	mRNA	492217	494493	.	-	.	ID=transcript:Phatr3_J1372.t1;Parent=gene:Phatr3_J1372;biotype=protein_coding;transcript_id=Phatr3_J1372.t1
21	ensemblgenomes	exon	492217	494493	.	-	.	Parent=transcript:Phatr3_J1372.t1;Name=Phatr3_J1372-E1;constitutive=1;ensembl_end_phase=0;ensembl_phase=0;exon_id=Phatr3_J1372-E1;rank=1
21	ensemblgenomes	CDS	492217	494493	.	-	0	ID=CDS:Phatr3_J1372.p1;Parent=transcript:Phatr3_J1372.t1;protein_id=Phatr3_J1372.p1
21	ensemblgenomes	gene	495087	496568	.	-	.	ID=gene:Phatr3_J49295;biotype=protein_coding;description=Predicted	protein	[Source:UniProtKB/TrEMBL%3BAcc:B7GA47];gene_id=Phatr3_J49295;logic_name=ensemblgenomes
21	ensemblgenomes	mRNA	495087	496568	.	-	.	ID=transcript:Phatr3_J49295.t1;Parent=gene:Phatr3_J49295;biotype=protein_coding;transcript_id=Phatr3_J49295.t1
21	ensemblgenomes	exon	495087	495818	.	-	.	Parent=transcript:Phatr3_J49295.t1;Name=Phatr3_J49295-E4;constitutive=1;ensembl_end_phase=0;ensembl_phase=0;exon_id=Phatr3_J49295-E4;rank=4
21	ensemblgenomes	CDS	495087	495818	.	-	0	ID=CDS:Phatr3_J49295.p1;Parent=transcript:Phatr3_J49295.t1;protein_id=Phatr3_J49295.p1
21	ensemblgenomes	exon	495904	496278	.	-	.	Parent=transcript:Phatr3_J49295.t1;Name=Phatr3_J49295-E3;constitutive=1;ensembl_end_phase=0;ensembl_phase=0;exon_id=Phatr3_J49295-E3;rank=3
21	ensemblgenomes	CDS	495904	496278	.	-	0	ID=CDS:Phatr3_J49295.p1;Parent=transcript:Phatr3_J49295.t1;protein_id=Phatr3_J49295.p1
21	ensemblgenomes	exon	496354	496415	.	-	.	Parent=transcript:Phatr3_J49295.t1;Name=Phatr3_J49295-E2;constitutive=1;ensembl_end_phase=0;ensembl_phase=1;exon_id=Phatr3_J49295-E2;rank=2
21	ensemblgenomes	CDS	496354	496415	.	-	2	ID=CDS:Phatr3_J49295.p1;Parent=transcript:Phatr3_J49295.t1;protein_id=Phatr3_J49295.p1
21	ensemblgenomes	exon	496502	496568	.	-	.	Parent=transcript:Phatr3_J49295.t1;Name=Phatr3_J49295-E1;constitutive=1;ensembl_end_phase=1;ensembl_phase=0;exon_id=Phatr3_J49295-E1;rank=1
21	ensemblgenomes	CDS	496502	496568	.	-	0	ID=CDS:Phatr3_J49295.p1;Parent=transcript:Phatr3_J49295.t1;protein_id=Phatr3_J49295.p1
21	ensemblgenomes	gene	497481	498638	.	-	.	ID=gene:Phatr3_J49296;biotype=protein_coding;description=Predicted	protein	[Source:UniProtKB/TrEMBL%3BAcc:B7GA48];gene_id=Phatr3_J49296;logic_name=ensemblgenomes
21	ensemblgenomes	mRNA	497481	498638	.	-	.	ID=transcript:Phatr3_J49296.t1;Parent=gene:Phatr3_J49296;biotype=protein_coding;transcript_id=Phatr3_J49296.t1
21	ensemblgenomes	exon	497481	498638	.	-	.	Parent=transcript:Phatr3_J49296.t1;Name=Phatr3_J49296-E1;constitutive=1;ensembl_end_phase=0;ensembl_phase=0;exon_id=Phatr3_J49296-E1;rank=1
21	ensemblgenomes	CDS	497481	498638	.	-	0	ID=CDS:Phatr3_J49296.p1;Parent=transcript:Phatr3_J49296.t1;protein_id=Phatr3_J49296.p1
21	ensemblgenomes	gene	499616	500770	.	-	.	ID=gene:Phatr3_J49297;biotype=protein_coding;description=Predicted	protein	[Source:UniProtKB/TrEMBL%3BAcc:B7GA49];gene_id=Phatr3_J49297;logic_name=ensemblgenomes
21	ensemblgenomes	mRNA	499616	500770	.	-	.	ID=transcript:Phatr3_J49297.t1;Parent=gene:Phatr3_J49297;biotype=protein_coding;transcript_id=Phatr3_J49297.t1
21	ensemblgenomes	exon	499616	500770	.	-	.	Parent=transcript:Phatr3_J49297.t1;Name=Phatr3_J49297-E1;constitutive=1;ensembl_end_phase=0;ensembl_phase=0;exon_id=Phatr3_J49297-E1;rank=1
21	ensemblgenomes	CDS	499616	500770	.	-	0	ID=CDS:Phatr3_J49297.p1;Parent=transcript:Phatr3_J49297.t1;protein_id=Phatr3_J49297.p1
21	ensemblgenomes	gene	502053	503675	.	+	.	ID=gene:Phatr3_J7678;biotype=protein_coding;description=Predicted	protein	[Source:UniProtKB/TrEMBL%3BAcc:B7GA50];gene_id=Phatr3_J7678;logic_name=ensemblgenomes
21	ensemblgenomes	mRNA	502053	503675	.	+	.	ID=transcript:Phatr3_J7678.t1;Parent=gene:Phatr3_J7678;biotype=protein_coding;transcript_id=Phatr3_J7678.t1
21	ensemblgenomes	exon	502053	503675	.	+	.	Parent=transcript:Phatr3_J7678.t1;Name=Phatr3_J7678-E1;constitutive=1;ensembl_end_phase=0;ensembl_phase=0;exon_id=Phatr3_J7678-E1;rank=1
21	ensemblgenomes	CDS	502053	503675	.	+	0	ID=CDS:Phatr3_J7678.p1;Parent=transcript:Phatr3_J7678.t1;protein_id=Phatr3_J7678.p1
21	ensemblgenomes	gene	503898	505964	.	-	.	ID=gene:Phatr3_J39978;biotype=protein_coding;description=Predicted	protein	[Source:UniProtKB/TrEMBL%3BAcc:B7GA51];gene_id=Phatr3_J39978;logic_name=ensemblgenomes
21	ensemblgenomes	mRNA	503898	505964	.	-	.	ID=transcript:Phatr3_J39978.t1;Parent=gene:Phatr3_J39978;biotype=protein_coding;transcript_id=Phatr3_J39978.t1
21	ensemblgenomes	exon	503898	505964	.	-	.	Parent=transcript:Phatr3_J39978.t1;Name=Phatr3_J39978-E1;constitutive=1;ensembl_end_phase=0;ensembl_phase=0;exon_id=Phatr3_J39978-E1;rank=1
21	ensemblgenomes	CDS	503898	505964	.	-	0	ID=CDS:Phatr3_J39978.p1;Parent=transcript:Phatr3_J39978.t1;protein_id=Phatr3_J39978.p1
21	ensemblgenomes	gene	506365	507764	.	+	.	ID=gene:Phatr3_J49299;biotype=protein_coding;description=Predicted	protein	[Source:UniProtKB/TrEMBL%3BAcc:B7GA52];gene_id=Phatr3_J49299;logic_name=ensemblgenomes
21	ensemblgenomes	mRNA	506365	507764	.	+	.	ID=transcript:Phatr3_J49299.t1;Parent=gene:Phatr3_J49299;biotype=protein_coding;transcript_id=Phatr3_J49299.t1
21	ensemblgenomes	five_prime_UTR	506365	506569	.	+	.	Parent=transcript:Phatr3_J49299.t1
21	ensemblgenomes	exon	506365	506620	.	+	.	Parent=transcript:Phatr3_J49299.t1;Name=Phatr3_J49299-E1;constitutive=1;ensembl_end_phase=0;ensembl_phase=-1;exon_id=Phatr3_J49299-E1;rank=1
21	ensemblgenomes	CDS	506570	506620	.	+	0	ID=CDS:Phatr3_J49299.p1;Parent=transcript:Phatr3_J49299.t1;protein_id=Phatr3_J49299.p1
21	ensemblgenomes	exon	506670	507764	.	+	.	Parent=transcript:Phatr3_J49299.t1;Name=Phatr3_J49299-E2;constitutive=1;ensembl_end_phase=0;ensembl_phase=0;exon_id=Phatr3_J49299-E2;rank=2
21	ensemblgenomes	CDS	506670	507764	.	+	0	ID=CDS:Phatr3_J49299.p1;Parent=transcript:Phatr3_J49299.t1;protein_id=Phatr3_J49299.p1
21	ensemblgenomes	gene	508380	509414	.	+	.	ID=gene:Phatr3_J49300;biotype=protein_coding;description=Predicted	protein	[Source:UniProtKB/TrEMBL%3BAcc:B7GA53];gene_id=Phatr3_J49300;logic_name=ensemblgenomes
21	ensemblgenomes	mRNA	508380	509414	.	+	.	ID=transcript:Phatr3_J49300.t1;Parent=gene:Phatr3_J49300;biotype=protein_coding;transcript_id=Phatr3_J49300.t1
21	ensemblgenomes	five_prime_UTR	508380	508481	.	+	.	Parent=transcript:Phatr3_J49300.t1
21	ensemblgenomes	exon	508380	509414	.	+	.	Parent=transcript:Phatr3_J49300.t1;Name=Phatr3_J49300-E1;constitutive=1;ensembl_end_phase=0;ensembl_phase=-1;exon_id=Phatr3_J49300-E1;rank=1
21	ensemblgenomes	CDS	508482	509414	.	+	0	ID=CDS:Phatr3_J49300.p1;Parent=transcript:Phatr3_J49300.t1;protein_id=Phatr3_J49300.p1
21	ensemblgenomes	gene	509537	510228	.	-	.	ID=gene:Phatr3_EG02549;biotype=protein_coding;description=Predicted	protein	[Source:UniProtKB/TrEMBL%3BAcc:B7GA54];gene_id=Phatr3_EG02549;logic_name=ensemblgenomes
21	ensemblgenomes	mRNA	509537	510228	.	-	.	ID=transcript:Phatr3_EG02549.t1;Parent=gene:Phatr3_EG02549;biotype=protein_coding;transcript_id=Phatr3_EG02549.t1
21	ensemblgenomes	exon	509537	509556	.	-	.	Parent=transcript:Phatr3_EG02549.t1;Name=Phatr3_EG02549-E2;constitutive=1;ensembl_end_phase=0;ensembl_phase=1;exon_id=Phatr3_EG02549-E2;rank=2
21	ensemblgenomes	CDS	509537	509556	.	-	2	ID=CDS:Phatr3_EG02549.p1;Parent=transcript:Phatr3_EG02549.t1;protein_id=Phatr3_EG02549.p1
21	ensemblgenomes	exon	509640	510228	.	-	.	Parent=transcript:Phatr3_EG02549.t1;Name=Phatr3_EG02549-E1;constitutive=1;ensembl_end_phase=1;ensembl_phase=0;exon_id=Phatr3_EG02549-E1;rank=1
21	ensemblgenomes	CDS	509640	510228	.	-	0	ID=CDS:Phatr3_EG02549.p1;Parent=transcript:Phatr3_EG02549.t1;protein_id=Phatr3_EG02549.p1
21	ensemblgenomes	gene	510809	514906	.	-	.	ID=gene:Phatr3_J49302;biotype=protein_coding;description=Predicted	protein	[Source:UniProtKB/TrEMBL%3BAcc:B7GA55];gene_id=Phatr3_J49302;logic_name=ensemblgenomes
21	ensemblgenomes	mRNA	510809	514906	.	-	.	ID=transcript:Phatr3_J49302.t1;Parent=gene:Phatr3_J49302;biotype=protein_coding;transcript_id=Phatr3_J49302.t1
21	ensemblgenomes	exon	510809	514906	.	-	.	Parent=transcript:Phatr3_J49302.t1;Name=Phatr3_J49302-E1;constitutive=1;ensembl_end_phase=0;ensembl_phase=0;exon_id=Phatr3_J49302-E1;rank=1
21	ensemblgenomes	CDS	510809	514906	.	-	0	ID=CDS:Phatr3_J49302.p1;Parent=transcript:Phatr3_J49302.t1;protein_id=Phatr3_J49302.p1
21	ensemblgenomes	gene	515547	516585	.	-	.	ID=gene:Phatr3_EG02551;biotype=protein_coding;gene_id=Phatr3_EG02551;logic_name=ensemblgenomes
21	ensemblgenomes	mRNA	515547	516585	.	-	.	ID=transcript:Phatr3_EG02551.t1;Parent=gene:Phatr3_EG02551;biotype=protein_coding;transcript_id=Phatr3_EG02551.t1
21	ensemblgenomes	exon	515547	516447	.	-	.	Parent=transcript:Phatr3_EG02551.t1;Name=Phatr3_EG02551-E2;constitutive=1;ensembl_end_phase=0;ensembl_phase=2;exon_id=Phatr3_EG02551-E2;rank=2
21	ensemblgenomes	CDS	515547	516447	.	-	1	ID=CDS:Phatr3_EG02551.p1;Parent=transcript:Phatr3_EG02551.t1;protein_id=Phatr3_EG02551.p1
21	ensemblgenomes	exon	516506	516585	.	-	.	Parent=transcript:Phatr3_EG02551.t1;Name=Phatr3_EG02551-E1;constitutive=1;ensembl_end_phase=2;ensembl_phase=0;exon_id=Phatr3_EG02551-E1;rank=1
21	ensemblgenomes	CDS	516506	516585	.	-	0	ID=CDS:Phatr3_EG02551.p1;Parent=transcript:Phatr3_EG02551.t1;protein_id=Phatr3_EG02551.p1
21	ensemblgenomes	gene	556204	557336	.	+	.	ID=gene:Phatr3_J39996;biotype=protein_coding;gene_id=Phatr3_J39996;logic_name=ensemblgenomes
21	ensemblgenomes	mRNA	556204	557336	.	+	.	ID=transcript:Phatr3_J39996.t1;Parent=gene:Phatr3_J39996;biotype=protein_coding;transcript_id=Phatr3_J39996.t1
21	ensemblgenomes	exon	556204	556448	.	+	.	Parent=transcript:Phatr3_J39996.t1;Name=Phatr3_J39996-E1;constitutive=1;ensembl_end_phase=2;ensembl_phase=0;exon_id=Phatr3_J39996-E1;rank=1
21	ensemblgenomes	CDS	556204	556448	.	+	0	ID=CDS:Phatr3_J39996.p1;Parent=transcript:Phatr3_J39996.t1;protein_id=Phatr3_J39996.p1
21	ensemblgenomes	exon	556454	557336	.	+	.	Parent=transcript:Phatr3_J39996.t1;Name=Phatr3_J39996-E2;constitutive=1;ensembl_end_phase=0;ensembl_phase=2;exon_id=Phatr3_J39996-E2;rank=2
21	ensemblgenomes	CDS	556454	557336	.	+	1	ID=CDS:Phatr3_J39996.p1;Parent=transcript:Phatr3_J39996.t1;protein_id=Phatr3_J39996.p1
21	ensemblgenomes	gene	558478	559167	.	+	.	ID=gene:Phatr3_J49313;biotype=protein_coding;description=Predicted	protein	[Source:UniProtKB/TrEMBL%3BAcc:B7GA70];gene_id=Phatr3_J49313;logic_name=ensemblgenomes
21	ensemblgenomes	mRNA	558478	559167	.	+	.	ID=transcript:Phatr3_J49313.t1;Parent=gene:Phatr3_J49313;biotype=protein_coding;transcript_id=Phatr3_J49313.t1
21	ensemblgenomes	exon	558478	558645	.	+	.	Parent=transcript:Phatr3_J49313.t1;Name=Phatr3_J49313-E1;constitutive=1;ensembl_end_phase=0;ensembl_phase=0;exon_id=Phatr3_J49313-E1;rank=1
21	ensemblgenomes	CDS	558478	558645	.	+	0	ID=CDS:Phatr3_J49313.p1;Parent=transcript:Phatr3_J49313.t1;protein_id=Phatr3_J49313.p1
21	ensemblgenomes	exon	558751	559167	.	+	.	Parent=transcript:Phatr3_J49313.t1;Name=Phatr3_J49313-E2;constitutive=1;ensembl_end_phase=0;ensembl_phase=0;exon_id=Phatr3_J49313-E2;rank=2
21	ensemblgenomes	CDS	558751	559167	.	+	0	ID=CDS:Phatr3_J49313.p1;Parent=transcript:Phatr3_J49313.t1;protein_id=Phatr3_J49313.p1
21	ensemblgenomes	gene	559949	561412	.	-	.	ID=gene:Phatr3_J49314;biotype=protein_coding;description=Predicted	protein	[Source:UniProtKB/TrEMBL%3BAcc:B7GA71];gene_id=Phatr3_J49314;logic_name=ensemblgenomes
21	ensemblgenomes	mRNA	559949	561412	.	-	.	ID=transcript:Phatr3_J49314.t1;Parent=gene:Phatr3_J49314;biotype=protein_coding;transcript_id=Phatr3_J49314.t1
21	ensemblgenomes	exon	559949	561412	.	-	.	Parent=transcript:Phatr3_J49314.t1;Name=Phatr3_J49314-E1;constitutive=1;ensembl_end_phase=0;ensembl_phase=0;exon_id=Phatr3_J49314-E1;rank=1
21	ensemblgenomes	CDS	559949	561412	.	-	0	ID=CDS:Phatr3_J49314.p1;Parent=transcript:Phatr3_J49314.t1;protein_id=Phatr3_J49314.p1
21	ensemblgenomes	gene	561801	564224	.	-	.	ID=gene:Phatr3_J15801;biotype=protein_coding;description=Predicted	protein	[Source:UniProtKB/TrEMBL%3BAcc:B7GA72];gene_id=Phatr3_J15801;logic_name=ensemblgenomes
21	ensemblgenomes	mRNA	561801	564224	.	-	.	ID=transcript:Phatr3_J15801.t1;Parent=gene:Phatr3_J15801;biotype=protein_coding;transcript_id=Phatr3_J15801.t1
21	ensemblgenomes	exon	561801	564224	.	-	.	Parent=transcript:Phatr3_J15801.t1;Name=Phatr3_J15801-E1;constitutive=1;ensembl_end_phase=0;ensembl_phase=0;exon_id=Phatr3_J15801-E1;rank=1
21	ensemblgenomes	CDS	561801	564224	.	-	0	ID=CDS:Phatr3_J15801.p1;Parent=transcript:Phatr3_J15801.t1;protein_id=Phatr3_J15801.p1
21	ensemblgenomes	gene	564866	566446	.	+	.	ID=gene:Phatr3_J49316;biotype=protein_coding;description=Predicted	protein	[Source:UniProtKB/TrEMBL%3BAcc:B7GA73];gene_id=Phatr3_J49316;logic_name=ensemblgenomes
21	ensemblgenomes	mRNA	564866	566446	.	+	.	ID=transcript:Phatr3_J49316.t1;Parent=gene:Phatr3_J49316;biotype=protein_coding;transcript_id=Phatr3_J49316.t1
21	ensemblgenomes	exon	564866	566446	.	+	.	Parent=transcript:Phatr3_J49316.t1;Name=Phatr3_J49316-E1;constitutive=1;ensembl_end_phase=0;ensembl_phase=0;exon_id=Phatr3_J49316-E1;rank=1
21	ensemblgenomes	CDS	564866	566446	.	+	0	ID=CDS:Phatr3_J49316.p1;Parent=transcript:Phatr3_J49316.t1;protein_id=Phatr3_J49316.p1
21	ensemblgenomes	gene	566568	568310	.	-	.	ID=gene:Phatr3_EG00357;biotype=protein_coding;gene_id=Phatr3_EG00357;logic_name=ensemblgenomes
21	ensemblgenomes	mRNA	566568	568310	.	-	.	ID=transcript:Phatr3_EG00357.t1;Parent=gene:Phatr3_EG00357;biotype=protein_coding;transcript_id=Phatr3_EG00357.t1
21	ensemblgenomes	exon	566568	568310	.	-	.	Parent=transcript:Phatr3_EG00357.t1;Name=Phatr3_EG00357-E1;constitutive=1;ensembl_end_phase=0;ensembl_phase=0;exon_id=Phatr3_EG00357-E1;rank=1
21	ensemblgenomes	CDS	566568	568310	.	-	0	ID=CDS:Phatr3_EG00357.p1;Parent=transcript:Phatr3_EG00357.t1;protein_id=Phatr3_EG00357.p1
21	ensemblgenomes	gene	592304	592836	.	+	.	ID=gene:Phatr3_J49328;biotype=protein_coding;description=Predicted	protein	[Source:UniProtKB/TrEMBL%3BAcc:B7GA84];gene_id=Phatr3_J49328;logic_name=ensemblgenomes
21	ensemblgenomes	mRNA	592304	592836	.	+	.	ID=transcript:Phatr3_J49328.t1;Parent=gene:Phatr3_J49328;biotype=protein_coding;transcript_id=Phatr3_J49328.t1
21	ensemblgenomes	five_prime_UTR	592304	592335	.	+	.	Parent=transcript:Phatr3_J49328.t1
21	ensemblgenomes	exon	592304	592836	.	+	.	Parent=transcript:Phatr3_J49328.t1;Name=Phatr3_J49328-E1;constitutive=1;ensembl_end_phase=0;ensembl_phase=-1;exon_id=Phatr3_J49328-E1;rank=1
21	ensemblgenomes	CDS	592336	592836	.	+	0	ID=CDS:Phatr3_J49328.p1;Parent=transcript:Phatr3_J49328.t1;protein_id=Phatr3_J49328.p1
21	ensemblgenomes	gene	592957	594033	.	-	.	ID=gene:Phatr3_J30246;biotype=protein_coding;description=Predicted	protein	[Source:UniProtKB/TrEMBL%3BAcc:B7GA85];gene_id=Phatr3_J30246;logic_name=ensemblgenomes
21	ensemblgenomes	mRNA	592957	594033	.	-	.	ID=transcript:Phatr3_J30246.t1;Parent=gene:Phatr3_J30246;biotype=protein_coding;transcript_id=Phatr3_J30246.t1
21	ensemblgenomes	exon	592957	594033	.	-	.	Parent=transcript:Phatr3_J30246.t1;Name=Phatr3_J30246-E1;constitutive=1;ensembl_end_phase=0;ensembl_phase=0;exon_id=Phatr3_J30246-E1;rank=1
21	ensemblgenomes	CDS	592957	594033	.	-	0	ID=CDS:Phatr3_J30246.p1;Parent=transcript:Phatr3_J30246.t1;protein_id=Phatr3_J30246.p1
2	ensemblgenomes	gene	1057766	1058452	.	-	.	ID=gene:Phatr3_J25420;biotype=protein_coding;description=Predicted	protein	[Source:UniProtKB/TrEMBL%3BAcc:B7FSY0];gene_id=Phatr3_J25420;logic_name=ensemblgenomes
2	ensemblgenomes	mRNA	1057766	1058452	.	-	.	ID=transcript:Phatr3_J25420.t1;Parent=gene:Phatr3_J25420;biotype=protein_coding;transcript_id=Phatr3_J25420.t1
2	ensemblgenomes	exon	1057766	1058452	.	-	.	Parent=transcript:Phatr3_J25420.t1;Name=Phatr3_J25420-E1;constitutive=1;ensembl_end_phase=0;ensembl_phase=0;exon_id=Phatr3_J25420-E1;rank=1
2	ensemblgenomes	CDS	1057766	1058452	.	-	0	ID=CDS:Phatr3_J25420.p1;Parent=transcript:Phatr3_J25420.t1;protein_id=Phatr3_J25420.p1
2	ensemblgenomes	gene	1061284	1062771	.	+	.	ID=gene:Phatr3_J25422;biotype=protein_coding;description=Predicted	protein	[Source:UniProtKB/TrEMBL%3BAcc:B7FSY2];gene_id=Phatr3_J25422;logic_name=ensemblgenomes
2	ensemblgenomes	mRNA	1061284	1062771	.	+	.	ID=transcript:Phatr3_J25422.t1;Parent=gene:Phatr3_J25422;biotype=protein_coding;transcript_id=Phatr3_J25422.t1
2	ensemblgenomes	five_prime_UTR	1061284	1061402	.	+	.	Parent=transcript:Phatr3_J25422.t1
2	ensemblgenomes	exon	1061284	1061666	.	+	.	Parent=transcript:Phatr3_J25422.t1;Name=Phatr3_J25422-E1;constitutive=1;ensembl_end_phase=0;ensembl_phase=-1;exon_id=Phatr3_J25422-E1;rank=1
2	ensemblgenomes	CDS	1061403	1061666	.	+	0	ID=CDS:Phatr3_J25422.p1;Parent=transcript:Phatr3_J25422.t1;protein_id=Phatr3_J25422.p1
2	ensemblgenomes	exon	1061746	1061902	.	+	.	Parent=transcript:Phatr3_J25422.t1;Name=Phatr3_J25422-E2;constitutive=1;ensembl_end_phase=1;ensembl_phase=0;exon_id=Phatr3_J25422-E2;rank=2
2	ensemblgenomes	CDS	1061746	1061902	.	+	0	ID=CDS:Phatr3_J25422.p1;Parent=transcript:Phatr3_J25422.t1;protein_id=Phatr3_J25422.p1
2	ensemblgenomes	exon	1061978	1062771	.	+	.	Parent=transcript:Phatr3_J25422.t1;Name=Phatr3_J25422-E3;constitutive=1;ensembl_end_phase=0;ensembl_phase=1;exon_id=Phatr3_J25422-E3;rank=3
2	ensemblgenomes	CDS	1061978	1062771	.	+	2	ID=CDS:Phatr3_J25422.p1;Parent=transcript:Phatr3_J25422.t1;protein_id=Phatr3_J25422.p1
21	ensemblgenomes	gene	594841	596412	.	+	.	ID=gene:Phatr3_J2542;biotype=protein_coding;description=Predicted	protein	[Source:UniProtKB/TrEMBL%3BAcc:B7GA86];gene_id=Phatr3_J2542;logic_name=ensemblgenomes
21	ensemblgenomes	mRNA	594841	596412	.	+	.	ID=transcript:Phatr3_J2542.t1;Parent=gene:Phatr3_J2542;biotype=protein_coding;transcript_id=Phatr3_J2542.t1
21	ensemblgenomes	exon	594841	596412	.	+	.	Parent=transcript:Phatr3_J2542.t1;Name=Phatr3_J2542-E1;constitutive=1;ensembl_end_phase=0;ensembl_phase=0;exon_id=Phatr3_J2542-E1;rank=1
21	ensemblgenomes	CDS	594841	596412	.	+	0	ID=CDS:Phatr3_J2542.p1;Parent=transcript:Phatr3_J2542.t1;protein_id=Phatr3_J2542.p1
21	ensemblgenomes	gene	596497	597312	.	-	.	ID=gene:Phatr3_J15848;biotype=protein_coding;description=Predicted	protein	[Source:UniProtKB/TrEMBL%3BAcc:B7GA87];gene_id=Phatr3_J15848;logic_name=ensemblgenomes
21	ensemblgenomes	mRNA	596497	597312	.	-	.	ID=transcript:Phatr3_J15848.t1;Parent=gene:Phatr3_J15848;biotype=protein_coding;transcript_id=Phatr3_J15848.t1
21	ensemblgenomes	exon	596497	597312	.	-	.	Parent=transcript:Phatr3_J15848.t1;Name=Phatr3_J15848-E1;constitutive=1;ensembl_end_phase=0;ensembl_phase=0;exon_id=Phatr3_J15848-E1;rank=1
21	ensemblgenomes	CDS	596497	597312	.	-	0	ID=CDS:Phatr3_J15848.p1;Parent=transcript:Phatr3_J15848.t1;protein_id=Phatr3_J15848.p1
1	ensemblgenomes	gene	1043760	1044271	.	-	.	ID=gene:Phatr3_J31831;biotype=protein_coding;description=Centrin-like	protein	[Source:UniProtKB/TrEMBL%3BAcc:B7FPG8];gene_id=Phatr3_J31831;logic_name=ensemblgenomes
1	ensemblgenomes	mRNA	1043760	1044271	.	-	.	ID=transcript:Phatr3_J31831.t1;Parent=gene:Phatr3_J31831;biotype=protein_coding;transcript_id=Phatr3_J31831.t1
1	ensemblgenomes	exon	1043760	1044130	.	-	.	Parent=transcript:Phatr3_J31831.t1;Name=Phatr3_J31831-E2;constitutive=1;ensembl_end_phase=0;ensembl_phase=1;exon_id=Phatr3_J31831-E2;rank=2
1	ensemblgenomes	CDS	1043760	1044130	.	-	2	ID=CDS:Phatr3_J31831.p1;Parent=transcript:Phatr3_J31831.t1;protein_id=Phatr3_J31831.p1
1	ensemblgenomes	exon	1044235	1044271	.	-	.	Parent=transcript:Phatr3_J31831.t1;Name=Phatr3_J31831-E1;constitutive=1;ensembl_end_phase=1;ensembl_phase=0;exon_id=Phatr3_J31831-E1;rank=1
1	ensemblgenomes	CDS	1044235	1044271	.	-	0	ID=CDS:Phatr3_J31831.p1;Parent=transcript:Phatr3_J31831.t1;protein_id=Phatr3_J31831.p1
1	ensemblgenomes	gene	1050211	1050862	.	-	.	ID=gene:Phatr3_J31834;biotype=protein_coding;description=Predicted	protein	[Source:UniProtKB/TrEMBL%3BAcc:B7FPH1];gene_id=Phatr3_J31834;logic_name=ensemblgenomes
1	ensemblgenomes	mRNA	1050211	1050862	.	-	.	ID=transcript:Phatr3_J31834.t1;Parent=gene:Phatr3_J31834;biotype=protein_coding;transcript_id=Phatr3_J31834.t1
1	ensemblgenomes	exon	1050211	1050574	.	-	.	Parent=transcript:Phatr3_J31834.t1;Name=Phatr3_J31834-E2;constitutive=1;ensembl_end_phase=0;ensembl_phase=2;exon_id=Phatr3_J31834-E2;rank=2
1	ensemblgenomes	CDS	1050211	1050574	.	-	1	ID=CDS:Phatr3_J31834.p1;Parent=transcript:Phatr3_J31834.t1;protein_id=Phatr3_J31834.p1
1	ensemblgenomes	exon	1050657	1050862	.	-	.	Parent=transcript:Phatr3_J31834.t1;Name=Phatr3_J31834-E1;constitutive=1;ensembl_end_phase=2;ensembl_phase=0;exon_id=Phatr3_J31834-E1;rank=1
1	ensemblgenomes	CDS	1050657	1050862	.	-	0	ID=CDS:Phatr3_J31834.p1;Parent=transcript:Phatr3_J31834.t1;protein_id=Phatr3_J31834.p1
1	ensemblgenomes	gene	1051697	1051999	.	+	.	ID=gene:Phatr3_J31835;biotype=protein_coding;description=Predicted	protein	[Source:UniProtKB/TrEMBL%3BAcc:B7FPH2];gene_id=Phatr3_J31835;logic_name=ensemblgenomes
1	ensemblgenomes	mRNA	1051697	1051999	.	+	.	ID=transcript:Phatr3_J31835.t1;Parent=gene:Phatr3_J31835;biotype=protein_coding;transcript_id=Phatr3_J31835.t1
1	ensemblgenomes	exon	1051697	1051999	.	+	.	Parent=transcript:Phatr3_J31835.t1;Name=Phatr3_J31835-E1;constitutive=1;ensembl_end_phase=0;ensembl_phase=0;exon_id=Phatr3_J31835-E1;rank=1
1	ensemblgenomes	CDS	1051697	1051999	.	+	0	ID=CDS:Phatr3_J31835.p1;Parent=transcript:Phatr3_J31835.t1;protein_id=Phatr3_J31835.p1
22	ensemblgenomes	gene	228818	230155	.	+	.	ID=gene:Phatr3_J3183;biotype=protein_coding;description=Predicted	protein	[Source:UniProtKB/TrEMBL%3BAcc:B7GAJ9];gene_id=Phatr3_J3183;logic_name=ensemblgenomes
22	ensemblgenomes	mRNA	228818	230155	.	+	.	ID=transcript:Phatr3_J3183.t1;Parent=gene:Phatr3_J3183;biotype=protein_coding;transcript_id=Phatr3_J3183.t1
22	ensemblgenomes	exon	228818	230155	.	+	.	Parent=transcript:Phatr3_J3183.t1;Name=Phatr3_J3183-E1;constitutive=1;ensembl_end_phase=0;ensembl_phase=0;exon_id=Phatr3_J3183-E1;rank=1
22	ensemblgenomes	CDS	228818	230155	.	+	0	ID=CDS:Phatr3_J3183.p1;Parent=transcript:Phatr3_J3183.t1;protein_id=Phatr3_J3183.p1
22	ensemblgenomes	gene	231039	232538	.	+	.	ID=gene:Phatr3_J49430;biotype=protein_coding;description=Predicted	protein	[Source:UniProtKB/TrEMBL%3BAcc:B7GAK0];gene_id=Phatr3_J49430;logic_name=ensemblgenomes
22	ensemblgenomes	mRNA	231039	232538	.	+	.	ID=transcript:Phatr3_J49430.t1;Parent=gene:Phatr3_J49430;biotype=protein_coding;transcript_id=Phatr3_J49430.t1
22	ensemblgenomes	exon	231039	232538	.	+	.	Parent=transcript:Phatr3_J49430.t1;Name=Phatr3_J49430-E1;constitutive=1;ensembl_end_phase=0;ensembl_phase=0;exon_id=Phatr3_J49430-E1;rank=1
22	ensemblgenomes	CDS	231039	232538	.	+	0	ID=CDS:Phatr3_J49430.p1;Parent=transcript:Phatr3_J49430.t1;protein_id=Phatr3_J49430.p1
25	ensemblgenomes	gene	237984	238743	.	+	.	ID=gene:Phatr3_J40722;biotype=protein_coding;gene_id=Phatr3_J40722;logic_name=ensemblgenomes
25	ensemblgenomes	mRNA	237984	238743	.	+	.	ID=transcript:Phatr3_J40722.t1;Parent=gene:Phatr3_J40722;biotype=protein_coding;transcript_id=Phatr3_J40722.t1
25	ensemblgenomes	exon	237984	238498	.	+	.	Parent=transcript:Phatr3_J40722.t1;Name=Phatr3_J40722-E1;constitutive=1;ensembl_end_phase=2;ensembl_phase=0;exon_id=Phatr3_J40722-E1;rank=1
25	ensemblgenomes	CDS	237984	238498	.	+	0	ID=CDS:Phatr3_J40722.p1;Parent=transcript:Phatr3_J40722.t1;protein_id=Phatr3_J40722.p1
25	ensemblgenomes	exon	238548	238743	.	+	.	Parent=transcript:Phatr3_J40722.t1;Name=Phatr3_J40722-E2;constitutive=1;ensembl_end_phase=0;ensembl_phase=2;exon_id=Phatr3_J40722-E2;rank=2
25	ensemblgenomes	CDS	238548	238743	.	+	1	ID=CDS:Phatr3_J40722.p1;Parent=transcript:Phatr3_J40722.t1;protein_id=Phatr3_J40722.p1
26	ensemblgenomes	gene	59062	59730	.	-	.	ID=gene:Phatr3_J40834;biotype=protein_coding;description=Predicted	protein	[Source:UniProtKB/TrEMBL%3BAcc:B7GCJ4];gene_id=Phatr3_J40834;logic_name=ensemblgenomes
26	ensemblgenomes	mRNA	59062	59730	.	-	.	ID=transcript:Phatr3_J40834.t1;Parent=gene:Phatr3_J40834;biotype=protein_coding;transcript_id=Phatr3_J40834.t1
26	ensemblgenomes	exon	59062	59730	.	-	.	Parent=transcript:Phatr3_J40834.t1;Name=Phatr3_J40834-E1;constitutive=1;ensembl_end_phase=0;ensembl_phase=0;exon_id=Phatr3_J40834-E1;rank=1
26	ensemblgenomes	CDS	59062	59730	.	-	0	ID=CDS:Phatr3_J40834.p1;Parent=transcript:Phatr3_J40834.t1;protein_id=Phatr3_J40834.p1
30	ensemblgenomes	gene	6183	9059	.	-	.	ID=gene:Phatr3_J50429;biotype=protein_coding;description=Predicted	protein	[Source:UniProtKB/TrEMBL%3BAcc:B7GE34];gene_id=Phatr3_J50429;logic_name=ensemblgenomes
30	ensemblgenomes	mRNA	6183	9059	.	-	.	ID=transcript:Phatr3_J50429.t1;Parent=gene:Phatr3_J50429;biotype=protein_coding;transcript_id=Phatr3_J50429.t1
30	ensemblgenomes	exon	6183	9059	.	-	.	Parent=transcript:Phatr3_J50429.t1;Name=Phatr3_J50429-E1;constitutive=1;ensembl_end_phase=0;ensembl_phase=0;exon_id=Phatr3_J50429-E1;rank=1
30	ensemblgenomes	CDS	6183	9059	.	-	0	ID=CDS:Phatr3_J50429.p1;Parent=transcript:Phatr3_J50429.t1;protein_id=Phatr3_J50429.p1
31	ensemblgenomes	gene	200840	201348	.	+	.	ID=gene:Phatr3_EG00044;biotype=protein_coding;gene_id=Phatr3_EG00044;logic_name=ensemblgenomes
31	ensemblgenomes	mRNA	200840	201348	.	+	.	ID=transcript:Phatr3_EG00044.t1;Parent=gene:Phatr3_EG00044;biotype=protein_coding;transcript_id=Phatr3_EG00044.t1
31	ensemblgenomes	exon	200840	201083	.	+	.	Parent=transcript:Phatr3_EG00044.t1;Name=Phatr3_EG00044-E1;constitutive=1;ensembl_end_phase=1;ensembl_phase=0;exon_id=Phatr3_EG00044-E1;rank=1
31	ensemblgenomes	CDS	200840	201083	.	+	0	ID=CDS:Phatr3_EG00044.p1;Parent=transcript:Phatr3_EG00044.t1;protein_id=Phatr3_EG00044.p1
31	ensemblgenomes	exon	201143	201348	.	+	.	Parent=transcript:Phatr3_EG00044.t1;Name=Phatr3_EG00044-E2;constitutive=1;ensembl_end_phase=0;ensembl_phase=1;exon_id=Phatr3_EG00044-E2;rank=2
31	ensemblgenomes	CDS	201143	201348	.	+	2	ID=CDS:Phatr3_EG00044.p1;Parent=transcript:Phatr3_EG00044.t1;protein_id=Phatr3_EG00044.p1
31	ensemblgenomes	gene	244209	246215	.	-	.	ID=gene:Phatr3_J50589;biotype=protein_coding;description=Predicted	protein	[Source:UniProtKB/TrEMBL%3BAcc:B7GEL2];gene_id=Phatr3_J50589;logic_name=ensemblgenomes
31	ensemblgenomes	mRNA	244209	246215	.	-	.	ID=transcript:Phatr3_J50589.t1;Parent=gene:Phatr3_J50589;biotype=protein_coding;transcript_id=Phatr3_J50589.t1
31	ensemblgenomes	exon	244209	246215	.	-	.	Parent=transcript:Phatr3_J50589.t1;Name=Phatr3_J50589-E1;constitutive=1;ensembl_end_phase=0;ensembl_phase=0;exon_id=Phatr3_J50589-E1;rank=1
31	ensemblgenomes	CDS	244209	246215	.	-	0	ID=CDS:Phatr3_J50589.p1;Parent=transcript:Phatr3_J50589.t1;protein_id=Phatr3_J50589.p1
4	ensemblgenomes	gene	1044893	1048217	.	-	.	ID=gene:Phatr3_J34079;biotype=protein_coding;gene_id=Phatr3_J34079;logic_name=ensemblgenomes
4	ensemblgenomes	mRNA	1044893	1048217	.	-	.	ID=transcript:Phatr3_J34079.t1;Parent=gene:Phatr3_J34079;biotype=protein_coding;transcript_id=Phatr3_J34079.t1
4	ensemblgenomes	exon	1044893	1044927	.	-	.	Parent=transcript:Phatr3_J34079.t1;Name=Phatr3_J34079-E4;constitutive=1;ensembl_end_phase=-1;ensembl_phase=-1;exon_id=Phatr3_J34079-E4;rank=4
4	ensemblgenomes	three_prime_UTR	1044893	1044927	.	-	.	Parent=transcript:Phatr3_J34079.t1
4	ensemblgenomes	exon	1045325	1045812	.	-	.	Parent=transcript:Phatr3_J34079.t1;Name=Phatr3_J34079-E3;constitutive=1;ensembl_end_phase=-1;ensembl_phase=-1;exon_id=Phatr3_J34079-E3;rank=3
4	ensemblgenomes	three_prime_UTR	1045325	1045812	.	-	.	Parent=transcript:Phatr3_J34079.t1
4	ensemblgenomes	three_prime_UTR	1046203	1046747	.	-	.	Parent=transcript:Phatr3_J34079.t1
4	ensemblgenomes	exon	1046203	1046749	.	-	.	Parent=transcript:Phatr3_J34079.t1;Name=Phatr3_J34079-E2;constitutive=1;ensembl_end_phase=-1;ensembl_phase=1;exon_id=Phatr3_J34079-E2;rank=2
4	ensemblgenomes	CDS	1046748	1046749	.	-	2	ID=CDS:Phatr3_J34079.p1;Parent=transcript:Phatr3_J34079.t1;protein_id=Phatr3_J34079.p1
4	ensemblgenomes	exon	1047188	1048217	.	-	.	Parent=transcript:Phatr3_J34079.t1;Name=Phatr3_J34079-E1;constitutive=1;ensembl_end_phase=1;ensembl_phase=0;exon_id=Phatr3_J34079-E1;rank=1
4	ensemblgenomes	CDS	1047188	1048217	.	-	0	ID=CDS:Phatr3_J34079.p1;Parent=transcript:Phatr3_J34079.t1;protein_id=Phatr3_J34079.p1
5	ensemblgenomes	gene	1554	2486	.	-	.	ID=gene:Phatr3_J44712;biotype=protein_coding;description=Predicted	protein	[Source:UniProtKB/TrEMBL%3BAcc:B7FVD3];gene_id=Phatr3_J44712;logic_name=ensemblgenomes
5	ensemblgenomes	mRNA	1554	2486	.	-	.	ID=transcript:Phatr3_J44712.t1;Parent=gene:Phatr3_J44712;biotype=protein_coding;transcript_id=Phatr3_J44712.t1
5	ensemblgenomes	exon	1554	1754	.	-	.	Parent=transcript:Phatr3_J44712.t1;Name=Phatr3_J44712-E3;constitutive=1;ensembl_end_phase=0;ensembl_phase=0;exon_id=Phatr3_J44712-E3;rank=3
5	ensemblgenomes	CDS	1554	1754	.	-	0	ID=CDS:Phatr3_J44712.p1;Parent=transcript:Phatr3_J44712.t1;protein_id=Phatr3_J44712.p1
5	ensemblgenomes	exon	1862	2367	.	-	.	Parent=transcript:Phatr3_J44712.t1;Name=Phatr3_J44712-E2;constitutive=1;ensembl_end_phase=0;ensembl_phase=1;exon_id=Phatr3_J44712-E2;rank=2
5	ensemblgenomes	CDS	1862	2367	.	-	2	ID=CDS:Phatr3_J44712.p1;Parent=transcript:Phatr3_J44712.t1;protein_id=Phatr3_J44712.p1
5	ensemblgenomes	exon	2405	2486	.	-	.	Parent=transcript:Phatr3_J44712.t1;Name=Phatr3_J44712-E1;constitutive=1;ensembl_end_phase=1;ensembl_phase=0;exon_id=Phatr3_J44712-E1;rank=1
5	ensemblgenomes	CDS	2405	2486	.	-	0	ID=CDS:Phatr3_J44712.p1;Parent=transcript:Phatr3_J44712.t1;protein_id=Phatr3_J44712.p1
5	ensemblgenomes	gene	2903	6778	.	-	.	ID=gene:Phatr3_J54289;Name=RNAP-II_2;biotype=protein_coding;description=DNA-directed	RNA	polymerase	[Source:UniProtKB/TrEMBL%3BAcc:B7FVD4];gene_id=Phatr3_J54289;logic_name=ensemblgenomes
5	ensemblgenomes	mRNA	2903	6778	.	-	.	ID=transcript:Phatr3_J54289.t1;Parent=gene:Phatr3_J54289;biotype=protein_coding;transcript_id=Phatr3_J54289.t1
5	ensemblgenomes	exon	2903	4330	.	-	.	Parent=transcript:Phatr3_J54289.t1;Name=Phatr3_J54289-E2;constitutive=1;ensembl_end_phase=0;ensembl_phase=0;exon_id=Phatr3_J54289-E2;rank=2
5	ensemblgenomes	CDS	2903	4330	.	-	0	ID=CDS:Phatr3_J54289.p1;Parent=transcript:Phatr3_J54289.t1;protein_id=Phatr3_J54289.p1
5	ensemblgenomes	exon	4412	6778	.	-	.	Parent=transcript:Phatr3_J54289.t1;Name=Phatr3_J54289-E1;constitutive=1;ensembl_end_phase=0;ensembl_phase=0;exon_id=Phatr3_J54289-E1;rank=1
5	ensemblgenomes	CDS	4412	6778	.	-	0	ID=CDS:Phatr3_J54289.p1;Parent=transcript:Phatr3_J54289.t1;protein_id=Phatr3_J54289.p1
5	ensemblgenomes	gene	7374	9767	.	+	.	ID=gene:Phatr3_J44715;biotype=protein_coding;description=Predicted	protein	[Source:UniProtKB/TrEMBL%3BAcc:B7FVD5];gene_id=Phatr3_J44715;logic_name=ensemblgenomes
5	ensemblgenomes	mRNA	7374	9767	.	+	.	ID=transcript:Phatr3_J44715.t1;Parent=gene:Phatr3_J44715;biotype=protein_coding;transcript_id=Phatr3_J44715.t1
5	ensemblgenomes	exon	7374	9767	.	+	.	Parent=transcript:Phatr3_J44715.t1;Name=Phatr3_J44715-E1;constitutive=1;ensembl_end_phase=0;ensembl_phase=0;exon_id=Phatr3_J44715-E1;rank=1
5	ensemblgenomes	CDS	7374	9767	.	+	0	ID=CDS:Phatr3_J44715.p1;Parent=transcript:Phatr3_J44715.t1;protein_id=Phatr3_J44715.p1
5	ensemblgenomes	gene	17502	20659	.	-	.	ID=gene:Phatr3_J44716;Name=MYT1;biotype=protein_coding;description=Predicted	protein	[Source:UniProtKB/TrEMBL%3BAcc:B7FVD7];gene_id=Phatr3_J44716;logic_name=ensemblgenomes
5	ensemblgenomes	mRNA	17502	20659	.	-	.	ID=transcript:Phatr3_J44716.t1;Parent=gene:Phatr3_J44716;biotype=protein_coding;transcript_id=Phatr3_J44716.t1
5	ensemblgenomes	exon	17502	19369	.	-	.	Parent=transcript:Phatr3_J44716.t1;Name=Phatr3_J44716-E3;constitutive=1;ensembl_end_phase=0;ensembl_phase=1;exon_id=Phatr3_J44716-E3;rank=3
5	ensemblgenomes	CDS	17502	19369	.	-	2	ID=CDS:Phatr3_J44716.p1;Parent=transcript:Phatr3_J44716.t1;protein_id=Phatr3_J44716.p1
5	ensemblgenomes	exon	19479	20171	.	-	.	Parent=transcript:Phatr3_J44716.t1;Name=Phatr3_J44716-E2;constitutive=1;ensembl_end_phase=1;ensembl_phase=1;exon_id=Phatr3_J44716-E2;rank=2
5	ensemblgenomes	CDS	19479	20171	.	-	2	ID=CDS:Phatr3_J44716.p1;Parent=transcript:Phatr3_J44716.t1;protein_id=Phatr3_J44716.p1
5	ensemblgenomes	exon	20212	20659	.	-	.	Parent=transcript:Phatr3_J44716.t1;Name=Phatr3_J44716-E1;constitutive=1;ensembl_end_phase=1;ensembl_phase=0;exon_id=Phatr3_J44716-E1;rank=1
5	ensemblgenomes	CDS	20212	20659	.	-	0	ID=CDS:Phatr3_J44716.p1;Parent=transcript:Phatr3_J44716.t1;protein_id=Phatr3_J44716.p1
5	ensemblgenomes	gene	21816	22730	.	+	.	ID=gene:Phatr3_J26375;biotype=protein_coding;description=Predicted	protein	[Source:UniProtKB/TrEMBL%3BAcc:B7FVD8];gene_id=Phatr3_J26375;logic_name=ensemblgenomes
5	ensemblgenomes	mRNA	21816	22730	.	+	.	ID=transcript:Phatr3_J26375.t1;Parent=gene:Phatr3_J26375;biotype=protein_coding;transcript_id=Phatr3_J26375.t1
5	ensemblgenomes	exon	21816	22730	.	+	.	Parent=transcript:Phatr3_J26375.t1;Name=Phatr3_J26375-E1;constitutive=1;ensembl_end_phase=0;ensembl_phase=0;exon_id=Phatr3_J26375-E1;rank=1
5	ensemblgenomes	CDS	21816	22730	.	+	0	ID=CDS:Phatr3_J26375.p1;Parent=transcript:Phatr3_J26375.t1;protein_id=Phatr3_J26375.p1
5	ensemblgenomes	gene	22914	24677	.	-	.	ID=gene:Phatr3_J34208;biotype=protein_coding;description=Predicted	protein	[Source:UniProtKB/TrEMBL%3BAcc:B7FVD9];gene_id=Phatr3_J34208;logic_name=ensemblgenomes
5	ensemblgenomes	mRNA	22914	24677	.	-	.	ID=transcript:Phatr3_J34208.t1;Parent=gene:Phatr3_J34208;biotype=protein_coding;transcript_id=Phatr3_J34208.t1
5	ensemblgenomes	exon	22914	24677	.	-	.	Parent=transcript:Phatr3_J34208.t1;Name=Phatr3_J34208-E1;constitutive=1;ensembl_end_phase=0;ensembl_phase=0;exon_id=Phatr3_J34208-E1;rank=1
5	ensemblgenomes	CDS	22914	24677	.	-	0	ID=CDS:Phatr3_J34208.p1;Parent=transcript:Phatr3_J34208.t1;protein_id=Phatr3_J34208.p1
5	ensemblgenomes	gene	25706	27223	.	-	.	ID=gene:Phatr3_J34209;biotype=protein_coding;description=Predicted	protein	[Source:UniProtKB/TrEMBL%3BAcc:B7FVE0];gene_id=Phatr3_J34209;logic_name=ensemblgenomes
5	ensemblgenomes	mRNA	25706	27223	.	-	.	ID=transcript:Phatr3_J34209.t1;Parent=gene:Phatr3_J34209;biotype=protein_coding;transcript_id=Phatr3_J34209.t1
5	ensemblgenomes	exon	25706	27223	.	-	.	Parent=transcript:Phatr3_J34209.t1;Name=Phatr3_J34209-E1;constitutive=1;ensembl_end_phase=0;ensembl_phase=0;exon_id=Phatr3_J34209-E1;rank=1
5	ensemblgenomes	CDS	25706	27223	.	-	0	ID=CDS:Phatr3_J34209.p1;Parent=transcript:Phatr3_J34209.t1;protein_id=Phatr3_J34209.p1
5	ensemblgenomes	gene	30174	31271	.	-	.	ID=gene:Phatr3_J44719;biotype=protein_coding;description=Predicted	protein	[Source:UniProtKB/TrEMBL%3BAcc:B7FVE1];gene_id=Phatr3_J44719;logic_name=ensemblgenomes
5	ensemblgenomes	mRNA	30174	31271	.	-	.	ID=transcript:Phatr3_J44719.t1;Parent=gene:Phatr3_J44719;biotype=protein_coding;transcript_id=Phatr3_J44719.t1
5	ensemblgenomes	exon	30174	31271	.	-	.	Parent=transcript:Phatr3_J44719.t1;Name=Phatr3_J44719-E1;constitutive=1;ensembl_end_phase=0;ensembl_phase=0;exon_id=Phatr3_J44719-E1;rank=1
5	ensemblgenomes	CDS	30174	31271	.	-	0	ID=CDS:Phatr3_J44719.p1;Parent=transcript:Phatr3_J44719.t1;protein_id=Phatr3_J44719.p1
5	ensemblgenomes	gene	32077	34530	.	+	.	ID=gene:Phatr3_J4563;biotype=protein_coding;description=Predicted	protein	[Source:UniProtKB/TrEMBL%3BAcc:B7FVE2];gene_id=Phatr3_J4563;logic_name=ensemblgenomes
5	ensemblgenomes	mRNA	32077	34530	.	+	.	ID=transcript:Phatr3_J4563.t1;Parent=gene:Phatr3_J4563;biotype=protein_coding;transcript_id=Phatr3_J4563.t1
5	ensemblgenomes	exon	32077	34530	.	+	.	Parent=transcript:Phatr3_J4563.t1;Name=Phatr3_J4563-E1;constitutive=1;ensembl_end_phase=0;ensembl_phase=0;exon_id=Phatr3_J4563-E1;rank=1
5	ensemblgenomes	CDS	32077	34530	.	+	0	ID=CDS:Phatr3_J4563.p1;Parent=transcript:Phatr3_J4563.t1;protein_id=Phatr3_J4563.p1
7	ensemblgenomes	gene	769406	770560	.	-	.	ID=gene:Phatr3_J45630;biotype=protein_coding;description=Predicted	protein	[Source:UniProtKB/TrEMBL%3BAcc:B7FYC0];gene_id=Phatr3_J45630;logic_name=ensemblgenomes
7	ensemblgenomes	mRNA	769406	770560	.	-	.	ID=transcript:Phatr3_J45630.t1;Parent=gene:Phatr3_J45630;biotype=protein_coding;transcript_id=Phatr3_J45630.t1
7	ensemblgenomes	exon	769406	769707	.	-	.	Parent=transcript:Phatr3_J45630.t1;Name=Phatr3_J45630-E2;constitutive=1;ensembl_end_phase=0;ensembl_phase=1;exon_id=Phatr3_J45630-E2;rank=2
7	ensemblgenomes	CDS	769406	769707	.	-	2	ID=CDS:Phatr3_J45630.p1;Parent=transcript:Phatr3_J45630.t1;protein_id=Phatr3_J45630.p1
7	ensemblgenomes	exon	769795	770560	.	-	.	Parent=transcript:Phatr3_J45630.t1;Name=Phatr3_J45630-E1;constitutive=1;ensembl_end_phase=1;ensembl_phase=0;exon_id=Phatr3_J45630-E1;rank=1
7	ensemblgenomes	CDS	769795	770560	.	-	0	ID=CDS:Phatr3_J45630.p1;Parent=transcript:Phatr3_J45630.t1;protein_id=Phatr3_J45630.p1
7	ensemblgenomes	gene	774864	776039	.	-	.	ID=gene:Phatr3_J45632;biotype=protein_coding;description=Predicted	protein	[Source:UniProtKB/TrEMBL%3BAcc:B7FYC2];gene_id=Phatr3_J45632;logic_name=ensemblgenomes
7	ensemblgenomes	mRNA	774864	776039	.	-	.	ID=transcript:Phatr3_J45632.t1;Parent=gene:Phatr3_J45632;biotype=protein_coding;transcript_id=Phatr3_J45632.t1
7	ensemblgenomes	exon	774864	776039	.	-	.	Parent=transcript:Phatr3_J45632.t1;Name=Phatr3_J45632-E1;constitutive=1;ensembl_end_phase=0;ensembl_phase=0;exon_id=Phatr3_J45632-E1;rank=1
7	ensemblgenomes	CDS	774864	776039	.	-	0	ID=CDS:Phatr3_J45632.p1;Parent=transcript:Phatr3_J45632.t1;protein_id=Phatr3_J45632.p1
7	ensemblgenomes	gene	776482	778002	.	+	.	ID=gene:Phatr3_J45633;biotype=protein_coding;description=Predicted	protein	[Source:UniProtKB/TrEMBL%3BAcc:B7FYC3];gene_id=Phatr3_J45633;logic_name=ensemblgenomes
7	ensemblgenomes	mRNA	776482	778002	.	+	.	ID=transcript:Phatr3_J45633.t1;Parent=gene:Phatr3_J45633;biotype=protein_coding;transcript_id=Phatr3_J45633.t1
7	ensemblgenomes	five_prime_UTR	776482	776523	.	+	.	Parent=transcript:Phatr3_J45633.t1
7	ensemblgenomes	exon	776482	778002	.	+	.	Parent=transcript:Phatr3_J45633.t1;Name=Phatr3_J45633-E1;constitutive=1;ensembl_end_phase=0;ensembl_phase=-1;exon_id=Phatr3_J45633-E1;rank=1
7	ensemblgenomes	CDS	776524	778002	.	+	0	ID=CDS:Phatr3_J45633.p1;Parent=transcript:Phatr3_J45633.t1;protein_id=Phatr3_J45633.p1
7	ensemblgenomes	gene	782136	783133	.	-	.	ID=gene:Phatr3_J45635;biotype=protein_coding;description=Predicted	protein	[Source:UniProtKB/TrEMBL%3BAcc:B7FYC5];gene_id=Phatr3_J45635;logic_name=ensemblgenomes
7	ensemblgenomes	mRNA	782136	783133	.	-	.	ID=transcript:Phatr3_J45635.t1;Parent=gene:Phatr3_J45635;biotype=protein_coding;transcript_id=Phatr3_J45635.t1
7	ensemblgenomes	exon	782136	783004	.	-	.	Parent=transcript:Phatr3_J45635.t1;Name=Phatr3_J45635-E2;constitutive=1;ensembl_end_phase=0;ensembl_phase=1;exon_id=Phatr3_J45635-E2;rank=2
7	ensemblgenomes	CDS	782136	783004	.	-	2	ID=CDS:Phatr3_J45635.p1;Parent=transcript:Phatr3_J45635.t1;protein_id=Phatr3_J45635.p1
7	ensemblgenomes	exon	783097	783133	.	-	.	Parent=transcript:Phatr3_J45635.t1;Name=Phatr3_J45635-E1;constitutive=1;ensembl_end_phase=1;ensembl_phase=0;exon_id=Phatr3_J45635-E1;rank=1
7	ensemblgenomes	CDS	783097	783133	.	-	0	ID=CDS:Phatr3_J45635.p1;Parent=transcript:Phatr3_J45635.t1;protein_id=Phatr3_J45635.p1
7	ensemblgenomes	gene	783857	784403	.	-	.	ID=gene:Phatr3_J45636;biotype=protein_coding;description=Predicted	protein	[Source:UniProtKB/TrEMBL%3BAcc:B7FYC6];gene_id=Phatr3_J45636;logic_name=ensemblgenomes
7	ensemblgenomes	mRNA	783857	784403	.	-	.	ID=transcript:Phatr3_J45636.t1;Parent=gene:Phatr3_J45636;biotype=protein_coding;transcript_id=Phatr3_J45636.t1
7	ensemblgenomes	exon	783857	783992	.	-	.	Parent=transcript:Phatr3_J45636.t1;Name=Phatr3_J45636-E2;constitutive=1;ensembl_end_phase=0;ensembl_phase=2;exon_id=Phatr3_J45636-E2;rank=2
7	ensemblgenomes	CDS	783857	783992	.	-	1	ID=CDS:Phatr3_J45636.p1;Parent=transcript:Phatr3_J45636.t1;protein_id=Phatr3_J45636.p1
7	ensemblgenomes	exon	784075	784403	.	-	.	Parent=transcript:Phatr3_J45636.t1;Name=Phatr3_J45636-E1;constitutive=1;ensembl_end_phase=2;ensembl_phase=0;exon_id=Phatr3_J45636-E1;rank=1
7	ensemblgenomes	CDS	784075	784403	.	-	0	ID=CDS:Phatr3_J45636.p1;Parent=transcript:Phatr3_J45636.t1;protein_id=Phatr3_J45636.p1
7	ensemblgenomes	gene	784943	785809	.	-	.	ID=gene:Phatr3_J45637;biotype=protein_coding;description=Predicted	protein	[Source:UniProtKB/TrEMBL%3BAcc:B7FYC7];gene_id=Phatr3_J45637;logic_name=ensemblgenomes
7	ensemblgenomes	mRNA	784943	785809	.	-	.	ID=transcript:Phatr3_J45637.t1;Parent=gene:Phatr3_J45637;biotype=protein_coding;transcript_id=Phatr3_J45637.t1
7	ensemblgenomes	exon	784943	785809	.	-	.	Parent=transcript:Phatr3_J45637.t1;Name=Phatr3_J45637-E1;constitutive=1;ensembl_end_phase=0;ensembl_phase=0;exon_id=Phatr3_J45637-E1;rank=1
7	ensemblgenomes	CDS	784943	785809	.	-	0	ID=CDS:Phatr3_J45637.p1;Parent=transcript:Phatr3_J45637.t1;protein_id=Phatr3_J45637.p1
7	ensemblgenomes	gene	786645	787118	.	-	.	ID=gene:Phatr3_J45638;biotype=protein_coding;description=Predicted	protein	[Source:UniProtKB/TrEMBL%3BAcc:B7FYC8];gene_id=Phatr3_J45638;logic_name=ensemblgenomes
7	ensemblgenomes	mRNA	786645	787118	.	-	.	ID=transcript:Phatr3_J45638.t1;Parent=gene:Phatr3_J45638;biotype=protein_coding;transcript_id=Phatr3_J45638.t1
7	ensemblgenomes	exon	786645	787118	.	-	.	Parent=transcript:Phatr3_J45638.t1;Name=Phatr3_J45638-E1;constitutive=1;ensembl_end_phase=0;ensembl_phase=0;exon_id=Phatr3_J45638-E1;rank=1
7	ensemblgenomes	CDS	786645	787118	.	-	0	ID=CDS:Phatr3_J45638.p1;Parent=transcript:Phatr3_J45638.t1;protein_id=Phatr3_J45638.p1
7	ensemblgenomes	gene	790198	791478	.	-	.	ID=gene:Phatr3_J45639;biotype=protein_coding;description=Predicted	protein	[Source:UniProtKB/TrEMBL%3BAcc:B7FYD0];gene_id=Phatr3_J45639;logic_name=ensemblgenomes
7	ensemblgenomes	mRNA	790198	791478	.	-	.	ID=transcript:Phatr3_J45639.t1;Parent=gene:Phatr3_J45639;biotype=protein_coding;transcript_id=Phatr3_J45639.t1
7	ensemblgenomes	exon	790198	791478	.	-	.	Parent=transcript:Phatr3_J45639.t1;Name=Phatr3_J45639-E1;constitutive=1;ensembl_end_phase=0;ensembl_phase=0;exon_id=Phatr3_J45639-E1;rank=1
7	ensemblgenomes	CDS	790198	791478	.	-	0	ID=CDS:Phatr3_J45639.p1;Parent=transcript:Phatr3_J45639.t1;protein_id=Phatr3_J45639.p1
5	ensemblgenomes	gene	34952	35755	.	+	.	ID=gene:Phatr3_J26382;biotype=protein_coding;description=Predicted	protein	[Source:UniProtKB/TrEMBL%3BAcc:B7FVE3];gene_id=Phatr3_J26382;logic_name=ensemblgenomes
5	ensemblgenomes	mRNA	34952	35755	.	+	.	ID=transcript:Phatr3_J26382.t1;Parent=gene:Phatr3_J26382;biotype=protein_coding;transcript_id=Phatr3_J26382.t1
5	ensemblgenomes	exon	34952	35755	.	+	.	Parent=transcript:Phatr3_J26382.t1;Name=Phatr3_J26382-E1;constitutive=1;ensembl_end_phase=0;ensembl_phase=0;exon_id=Phatr3_J26382-E1;rank=1
5	ensemblgenomes	CDS	34952	35755	.	+	0	ID=CDS:Phatr3_J26382.p1;Parent=transcript:Phatr3_J26382.t1;protein_id=Phatr3_J26382.p1
5	ensemblgenomes	gene	35855	36550	.	-	.	ID=gene:Phatr3_EG01336;biotype=protein_coding;gene_id=Phatr3_EG01336;logic_name=ensemblgenomes
5	ensemblgenomes	mRNA	35855	36550	.	-	.	ID=transcript:Phatr3_EG01336.t1;Parent=gene:Phatr3_EG01336;biotype=protein_coding;transcript_id=Phatr3_EG01336.t1
5	ensemblgenomes	exon	35855	36550	.	-	.	Parent=transcript:Phatr3_EG01336.t1;Name=Phatr3_EG01336-E1;constitutive=1;ensembl_end_phase=0;ensembl_phase=0;exon_id=Phatr3_EG01336-E1;rank=1
5	ensemblgenomes	CDS	35855	36550	.	-	0	ID=CDS:Phatr3_EG01336.p1;Parent=transcript:Phatr3_EG01336.t1;protein_id=Phatr3_EG01336.p1
5	ensemblgenomes	gene	36959	39418	.	+	.	ID=gene:Phatr3_J44722;biotype=protein_coding;description=Predicted	protein	[Source:UniProtKB/TrEMBL%3BAcc:B7FVE4];gene_id=Phatr3_J44722;logic_name=ensemblgenomes
5	ensemblgenomes	mRNA	36959	39418	.	+	.	ID=transcript:Phatr3_J44722.t1;Parent=gene:Phatr3_J44722;biotype=protein_coding;transcript_id=Phatr3_J44722.t1
5	ensemblgenomes	five_prime_UTR	36959	36975	.	+	.	Parent=transcript:Phatr3_J44722.t1
5	ensemblgenomes	exon	36959	38606	.	+	.	Parent=transcript:Phatr3_J44722.t1;Name=Phatr3_J44722-E1;constitutive=1;ensembl_end_phase=2;ensembl_phase=-1;exon_id=Phatr3_J44722-E1;rank=1
5	ensemblgenomes	CDS	36976	38606	.	+	0	ID=CDS:Phatr3_J44722.p1;Parent=transcript:Phatr3_J44722.t1;protein_id=Phatr3_J44722.p1
5	ensemblgenomes	CDS	38715	39315	.	+	1	ID=CDS:Phatr3_J44722.p1;Parent=transcript:Phatr3_J44722.t1;protein_id=Phatr3_J44722.p1
5	ensemblgenomes	exon	38715	39418	.	+	.	Parent=transcript:Phatr3_J44722.t1;Name=Phatr3_J44722-E2;constitutive=1;ensembl_end_phase=-1;ensembl_phase=2;exon_id=Phatr3_J44722-E2;rank=2
5	ensemblgenomes	three_prime_UTR	39316	39418	.	+	.	Parent=transcript:Phatr3_J44722.t1
5	ensemblgenomes	gene	39797	42558	.	+	.	ID=gene:Phatr3_J11490;biotype=protein_coding;gene_id=Phatr3_J11490;logic_name=ensemblgenomes
5	ensemblgenomes	mRNA	39797	42558	.	+	.	ID=transcript:Phatr3_J11490.t1;Parent=gene:Phatr3_J11490;biotype=protein_coding;transcript_id=Phatr3_J11490.t1
5	ensemblgenomes	exon	39797	39956	.	+	.	Parent=transcript:Phatr3_J11490.t1;Name=Phatr3_J11490-E1;constitutive=1;ensembl_end_phase=1;ensembl_phase=0;exon_id=Phatr3_J11490-E1;rank=1
5	ensemblgenomes	CDS	39797	39956	.	+	0	ID=CDS:Phatr3_J11490.p1;Parent=transcript:Phatr3_J11490.t1;protein_id=Phatr3_J11490.p1
5	ensemblgenomes	exon	40087	41836	.	+	.	Parent=transcript:Phatr3_J11490.t1;Name=Phatr3_J11490-E2;constitutive=1;ensembl_end_phase=2;ensembl_phase=1;exon_id=Phatr3_J11490-E2;rank=2
5	ensemblgenomes	CDS	40087	41836	.	+	2	ID=CDS:Phatr3_J11490.p1;Parent=transcript:Phatr3_J11490.t1;protein_id=Phatr3_J11490.p1
5	ensemblgenomes	exon	41910	42558	.	+	.	Parent=transcript:Phatr3_J11490.t1;Name=Phatr3_J11490-E3;constitutive=1;ensembl_end_phase=0;ensembl_phase=2;exon_id=Phatr3_J11490-E3;rank=3
5	ensemblgenomes	CDS	41910	42558	.	+	1	ID=CDS:Phatr3_J11490.p1;Parent=transcript:Phatr3_J11490.t1;protein_id=Phatr3_J11490.p1
5	ensemblgenomes	gene	42741	46028	.	-	.	ID=gene:Phatr3_J26387;biotype=protein_coding;description=Predicted	protein	[Source:UniProtKB/TrEMBL%3BAcc:B7FVE6];gene_id=Phatr3_J26387;logic_name=ensemblgenomes
5	ensemblgenomes	mRNA	42741	46028	.	-	.	ID=transcript:Phatr3_J26387.t1;Parent=gene:Phatr3_J26387;biotype=protein_coding;transcript_id=Phatr3_J26387.t1
5	ensemblgenomes	exon	42741	45782	.	-	.	Parent=transcript:Phatr3_J26387.t1;Name=Phatr3_J26387-E2;constitutive=1;ensembl_end_phase=0;ensembl_phase=0;exon_id=Phatr3_J26387-E2;rank=2
5	ensemblgenomes	CDS	42741	45782	.	-	0	ID=CDS:Phatr3_J26387.p1;Parent=transcript:Phatr3_J26387.t1;protein_id=Phatr3_J26387.p1
5	ensemblgenomes	exon	45882	46028	.	-	.	Parent=transcript:Phatr3_J26387.t1;Name=Phatr3_J26387-E1;constitutive=1;ensembl_end_phase=0;ensembl_phase=0;exon_id=Phatr3_J26387-E1;rank=1
5	ensemblgenomes	CDS	45882	46028	.	-	0	ID=CDS:Phatr3_J26387.p1;Parent=transcript:Phatr3_J26387.t1;protein_id=Phatr3_J26387.p1
5	ensemblgenomes	gene	46789	47487	.	-	.	ID=gene:Phatr3_J34216;biotype=protein_coding;description=Predicted	protein	[Source:UniProtKB/TrEMBL%3BAcc:B7FVE7];gene_id=Phatr3_J34216;logic_name=ensemblgenomes
5	ensemblgenomes	mRNA	46789	47487	.	-	.	ID=transcript:Phatr3_J34216.t1;Parent=gene:Phatr3_J34216;biotype=protein_coding;transcript_id=Phatr3_J34216.t1
5	ensemblgenomes	exon	46789	47487	.	-	.	Parent=transcript:Phatr3_J34216.t1;Name=Phatr3_J34216-E1;constitutive=1;ensembl_end_phase=0;ensembl_phase=0;exon_id=Phatr3_J34216-E1;rank=1
5	ensemblgenomes	CDS	46789	47487	.	-	0	ID=CDS:Phatr3_J34216.p1;Parent=transcript:Phatr3_J34216.t1;protein_id=Phatr3_J34216.p1
5	ensemblgenomes	gene	47945	48847	.	+	.	ID=gene:Phatr3_J34217;biotype=protein_coding;description=Predicted	protein	[Source:UniProtKB/TrEMBL%3BAcc:B7FVE8];gene_id=Phatr3_J34217;logic_name=ensemblgenomes
5	ensemblgenomes	mRNA	47945	48847	.	+	.	ID=transcript:Phatr3_J34217.t1;Parent=gene:Phatr3_J34217;biotype=protein_coding;transcript_id=Phatr3_J34217.t1
5	ensemblgenomes	exon	47945	48847	.	+	.	Parent=transcript:Phatr3_J34217.t1;Name=Phatr3_J34217-E1;constitutive=1;ensembl_end_phase=0;ensembl_phase=0;exon_id=Phatr3_J34217-E1;rank=1
5	ensemblgenomes	CDS	47945	48847	.	+	0	ID=CDS:Phatr3_J34217.p1;Parent=transcript:Phatr3_J34217.t1;protein_id=Phatr3_J34217.p1
5	ensemblgenomes	gene	48915	49354	.	-	.	ID=gene:Phatr3_EG02082;biotype=protein_coding;description=Predicted	protein	[Source:UniProtKB/TrEMBL%3BAcc:B7FVE9];gene_id=Phatr3_EG02082;logic_name=ensemblgenomes
5	ensemblgenomes	mRNA	48915	49354	.	-	.	ID=transcript:Phatr3_EG02082.t1;Parent=gene:Phatr3_EG02082;biotype=protein_coding;transcript_id=Phatr3_EG02082.t1
5	ensemblgenomes	exon	48915	49193	.	-	.	Parent=transcript:Phatr3_EG02082.t1;Name=Phatr3_EG02082-E2;constitutive=1;ensembl_end_phase=0;ensembl_phase=0;exon_id=Phatr3_EG02082-E2;rank=2
5	ensemblgenomes	CDS	48915	49193	.	-	0	ID=CDS:Phatr3_EG02082.p1;Parent=transcript:Phatr3_EG02082.t1;protein_id=Phatr3_EG02082.p1
5	ensemblgenomes	exon	49295	49354	.	-	.	Parent=transcript:Phatr3_EG02082.t1;Name=Phatr3_EG02082-E1;constitutive=1;ensembl_end_phase=0;ensembl_phase=0;exon_id=Phatr3_EG02082-E1;rank=1
5	ensemblgenomes	CDS	49295	49354	.	-	0	ID=CDS:Phatr3_EG02082.p1;Parent=transcript:Phatr3_EG02082.t1;protein_id=Phatr3_EG02082.p1
5	ensemblgenomes	gene	49540	49738	.	-	.	ID=gene:Phatr3_EG02083;biotype=protein_coding;gene_id=Phatr3_EG02083;logic_name=ensemblgenomes
5	ensemblgenomes	mRNA	49540	49738	.	-	.	ID=transcript:Phatr3_EG02083.t1;Parent=gene:Phatr3_EG02083;biotype=protein_coding;transcript_id=Phatr3_EG02083.t1
5	ensemblgenomes	exon	49540	49645	.	-	.	Parent=transcript:Phatr3_EG02083.t1;Name=Phatr3_EG02083-E2;constitutive=1;ensembl_end_phase=0;ensembl_phase=2;exon_id=Phatr3_EG02083-E2;rank=2
5	ensemblgenomes	CDS	49540	49645	.	-	1	ID=CDS:Phatr3_EG02083.p1;Parent=transcript:Phatr3_EG02083.t1;protein_id=Phatr3_EG02083.p1
5	ensemblgenomes	exon	49656	49738	.	-	.	Parent=transcript:Phatr3_EG02083.t1;Name=Phatr3_EG02083-E1;constitutive=1;ensembl_end_phase=2;ensembl_phase=0;exon_id=Phatr3_EG02083-E1;rank=1
5	ensemblgenomes	CDS	49656	49738	.	-	0	ID=CDS:Phatr3_EG02083.p1;Parent=transcript:Phatr3_EG02083.t1;protein_id=Phatr3_EG02083.p1
5	ensemblgenomes	gene	50650	51138	.	+	.	ID=gene:Phatr3_J44725;biotype=protein_coding;description=Predicted	protein	[Source:UniProtKB/TrEMBL%3BAcc:B7FVF0];gene_id=Phatr3_J44725;logic_name=ensemblgenomes
5	ensemblgenomes	mRNA	50650	51138	.	+	.	ID=transcript:Phatr3_J44725.t1;Parent=gene:Phatr3_J44725;biotype=protein_coding;transcript_id=Phatr3_J44725.t1
5	ensemblgenomes	exon	50650	51138	.	+	.	Parent=transcript:Phatr3_J44725.t1;Name=Phatr3_J44725-E1;constitutive=1;ensembl_end_phase=0;ensembl_phase=0;exon_id=Phatr3_J44725-E1;rank=1
5	ensemblgenomes	CDS	50650	51138	.	+	0	ID=CDS:Phatr3_J44725.p1;Parent=transcript:Phatr3_J44725.t1;protein_id=Phatr3_J44725.p1
5	ensemblgenomes	gene	51629	52516	.	-	.	ID=gene:Phatr3_J11358;biotype=protein_coding;description=Predicted	protein	[Source:UniProtKB/TrEMBL%3BAcc:B7FVF1];gene_id=Phatr3_J11358;logic_name=ensemblgenomes
5	ensemblgenomes	mRNA	51629	52516	.	-	.	ID=transcript:Phatr3_J11358.t1;Parent=gene:Phatr3_J11358;biotype=protein_coding;transcript_id=Phatr3_J11358.t1
5	ensemblgenomes	exon	51629	52516	.	-	.	Parent=transcript:Phatr3_J11358.t1;Name=Phatr3_J11358-E1;constitutive=1;ensembl_end_phase=0;ensembl_phase=0;exon_id=Phatr3_J11358-E1;rank=1
5	ensemblgenomes	CDS	51629	52516	.	-	0	ID=CDS:Phatr3_J11358.p1;Parent=transcript:Phatr3_J11358.t1;protein_id=Phatr3_J11358.p1
5	ensemblgenomes	gene	52666	54232	.	+	.	ID=gene:Phatr3_J44727;biotype=protein_coding;description=Predicted	protein	[Source:UniProtKB/TrEMBL%3BAcc:B7FVF2];gene_id=Phatr3_J44727;logic_name=ensemblgenomes
5	ensemblgenomes	mRNA	52666	54232	.	+	.	ID=transcript:Phatr3_J44727.t1;Parent=gene:Phatr3_J44727;biotype=protein_coding;transcript_id=Phatr3_J44727.t1
5	ensemblgenomes	five_prime_UTR	52666	52785	.	+	.	Parent=transcript:Phatr3_J44727.t1
5	ensemblgenomes	exon	52666	53642	.	+	.	Parent=transcript:Phatr3_J44727.t1;Name=Phatr3_J44727-E1;constitutive=1;ensembl_end_phase=2;ensembl_phase=-1;exon_id=Phatr3_J44727-E1;rank=1
5	ensemblgenomes	CDS	52786	53642	.	+	0	ID=CDS:Phatr3_J44727.p1;Parent=transcript:Phatr3_J44727.t1;protein_id=Phatr3_J44727.p1
5	ensemblgenomes	exon	53692	54232	.	+	.	Parent=transcript:Phatr3_J44727.t1;Name=Phatr3_J44727-E2;constitutive=1;ensembl_end_phase=0;ensembl_phase=2;exon_id=Phatr3_J44727-E2;rank=2
5	ensemblgenomes	CDS	53692	54232	.	+	1	ID=CDS:Phatr3_J44727.p1;Parent=transcript:Phatr3_J44727.t1;protein_id=Phatr3_J44727.p1
5	ensemblgenomes	gene	54477	59059	.	-	.	ID=gene:Phatr3_EG02088;biotype=protein_coding;description=Predicted	protein	[Source:UniProtKB/TrEMBL%3BAcc:B7FVF3];gene_id=Phatr3_EG02088;logic_name=ensemblgenomes
5	ensemblgenomes	mRNA	54477	59059	.	-	.	ID=transcript:Phatr3_EG02088.t1;Parent=gene:Phatr3_EG02088;biotype=protein_coding;transcript_id=Phatr3_EG02088.t1
5	ensemblgenomes	exon	54477	55499	.	-	.	Parent=transcript:Phatr3_EG02088.t1;Name=Phatr3_EG02088-E3;constitutive=1;ensembl_end_phase=0;ensembl_phase=0;exon_id=Phatr3_EG02088-E3;rank=3
5	ensemblgenomes	CDS	54477	55499	.	-	0	ID=CDS:Phatr3_EG02088.p1;Parent=transcript:Phatr3_EG02088.t1;protein_id=Phatr3_EG02088.p1
5	ensemblgenomes	exon	55579	56379	.	-	.	Parent=transcript:Phatr3_EG02088.t1;Name=Phatr3_EG02088-E2;constitutive=1;ensembl_end_phase=0;ensembl_phase=0;exon_id=Phatr3_EG02088-E2;rank=2
5	ensemblgenomes	CDS	55579	56379	.	-	0	ID=CDS:Phatr3_EG02088.p1;Parent=transcript:Phatr3_EG02088.t1;protein_id=Phatr3_EG02088.p1
5	ensemblgenomes	exon	56447	59059	.	-	.	Parent=transcript:Phatr3_EG02088.t1;Name=Phatr3_EG02088-E1;constitutive=1;ensembl_end_phase=0;ensembl_phase=0;exon_id=Phatr3_EG02088-E1;rank=1
5	ensemblgenomes	CDS	56447	59059	.	-	0	ID=CDS:Phatr3_EG02088.p1;Parent=transcript:Phatr3_EG02088.t1;protein_id=Phatr3_EG02088.p1
5	ensemblgenomes	gene	59181	59524	.	-	.	ID=gene:Phatr3_EG02079;biotype=protein_coding;gene_id=Phatr3_EG02079;logic_name=ensemblgenomes
5	ensemblgenomes	mRNA	59181	59524	.	-	.	ID=transcript:Phatr3_EG02079.t1;Parent=gene:Phatr3_EG02079;biotype=protein_coding;transcript_id=Phatr3_EG02079.t1
5	ensemblgenomes	exon	59181	59343	.	-	.	Parent=transcript:Phatr3_EG02079.t1;Name=Phatr3_EG02079-E2;constitutive=1;ensembl_end_phase=0;ensembl_phase=2;exon_id=Phatr3_EG02079-E2;rank=2
5	ensemblgenomes	CDS	59181	59343	.	-	1	ID=CDS:Phatr3_EG02079.p1;Parent=transcript:Phatr3_EG02079.t1;protein_id=Phatr3_EG02079.p1
5	ensemblgenomes	exon	59481	59524	.	-	.	Parent=transcript:Phatr3_EG02079.t1;Name=Phatr3_EG02079-E1;constitutive=1;ensembl_end_phase=2;ensembl_phase=0;exon_id=Phatr3_EG02079-E1;rank=1
5	ensemblgenomes	CDS	59481	59524	.	-	0	ID=CDS:Phatr3_EG02079.p1;Parent=transcript:Phatr3_EG02079.t1;protein_id=Phatr3_EG02079.p1
5	ensemblgenomes	gene	60131	62409	.	-	.	ID=gene:Phatr3_J44729;biotype=protein_coding;description=Predicted	protein	[Source:UniProtKB/TrEMBL%3BAcc:B7FVF4];gene_id=Phatr3_J44729;logic_name=ensemblgenomes
5	ensemblgenomes	mRNA	60131	62409	.	-	.	ID=transcript:Phatr3_J44729.t1;Parent=gene:Phatr3_J44729;biotype=protein_coding;transcript_id=Phatr3_J44729.t1
5	ensemblgenomes	exon	60131	60892	.	-	.	Parent=transcript:Phatr3_J44729.t1;Name=Phatr3_J44729-E3;constitutive=1;ensembl_end_phase=0;ensembl_phase=0;exon_id=Phatr3_J44729-E3;rank=3
5	ensemblgenomes	CDS	60131	60892	.	-	0	ID=CDS:Phatr3_J44729.p1;Parent=transcript:Phatr3_J44729.t1;protein_id=Phatr3_J44729.p1
5	ensemblgenomes	exon	61001	61564	.	-	.	Parent=transcript:Phatr3_J44729.t1;Name=Phatr3_J44729-E2;constitutive=1;ensembl_end_phase=0;ensembl_phase=0;exon_id=Phatr3_J44729-E2;rank=2
5	ensemblgenomes	CDS	61001	61564	.	-	0	ID=CDS:Phatr3_J44729.p1;Parent=transcript:Phatr3_J44729.t1;protein_id=Phatr3_J44729.p1
5	ensemblgenomes	exon	61636	62409	.	-	.	Parent=transcript:Phatr3_J44729.t1;Name=Phatr3_J44729-E1;constitutive=1;ensembl_end_phase=0;ensembl_phase=0;exon_id=Phatr3_J44729-E1;rank=1
5	ensemblgenomes	CDS	61636	62409	.	-	0	ID=CDS:Phatr3_J44729.p1;Parent=transcript:Phatr3_J44729.t1;protein_id=Phatr3_J44729.p1
5	ensemblgenomes	gene	67103	69595	.	-	.	ID=gene:Phatr3_J34225;biotype=protein_coding;description=Predicted	protein	[Source:UniProtKB/TrEMBL%3BAcc:B7FVF6];gene_id=Phatr3_J34225;logic_name=ensemblgenomes
5	ensemblgenomes	mRNA	67103	69595	.	-	.	ID=transcript:Phatr3_J34225.t1;Parent=gene:Phatr3_J34225;biotype=protein_coding;transcript_id=Phatr3_J34225.t1
5	ensemblgenomes	exon	67103	69595	.	-	.	Parent=transcript:Phatr3_J34225.t1;Name=Phatr3_J34225-E1;constitutive=1;ensembl_end_phase=0;ensembl_phase=0;exon_id=Phatr3_J34225-E1;rank=1
5	ensemblgenomes	CDS	67103	69595	.	-	0	ID=CDS:Phatr3_J34225.p1;Parent=transcript:Phatr3_J34225.t1;protein_id=Phatr3_J34225.p1
16	ensemblgenomes	gene	103797	104999	.	-	.	ID=gene:Phatr3_J14736;biotype=protein_coding;description=Predicted	protein	[Source:UniProtKB/TrEMBL%3BAcc:B7G5W3];gene_id=Phatr3_J14736;logic_name=ensemblgenomes
16	ensemblgenomes	mRNA	103797	104999	.	-	.	ID=transcript:Phatr3_J14736.t1;Parent=gene:Phatr3_J14736;biotype=protein_coding;transcript_id=Phatr3_J14736.t1
16	ensemblgenomes	exon	103797	104999	.	-	.	Parent=transcript:Phatr3_J14736.t1;Name=Phatr3_J14736-E1;constitutive=1;ensembl_end_phase=0;ensembl_phase=0;exon_id=Phatr3_J14736-E1;rank=1
16	ensemblgenomes	CDS	103797	104999	.	-	0	ID=CDS:Phatr3_J14736.p1;Parent=transcript:Phatr3_J14736.t1;protein_id=Phatr3_J14736.p1
16	ensemblgenomes	gene	253049	254416	.	-	.	ID=gene:Phatr3_J14735;biotype=protein_coding;description=Predicted	protein	[Source:UniProtKB/TrEMBL%3BAcc:B7G619];gene_id=Phatr3_J14735;logic_name=ensemblgenomes
16	ensemblgenomes	mRNA	253049	254416	.	-	.	ID=transcript:Phatr3_J14735.t1;Parent=gene:Phatr3_J14735;biotype=protein_coding;transcript_id=Phatr3_J14735.t1
16	ensemblgenomes	exon	253049	254416	.	-	.	Parent=transcript:Phatr3_J14735.t1;Name=Phatr3_J14735-E1;constitutive=1;ensembl_end_phase=0;ensembl_phase=0;exon_id=Phatr3_J14735-E1;rank=1
16	ensemblgenomes	CDS	253049	254416	.	-	0	ID=CDS:Phatr3_J14735.p1;Parent=transcript:Phatr3_J14735.t1;protein_id=Phatr3_J14735.p1
5	ensemblgenomes	gene	70010	73580	.	+	.	ID=gene:Phatr3_J1473;biotype=protein_coding;gene_id=Phatr3_J1473;logic_name=ensemblgenomes
5	ensemblgenomes	mRNA	70010	73580	.	+	.	ID=transcript:Phatr3_J1473.t1;Parent=gene:Phatr3_J1473;biotype=protein_coding;transcript_id=Phatr3_J1473.t1
5	ensemblgenomes	exon	70010	70456	.	+	.	Parent=transcript:Phatr3_J1473.t1;Name=Phatr3_J1473-E1;constitutive=1;ensembl_end_phase=0;ensembl_phase=0;exon_id=Phatr3_J1473-E1;rank=1
5	ensemblgenomes	CDS	70010	70456	.	+	0	ID=CDS:Phatr3_J1473.p1;Parent=transcript:Phatr3_J1473.t1;protein_id=Phatr3_J1473.p1
5	ensemblgenomes	exon	70677	73580	.	+	.	Parent=transcript:Phatr3_J1473.t1;Name=Phatr3_J1473-E2;constitutive=1;ensembl_end_phase=0;ensembl_phase=0;exon_id=Phatr3_J1473-E2;rank=2
5	ensemblgenomes	CDS	70677	73580	.	+	0	ID=CDS:Phatr3_J1473.p1;Parent=transcript:Phatr3_J1473.t1;protein_id=Phatr3_J1473.p1
5	ensemblgenomes	gene	73787	74514	.	-	.	ID=gene:Phatr3_EG01310;biotype=protein_coding;gene_id=Phatr3_EG01310;logic_name=ensemblgenomes
5	ensemblgenomes	mRNA	73787	74514	.	-	.	ID=transcript:Phatr3_EG01310.t1;Parent=gene:Phatr3_EG01310;biotype=protein_coding;transcript_id=Phatr3_EG01310.t1
5	ensemblgenomes	exon	73787	74252	.	-	.	Parent=transcript:Phatr3_EG01310.t1;Name=Phatr3_EG01310-E2;constitutive=1;ensembl_end_phase=0;ensembl_phase=2;exon_id=Phatr3_EG01310-E2;rank=2
5	ensemblgenomes	CDS	73787	74252	.	-	1	ID=CDS:Phatr3_EG01310.p1;Parent=transcript:Phatr3_EG01310.t1;protein_id=Phatr3_EG01310.p1
5	ensemblgenomes	exon	74354	74514	.	-	.	Parent=transcript:Phatr3_EG01310.t1;Name=Phatr3_EG01310-E1;constitutive=1;ensembl_end_phase=2;ensembl_phase=0;exon_id=Phatr3_EG01310-E1;rank=1
5	ensemblgenomes	CDS	74354	74514	.	-	0	ID=CDS:Phatr3_EG01310.p1;Parent=transcript:Phatr3_EG01310.t1;protein_id=Phatr3_EG01310.p1
5	ensemblgenomes	gene	74536	75641	.	-	.	ID=gene:Phatr3_J44732;biotype=protein_coding;description=Predicted	protein	[Source:UniProtKB/TrEMBL%3BAcc:B7FVF8];gene_id=Phatr3_J44732;logic_name=ensemblgenomes
5	ensemblgenomes	mRNA	74536	75641	.	-	.	ID=transcript:Phatr3_J44732.t1;Parent=gene:Phatr3_J44732;biotype=protein_coding;transcript_id=Phatr3_J44732.t1
5	ensemblgenomes	exon	74536	74739	.	-	.	Parent=transcript:Phatr3_J44732.t1;Name=Phatr3_J44732-E3;constitutive=1;ensembl_end_phase=0;ensembl_phase=0;exon_id=Phatr3_J44732-E3;rank=3
5	ensemblgenomes	CDS	74536	74739	.	-	0	ID=CDS:Phatr3_J44732.p1;Parent=transcript:Phatr3_J44732.t1;protein_id=Phatr3_J44732.p1
5	ensemblgenomes	exon	74803	75258	.	-	.	Parent=transcript:Phatr3_J44732.t1;Name=Phatr3_J44732-E2;constitutive=1;ensembl_end_phase=0;ensembl_phase=0;exon_id=Phatr3_J44732-E2;rank=2
5	ensemblgenomes	CDS	74803	75258	.	-	0	ID=CDS:Phatr3_J44732.p1;Parent=transcript:Phatr3_J44732.t1;protein_id=Phatr3_J44732.p1
5	ensemblgenomes	exon	75375	75641	.	-	.	Parent=transcript:Phatr3_J44732.t1;Name=Phatr3_J44732-E1;constitutive=1;ensembl_end_phase=0;ensembl_phase=0;exon_id=Phatr3_J44732-E1;rank=1
5	ensemblgenomes	CDS	75375	75641	.	-	0	ID=CDS:Phatr3_J44732.p1;Parent=transcript:Phatr3_J44732.t1;protein_id=Phatr3_J44732.p1
5	ensemblgenomes	gene	76676	77606	.	+	.	ID=gene:Phatr3_J44733;Name=LHCX3;biotype=protein_coding;description=Protein	fucoxanthin	chlorophyll	a/c	protein	[Source:UniProtKB/TrEMBL%3BAcc:B7FVF9];gene_id=Phatr3_J44733;logic_name=ensemblgenomes
5	ensemblgenomes	mRNA	76676	77606	.	+	.	ID=transcript:Phatr3_J44733.t1;Parent=gene:Phatr3_J44733;biotype=protein_coding;transcript_id=Phatr3_J44733.t1
5	ensemblgenomes	exon	76676	76768	.	+	.	Parent=transcript:Phatr3_J44733.t1;Name=Phatr3_J44733-E1;constitutive=1;ensembl_end_phase=0;ensembl_phase=0;exon_id=Phatr3_J44733-E1;rank=1
5	ensemblgenomes	CDS	76676	76768	.	+	0	ID=CDS:Phatr3_J44733.p1;Parent=transcript:Phatr3_J44733.t1;protein_id=Phatr3_J44733.p1
5	ensemblgenomes	CDS	76885	77424	.	+	0	ID=CDS:Phatr3_J44733.p1;Parent=transcript:Phatr3_J44733.t1;protein_id=Phatr3_J44733.p1
5	ensemblgenomes	exon	76885	77606	.	+	.	Parent=transcript:Phatr3_J44733.t1;Name=Phatr3_J44733-E2;constitutive=1;ensembl_end_phase=-1;ensembl_phase=0;exon_id=Phatr3_J44733-E2;rank=2
5	ensemblgenomes	three_prime_UTR	77425	77606	.	+	.	Parent=transcript:Phatr3_J44733.t1
5	ensemblgenomes	gene	77677	79170	.	-	.	ID=gene:Phatr3_J34229;biotype=protein_coding;description=Predicted	protein	[Source:UniProtKB/TrEMBL%3BAcc:B7FVG0];gene_id=Phatr3_J34229;logic_name=ensemblgenomes
5	ensemblgenomes	mRNA	77677	79170	.	-	.	ID=transcript:Phatr3_J34229.t1;Parent=gene:Phatr3_J34229;biotype=protein_coding;transcript_id=Phatr3_J34229.t1
5	ensemblgenomes	exon	77677	79170	.	-	.	Parent=transcript:Phatr3_J34229.t1;Name=Phatr3_J34229-E1;constitutive=1;ensembl_end_phase=0;ensembl_phase=0;exon_id=Phatr3_J34229-E1;rank=1
5	ensemblgenomes	CDS	77677	79170	.	-	0	ID=CDS:Phatr3_J34229.p1;Parent=transcript:Phatr3_J34229.t1;protein_id=Phatr3_J34229.p1
5	ensemblgenomes	gene	80878	81545	.	-	.	ID=gene:Phatr3_J34230;biotype=protein_coding;gene_id=Phatr3_J34230;logic_name=ensemblgenomes
5	ensemblgenomes	mRNA	80878	81545	.	-	.	ID=transcript:Phatr3_J34230.t1;Parent=gene:Phatr3_J34230;biotype=protein_coding;transcript_id=Phatr3_J34230.t1
5	ensemblgenomes	exon	80878	80977	.	-	.	Parent=transcript:Phatr3_J34230.t1;Name=Phatr3_J34230-E2;constitutive=1;ensembl_end_phase=0;ensembl_phase=2;exon_id=Phatr3_J34230-E2;rank=2
5	ensemblgenomes	CDS	80878	80977	.	-	1	ID=CDS:Phatr3_J34230.p1;Parent=transcript:Phatr3_J34230.t1;protein_id=Phatr3_J34230.p1
5	ensemblgenomes	exon	81001	81545	.	-	.	Parent=transcript:Phatr3_J34230.t1;Name=Phatr3_J34230-E1;constitutive=1;ensembl_end_phase=2;ensembl_phase=0;exon_id=Phatr3_J34230-E1;rank=1
5	ensemblgenomes	CDS	81001	81545	.	-	0	ID=CDS:Phatr3_J34230.p1;Parent=transcript:Phatr3_J34230.t1;protein_id=Phatr3_J34230.p1
5	ensemblgenomes	gene	82136	83551	.	+	.	ID=gene:Phatr3_J44735;biotype=protein_coding;description=Predicted	protein	[Source:UniProtKB/TrEMBL%3BAcc:B7FVG2];gene_id=Phatr3_J44735;logic_name=ensemblgenomes
5	ensemblgenomes	mRNA	82136	83551	.	+	.	ID=transcript:Phatr3_J44735.t1;Parent=gene:Phatr3_J44735;biotype=protein_coding;transcript_id=Phatr3_J44735.t1
5	ensemblgenomes	exon	82136	83551	.	+	.	Parent=transcript:Phatr3_J44735.t1;Name=Phatr3_J44735-E1;constitutive=1;ensembl_end_phase=0;ensembl_phase=0;exon_id=Phatr3_J44735-E1;rank=1
5	ensemblgenomes	CDS	82136	83551	.	+	0	ID=CDS:Phatr3_J44735.p1;Parent=transcript:Phatr3_J44735.t1;protein_id=Phatr3_J44735.p1
5	ensemblgenomes	gene	83638	87494	.	-	.	ID=gene:Phatr3_J11441;biotype=protein_coding;description=DNA-directed	RNA	polymerase	[Source:UniProtKB/TrEMBL%3BAcc:B7FVG3];gene_id=Phatr3_J11441;logic_name=ensemblgenomes
5	ensemblgenomes	mRNA	83638	87494	.	-	.	ID=transcript:Phatr3_J11441.t1;Parent=gene:Phatr3_J11441;biotype=protein_coding;transcript_id=Phatr3_J11441.t1
5	ensemblgenomes	exon	83638	87169	.	-	.	Parent=transcript:Phatr3_J11441.t1;Name=Phatr3_J11441-E2;constitutive=1;ensembl_end_phase=0;ensembl_phase=2;exon_id=Phatr3_J11441-E2;rank=2
5	ensemblgenomes	CDS	83638	87169	.	-	1	ID=CDS:Phatr3_J11441.p1;Parent=transcript:Phatr3_J11441.t1;protein_id=Phatr3_J11441.p1
5	ensemblgenomes	exon	87337	87494	.	-	.	Parent=transcript:Phatr3_J11441.t1;Name=Phatr3_J11441-E1;constitutive=1;ensembl_end_phase=2;ensembl_phase=0;exon_id=Phatr3_J11441-E1;rank=1
5	ensemblgenomes	CDS	87337	87494	.	-	0	ID=CDS:Phatr3_J11441.p1;Parent=transcript:Phatr3_J11441.t1;protein_id=Phatr3_J11441.p1
5	ensemblgenomes	gene	88103	89250	.	+	.	ID=gene:Phatr3_J34233;biotype=protein_coding;description=Predicted	protein	[Source:UniProtKB/TrEMBL%3BAcc:B7FVG4];gene_id=Phatr3_J34233;logic_name=ensemblgenomes
5	ensemblgenomes	mRNA	88103	89250	.	+	.	ID=transcript:Phatr3_J34233.t1;Parent=gene:Phatr3_J34233;biotype=protein_coding;transcript_id=Phatr3_J34233.t1
5	ensemblgenomes	exon	88103	89056	.	+	.	Parent=transcript:Phatr3_J34233.t1;Name=Phatr3_J34233-E1;constitutive=1;ensembl_end_phase=0;ensembl_phase=0;exon_id=Phatr3_J34233-E1;rank=1
5	ensemblgenomes	CDS	88103	89056	.	+	0	ID=CDS:Phatr3_J34233.p1;Parent=transcript:Phatr3_J34233.t1;protein_id=Phatr3_J34233.p1
5	ensemblgenomes	exon	89074	89250	.	+	.	Parent=transcript:Phatr3_J34233.t1;Name=Phatr3_J34233-E2;constitutive=1;ensembl_end_phase=0;ensembl_phase=0;exon_id=Phatr3_J34233-E2;rank=2
5	ensemblgenomes	CDS	89074	89250	.	+	0	ID=CDS:Phatr3_J34233.p1;Parent=transcript:Phatr3_J34233.t1;protein_id=Phatr3_J34233.p1
5	ensemblgenomes	gene	89361	90734	.	-	.	ID=gene:Phatr3_J44737;biotype=protein_coding;description=Predicted	protein	[Source:UniProtKB/TrEMBL%3BAcc:B7FVG5];gene_id=Phatr3_J44737;logic_name=ensemblgenomes
5	ensemblgenomes	mRNA	89361	90734	.	-	.	ID=transcript:Phatr3_J44737.t1;Parent=gene:Phatr3_J44737;biotype=protein_coding;transcript_id=Phatr3_J44737.t1
5	ensemblgenomes	exon	89361	90310	.	-	.	Parent=transcript:Phatr3_J44737.t1;Name=Phatr3_J44737-E2;constitutive=1;ensembl_end_phase=0;ensembl_phase=1;exon_id=Phatr3_J44737-E2;rank=2
5	ensemblgenomes	CDS	89361	90310	.	-	2	ID=CDS:Phatr3_J44737.p1;Parent=transcript:Phatr3_J44737.t1;protein_id=Phatr3_J44737.p1
5	ensemblgenomes	exon	90482	90734	.	-	.	Parent=transcript:Phatr3_J44737.t1;Name=Phatr3_J44737-E1;constitutive=1;ensembl_end_phase=1;ensembl_phase=0;exon_id=Phatr3_J44737-E1;rank=1
5	ensemblgenomes	CDS	90482	90734	.	-	0	ID=CDS:Phatr3_J44737.p1;Parent=transcript:Phatr3_J44737.t1;protein_id=Phatr3_J44737.p1
5	ensemblgenomes	gene	91012	92091	.	+	.	ID=gene:Phatr3_J44738;biotype=protein_coding;description=Predicted	protein	[Source:UniProtKB/TrEMBL%3BAcc:B7FVG6];gene_id=Phatr3_J44738;logic_name=ensemblgenomes
5	ensemblgenomes	mRNA	91012	92091	.	+	.	ID=transcript:Phatr3_J44738.t1;Parent=gene:Phatr3_J44738;biotype=protein_coding;transcript_id=Phatr3_J44738.t1
5	ensemblgenomes	five_prime_UTR	91012	91058	.	+	.	Parent=transcript:Phatr3_J44738.t1
5	ensemblgenomes	exon	91012	91233	.	+	.	Parent=transcript:Phatr3_J44738.t1;Name=Phatr3_J44738-E1;constitutive=1;ensembl_end_phase=1;ensembl_phase=-1;exon_id=Phatr3_J44738-E1;rank=1
5	ensemblgenomes	CDS	91059	91233	.	+	0	ID=CDS:Phatr3_J44738.p1;Parent=transcript:Phatr3_J44738.t1;protein_id=Phatr3_J44738.p1
5	ensemblgenomes	exon	91317	91462	.	+	.	Parent=transcript:Phatr3_J44738.t1;Name=Phatr3_J44738-E2;constitutive=1;ensembl_end_phase=0;ensembl_phase=1;exon_id=Phatr3_J44738-E2;rank=2
5	ensemblgenomes	CDS	91317	91462	.	+	2	ID=CDS:Phatr3_J44738.p1;Parent=transcript:Phatr3_J44738.t1;protein_id=Phatr3_J44738.p1
5	ensemblgenomes	exon	91552	92091	.	+	.	Parent=transcript:Phatr3_J44738.t1;Name=Phatr3_J44738-E3;constitutive=1;ensembl_end_phase=0;ensembl_phase=0;exon_id=Phatr3_J44738-E3;rank=3
5	ensemblgenomes	CDS	91552	92091	.	+	0	ID=CDS:Phatr3_J44738.p1;Parent=transcript:Phatr3_J44738.t1;protein_id=Phatr3_J44738.p1
5	ensemblgenomes	gene	92545	95268	.	+	.	ID=gene:Phatr3_J44739;biotype=protein_coding;description=Predicted	protein	[Source:UniProtKB/TrEMBL%3BAcc:B7FVG7];gene_id=Phatr3_J44739;logic_name=ensemblgenomes
5	ensemblgenomes	mRNA	92545	95268	.	+	.	ID=transcript:Phatr3_J44739.t1;Parent=gene:Phatr3_J44739;biotype=protein_coding;transcript_id=Phatr3_J44739.t1
5	ensemblgenomes	exon	92545	95268	.	+	.	Parent=transcript:Phatr3_J44739.t1;Name=Phatr3_J44739-E1;constitutive=1;ensembl_end_phase=0;ensembl_phase=0;exon_id=Phatr3_J44739-E1;rank=1
5	ensemblgenomes	CDS	92545	95268	.	+	0	ID=CDS:Phatr3_J44739.p1;Parent=transcript:Phatr3_J44739.t1;protein_id=Phatr3_J44739.p1
5	ensemblgenomes	gene	95344	97724	.	-	.	ID=gene:Phatr3_J11174;biotype=protein_coding;description=Predicted	protein	[Source:UniProtKB/TrEMBL%3BAcc:B7FVG8];gene_id=Phatr3_J11174;logic_name=ensemblgenomes
5	ensemblgenomes	mRNA	95344	97724	.	-	.	ID=transcript:Phatr3_J11174.t1;Parent=gene:Phatr3_J11174;biotype=protein_coding;transcript_id=Phatr3_J11174.t1
5	ensemblgenomes	exon	95344	97169	.	-	.	Parent=transcript:Phatr3_J11174.t1;Name=Phatr3_J11174-E2;constitutive=1;ensembl_end_phase=0;ensembl_phase=1;exon_id=Phatr3_J11174-E2;rank=2
5	ensemblgenomes	CDS	95344	97169	.	-	2	ID=CDS:Phatr3_J11174.p1;Parent=transcript:Phatr3_J11174.t1;protein_id=Phatr3_J11174.p1
5	ensemblgenomes	exon	97256	97724	.	-	.	Parent=transcript:Phatr3_J11174.t1;Name=Phatr3_J11174-E1;constitutive=1;ensembl_end_phase=1;ensembl_phase=0;exon_id=Phatr3_J11174-E1;rank=1
5	ensemblgenomes	CDS	97256	97724	.	-	0	ID=CDS:Phatr3_J11174.p1;Parent=transcript:Phatr3_J11174.t1;protein_id=Phatr3_J11174.p1
5	ensemblgenomes	gene	99253	99717	.	+	.	ID=gene:Phatr3_J26405;biotype=protein_coding;description=Predicted	protein	[Source:UniProtKB/TrEMBL%3BAcc:B7FVG9];gene_id=Phatr3_J26405;logic_name=ensemblgenomes
5	ensemblgenomes	mRNA	99253	99717	.	+	.	ID=transcript:Phatr3_J26405.t1;Parent=gene:Phatr3_J26405;biotype=protein_coding;transcript_id=Phatr3_J26405.t1
5	ensemblgenomes	exon	99253	99717	.	+	.	Parent=transcript:Phatr3_J26405.t1;Name=Phatr3_J26405-E1;constitutive=1;ensembl_end_phase=0;ensembl_phase=0;exon_id=Phatr3_J26405-E1;rank=1
5	ensemblgenomes	CDS	99253	99717	.	+	0	ID=CDS:Phatr3_J26405.p1;Parent=transcript:Phatr3_J26405.t1;protein_id=Phatr3_J26405.p1
5	ensemblgenomes	gene	1013826	1014041	.	+	.	ID=gene:Phatr3_EG01289;biotype=protein_coding;gene_id=Phatr3_EG01289;logic_name=ensemblgenomes
5	ensemblgenomes	mRNA	1013826	1014041	.	+	.	ID=transcript:Phatr3_EG01289.t1;Parent=gene:Phatr3_EG01289;biotype=protein_coding;transcript_id=Phatr3_EG01289.t1
5	ensemblgenomes	exon	1013826	1014041	.	+	.	Parent=transcript:Phatr3_EG01289.t1;Name=Phatr3_EG01289-E1;constitutive=1;ensembl_end_phase=0;ensembl_phase=0;exon_id=Phatr3_EG01289-E1;rank=1
5	ensemblgenomes	CDS	1013826	1014041	.	+	0	ID=CDS:Phatr3_EG01289.p1;Parent=transcript:Phatr3_EG01289.t1;protein_id=Phatr3_EG01289.p1
6	ensemblgenomes	gene	866929	868086	.	-	.	ID=gene:Phatr3_J45331;biotype=protein_coding;description=Predicted	protein	[Source:UniProtKB/TrEMBL%3BAcc:B7FXB3];gene_id=Phatr3_J45331;logic_name=ensemblgenomes
6	ensemblgenomes	mRNA	866929	868086	.	-	.	ID=transcript:Phatr3_J45331.t1;Parent=gene:Phatr3_J45331;biotype=protein_coding;transcript_id=Phatr3_J45331.t1
6	ensemblgenomes	exon	866929	868086	.	-	.	Parent=transcript:Phatr3_J45331.t1;Name=Phatr3_J45331-E1;constitutive=1;ensembl_end_phase=0;ensembl_phase=0;exon_id=Phatr3_J45331-E1;rank=1
6	ensemblgenomes	CDS	866929	868086	.	-	0	ID=CDS:Phatr3_J45331.p1;Parent=transcript:Phatr3_J45331.t1;protein_id=Phatr3_J45331.p1
6	ensemblgenomes	gene	918225	919025	.	+	.	ID=gene:Phatr3_J35030;biotype=protein_coding;description=Predicted	protein	[Source:UniProtKB/TrEMBL%3BAcc:B7FXD4];gene_id=Phatr3_J35030;logic_name=ensemblgenomes
6	ensemblgenomes	mRNA	918225	919025	.	+	.	ID=transcript:Phatr3_J35030.t1;Parent=gene:Phatr3_J35030;biotype=protein_coding;transcript_id=Phatr3_J35030.t1
6	ensemblgenomes	exon	918225	918511	.	+	.	Parent=transcript:Phatr3_J35030.t1;Name=Phatr3_J35030-E1;constitutive=1;ensembl_end_phase=2;ensembl_phase=0;exon_id=Phatr3_J35030-E1;rank=1
6	ensemblgenomes	CDS	918225	918511	.	+	0	ID=CDS:Phatr3_J35030.p1;Parent=transcript:Phatr3_J35030.t1;protein_id=Phatr3_J35030.p1
6	ensemblgenomes	exon	918628	918949	.	+	.	Parent=transcript:Phatr3_J35030.t1;Name=Phatr3_J35030-E2;constitutive=1;ensembl_end_phase=0;ensembl_phase=2;exon_id=Phatr3_J35030-E2;rank=2
6	ensemblgenomes	CDS	918628	918949	.	+	1	ID=CDS:Phatr3_J35030.p1;Parent=transcript:Phatr3_J35030.t1;protein_id=Phatr3_J35030.p1
6	ensemblgenomes	CDS	918988	918996	.	+	0	ID=CDS:Phatr3_J35030.p1;Parent=transcript:Phatr3_J35030.t1;protein_id=Phatr3_J35030.p1
6	ensemblgenomes	exon	918988	919025	.	+	.	Parent=transcript:Phatr3_J35030.t1;Name=Phatr3_J35030-E3;constitutive=1;ensembl_end_phase=-1;ensembl_phase=0;exon_id=Phatr3_J35030-E3;rank=3
6	ensemblgenomes	three_prime_UTR	918997	919025	.	+	.	Parent=transcript:Phatr3_J35030.t1
6	ensemblgenomes	gene	1024884	1026776	.	-	.	ID=gene:Phatr3_J45386;biotype=protein_coding;description=Predicted	protein	[Source:UniProtKB/TrEMBL%3BAcc:B7FXH9];gene_id=Phatr3_J45386;logic_name=ensemblgenomes
6	ensemblgenomes	mRNA	1024884	1026776	.	-	.	ID=transcript:Phatr3_J45386.t1;Parent=gene:Phatr3_J45386;biotype=protein_coding;transcript_id=Phatr3_J45386.t1
6	ensemblgenomes	exon	1024884	1024985	.	-	.	Parent=transcript:Phatr3_J45386.t1;Name=Phatr3_J45386-E2;constitutive=1;ensembl_end_phase=0;ensembl_phase=0;exon_id=Phatr3_J45386-E2;rank=2
6	ensemblgenomes	CDS	1024884	1024985	.	-	0	ID=CDS:Phatr3_J45386.p1;Parent=transcript:Phatr3_J45386.t1;protein_id=Phatr3_J45386.p1
6	ensemblgenomes	exon	1025181	1026776	.	-	.	Parent=transcript:Phatr3_J45386.t1;Name=Phatr3_J45386-E1;constitutive=1;ensembl_end_phase=0;ensembl_phase=0;exon_id=Phatr3_J45386-E1;rank=1
6	ensemblgenomes	CDS	1025181	1026776	.	-	0	ID=CDS:Phatr3_J45386.p1;Parent=transcript:Phatr3_J45386.t1;protein_id=Phatr3_J45386.p1
9	ensemblgenomes	gene	167930	169771	.	+	.	ID=gene:Phatr3_J20445;biotype=protein_coding;description=Predicted	protein	[Source:UniProtKB/TrEMBL%3BAcc:B7FZZ1];gene_id=Phatr3_J20445;logic_name=ensemblgenomes
9	ensemblgenomes	mRNA	167930	169771	.	+	.	ID=transcript:Phatr3_J20445.t1;Parent=gene:Phatr3_J20445;biotype=protein_coding;transcript_id=Phatr3_J20445.t1
9	ensemblgenomes	exon	167930	169771	.	+	.	Parent=transcript:Phatr3_J20445.t1;Name=Phatr3_J20445-E1;constitutive=1;ensembl_end_phase=0;ensembl_phase=0;exon_id=Phatr3_J20445-E1;rank=1
9	ensemblgenomes	CDS	167930	169771	.	+	0	ID=CDS:Phatr3_J20445.p1;Parent=transcript:Phatr3_J20445.t1;protein_id=Phatr3_J20445.p1
9	ensemblgenomes	gene	170109	171140	.	-	.	ID=gene:Phatr3_J46077;biotype=protein_coding;description=Predicted	protein	[Source:UniProtKB/TrEMBL%3BAcc:B7FZZ2];gene_id=Phatr3_J46077;logic_name=ensemblgenomes
9	ensemblgenomes	mRNA	170109	171140	.	-	.	ID=transcript:Phatr3_J46077.t1;Parent=gene:Phatr3_J46077;biotype=protein_coding;transcript_id=Phatr3_J46077.t1
9	ensemblgenomes	exon	170109	171140	.	-	.	Parent=transcript:Phatr3_J46077.t1;Name=Phatr3_J46077-E1;constitutive=1;ensembl_end_phase=0;ensembl_phase=0;exon_id=Phatr3_J46077-E1;rank=1
9	ensemblgenomes	CDS	170109	171140	.	-	0	ID=CDS:Phatr3_J46077.p1;Parent=transcript:Phatr3_J46077.t1;protein_id=Phatr3_J46077.p1
9	ensemblgenomes	gene	170170	170699	.	+	.	ID=gene:Phatr3_EG01080;biotype=protein_coding;gene_id=Phatr3_EG01080;logic_name=ensemblgenomes
9	ensemblgenomes	mRNA	170170	170699	.	+	.	ID=transcript:Phatr3_EG01080.t1;Parent=gene:Phatr3_EG01080;biotype=protein_coding;transcript_id=Phatr3_EG01080.t1
9	ensemblgenomes	exon	170170	170265	.	+	.	Parent=transcript:Phatr3_EG01080.t1;Name=Phatr3_EG01080-E1;constitutive=1;ensembl_end_phase=0;ensembl_phase=0;exon_id=Phatr3_EG01080-E1;rank=1
9	ensemblgenomes	CDS	170170	170265	.	+	0	ID=CDS:Phatr3_EG01080.p1;Parent=transcript:Phatr3_EG01080.t1;protein_id=Phatr3_EG01080.p1
9	ensemblgenomes	exon	170325	170699	.	+	.	Parent=transcript:Phatr3_EG01080.t1;Name=Phatr3_EG01080-E2;constitutive=1;ensembl_end_phase=0;ensembl_phase=0;exon_id=Phatr3_EG01080-E2;rank=2
9	ensemblgenomes	CDS	170325	170699	.	+	0	ID=CDS:Phatr3_EG01080.p1;Parent=transcript:Phatr3_EG01080.t1;protein_id=Phatr3_EG01080.p1
bd_31x35	ensemblgenomes	gene	22488	24890	.	+	.	ID=gene:Phatr3_Jdraft1303;biotype=protein_coding;description=Predicted	protein	[Source:UniProtKB/TrEMBL%3BAcc:B7S3Z9];gene_id=Phatr3_Jdraft1303;logic_name=ensemblgenomes
bd_31x35	ensemblgenomes	mRNA	22488	24890	.	+	.	ID=transcript:Phatr3_Jdraft1303.t1;Parent=gene:Phatr3_Jdraft1303;biotype=protein_coding;transcript_id=Phatr3_Jdraft1303.t1
bd_31x35	ensemblgenomes	exon	22488	23314	.	+	.	Parent=transcript:Phatr3_Jdraft1303.t1;Name=Phatr3_Jdraft1303-E1;constitutive=1;ensembl_end_phase=2;ensembl_phase=0;exon_id=Phatr3_Jdraft1303-E1;rank=1
bd_31x35	ensemblgenomes	CDS	22488	23314	.	+	0	ID=CDS:Phatr3_draftJ1303.p1;Parent=transcript:Phatr3_Jdraft1303.t1;protein_id=Phatr3_draftJ1303.p1
bd_31x35	ensemblgenomes	exon	23477	24890	.	+	.	Parent=transcript:Phatr3_Jdraft1303.t1;Name=Phatr3_Jdraft1303-E2;constitutive=1;ensembl_end_phase=0;ensembl_phase=2;exon_id=Phatr3_Jdraft1303-E2;rank=2
bd_31x35	ensemblgenomes	CDS	23477	24890	.	+	1	ID=CDS:Phatr3_draftJ1303.p1;Parent=transcript:Phatr3_Jdraft1303.t1;protein_id=Phatr3_draftJ1303.p1
bd_31x35	ensemblgenomes	gene	25130	25462	.	-	.	ID=gene:Phatr3_EG01347;biotype=protein_coding;gene_id=Phatr3_EG01347;logic_name=ensemblgenomes
bd_31x35	ensemblgenomes	mRNA	25130	25462	.	-	.	ID=transcript:Phatr3_EG01347.t1;Parent=gene:Phatr3_EG01347;biotype=protein_coding;transcript_id=Phatr3_EG01347.t1
bd_31x35	ensemblgenomes	exon	25130	25462	.	-	.	Parent=transcript:Phatr3_EG01347.t1;Name=Phatr3_EG01347-E1;constitutive=1;ensembl_end_phase=0;ensembl_phase=0;exon_id=Phatr3_EG01347-E1;rank=1
bd_31x35	ensemblgenomes	CDS	25130	25462	.	-	0	ID=CDS:Phatr3_EG01347.p1;Parent=transcript:Phatr3_EG01347.t1;protein_id=Phatr3_EG01347.p1
bd_31x35	ensemblgenomes	gene	26758	27102	.	+	.	ID=gene:Phatr3_EG01340;biotype=protein_coding;gene_id=Phatr3_EG01340;logic_name=ensemblgenomes
bd_31x35	ensemblgenomes	mRNA	26758	27102	.	+	.	ID=transcript:Phatr3_EG01340.t1;Parent=gene:Phatr3_EG01340;biotype=protein_coding;transcript_id=Phatr3_EG01340.t1
bd_31x35	ensemblgenomes	exon	26758	27102	.	+	.	Parent=transcript:Phatr3_EG01340.t1;Name=Phatr3_EG01340-E1;constitutive=1;ensembl_end_phase=0;ensembl_phase=0;exon_id=Phatr3_EG01340-E1;rank=1
bd_31x35	ensemblgenomes	CDS	26758	27102	.	+	0	ID=CDS:Phatr3_EG01340.p1;Parent=transcript:Phatr3_EG01340.t1;protein_id=Phatr3_EG01340.p1
bd_31x35	ensemblgenomes	gene	27654	28127	.	-	.	ID=gene:Phatr3_Jdraft1304;biotype=protein_coding;description=Predicted	protein	[Source:UniProtKB/TrEMBL%3BAcc:B7S400];gene_id=Phatr3_Jdraft1304;logic_name=ensemblgenomes
bd_31x35	ensemblgenomes	mRNA	27654	28127	.	-	.	ID=transcript:Phatr3_Jdraft1304.t1;Parent=gene:Phatr3_Jdraft1304;biotype=protein_coding;transcript_id=Phatr3_Jdraft1304.t1
bd_31x35	ensemblgenomes	exon	27654	28127	.	-	.	Parent=transcript:Phatr3_Jdraft1304.t1;Name=Phatr3_Jdraft1304-E1;constitutive=1;ensembl_end_phase=0;ensembl_phase=0;exon_id=Phatr3_Jdraft1304-E1;rank=1
bd_31x35	ensemblgenomes	CDS	27654	28127	.	-	0	ID=CDS:Phatr3_draftJ1304.p1;Parent=transcript:Phatr3_Jdraft1304.t1;protein_id=Phatr3_draftJ1304.p1
bd_31x35	ensemblgenomes	gene	28578	28898	.	+	.	ID=gene:Phatr3_EG01342;biotype=protein_coding;gene_id=Phatr3_EG01342;logic_name=ensemblgenomes
bd_31x35	ensemblgenomes	mRNA	28578	28898	.	+	.	ID=transcript:Phatr3_EG01342.t1;Parent=gene:Phatr3_EG01342;biotype=protein_coding;transcript_id=Phatr3_EG01342.t1
bd_31x35	ensemblgenomes	exon	28578	28809	.	+	.	Parent=transcript:Phatr3_EG01342.t1;Name=Phatr3_EG01342-E1;constitutive=1;ensembl_end_phase=1;ensembl_phase=0;exon_id=Phatr3_EG01342-E1;rank=1
bd_31x35	ensemblgenomes	CDS	28578	28809	.	+	0	ID=CDS:Phatr3_EG01342.p1;Parent=transcript:Phatr3_EG01342.t1;protein_id=Phatr3_EG01342.p1
bd_31x35	ensemblgenomes	exon	28885	28898	.	+	.	Parent=transcript:Phatr3_EG01342.t1;Name=Phatr3_EG01342-E2;constitutive=1;ensembl_end_phase=0;ensembl_phase=1;exon_id=Phatr3_EG01342-E2;rank=2
bd_31x35	ensemblgenomes	CDS	28885	28898	.	+	2	ID=CDS:Phatr3_EG01342.p1;Parent=transcript:Phatr3_EG01342.t1;protein_id=Phatr3_EG01342.p1
bd_31x35	ensemblgenomes	gene	28967	30499	.	-	.	ID=gene:Phatr3_Jdraft1645;biotype=protein_coding;description=Peroxidase	domain-containing	protein	[Source:UniProtKB/TrEMBL%3BAcc:B7S401];gene_id=Phatr3_Jdraft1645;logic_name=ensemblgenomes
bd_31x35	ensemblgenomes	mRNA	28967	30499	.	-	.	ID=transcript:Phatr3_Jdraft1645.t1;Parent=gene:Phatr3_Jdraft1645;biotype=protein_coding;transcript_id=Phatr3_Jdraft1645.t1
bd_31x35	ensemblgenomes	exon	28967	30499	.	-	.	Parent=transcript:Phatr3_Jdraft1645.t1;Name=Phatr3_Jdraft1645-E1;constitutive=1;ensembl_end_phase=0;ensembl_phase=0;exon_id=Phatr3_Jdraft1645-E1;rank=1
bd_31x35	ensemblgenomes	CDS	28967	30499	.	-	0	ID=CDS:Phatr3_draftJ1645.p1;Parent=transcript:Phatr3_Jdraft1645.t1;protein_id=Phatr3_draftJ1645.p1
bd_9x21	ensemblgenomes	gene	27466	29137	.	-	.	ID=gene:Phatr3_Jdraft1570;biotype=protein_coding;gene_id=Phatr3_Jdraft1570;logic_name=ensemblgenomes
bd_9x21	ensemblgenomes	mRNA	27466	29137	.	-	.	ID=transcript:Phatr3_Jdraft1570.t1;Parent=gene:Phatr3_Jdraft1570;biotype=protein_coding;transcript_id=Phatr3_Jdraft1570.t1
bd_9x21	ensemblgenomes	exon	27466	27743	.	-	.	Parent=transcript:Phatr3_Jdraft1570.t1;Name=Phatr3_Jdraft1570-E3;constitutive=1;ensembl_end_phase=0;ensembl_phase=1;exon_id=Phatr3_Jdraft1570-E3;rank=3
bd_9x21	ensemblgenomes	CDS	27466	27743	.	-	2	ID=CDS:Phatr3_draftJ1570.p1;Parent=transcript:Phatr3_Jdraft1570.t1;protein_id=Phatr3_draftJ1570.p1
bd_9x21	ensemblgenomes	exon	27829	28515	.	-	.	Parent=transcript:Phatr3_Jdraft1570.t1;Name=Phatr3_Jdraft1570-E2;constitutive=1;ensembl_end_phase=1;ensembl_phase=1;exon_id=Phatr3_Jdraft1570-E2;rank=2
bd_9x21	ensemblgenomes	CDS	27829	28515	.	-	2	ID=CDS:Phatr3_draftJ1570.p1;Parent=transcript:Phatr3_Jdraft1570.t1;protein_id=Phatr3_draftJ1570.p1
bd_9x21	ensemblgenomes	exon	28639	29137	.	-	.	Parent=transcript:Phatr3_Jdraft1570.t1;Name=Phatr3_Jdraft1570-E1;constitutive=1;ensembl_end_phase=1;ensembl_phase=0;exon_id=Phatr3_Jdraft1570-E1;rank=1
bd_9x21	ensemblgenomes	CDS	28639	29137	.	-	0	ID=CDS:Phatr3_draftJ1570.p1;Parent=transcript:Phatr3_Jdraft1570.t1;protein_id=Phatr3_draftJ1570.p1
10	ensemblgenomes	gene	870057	871165	.	+	.	ID=gene:Phatr3_J46603;biotype=protein_coding;description=Predicted	protein	[Source:UniProtKB/TrEMBL%3BAcc:B7G1U0];gene_id=Phatr3_J46603;logic_name=ensemblgenomes
10	ensemblgenomes	mRNA	870057	871165	.	+	.	ID=transcript:Phatr3_J46603.t1;Parent=gene:Phatr3_J46603;biotype=protein_coding;transcript_id=Phatr3_J46603.t1
10	ensemblgenomes	exon	870057	870186	.	+	.	Parent=transcript:Phatr3_J46603.t1;Name=Phatr3_J46603-E1;constitutive=1;ensembl_end_phase=1;ensembl_phase=0;exon_id=Phatr3_J46603-E1;rank=1
10	ensemblgenomes	CDS	870057	870186	.	+	0	ID=CDS:Phatr3_J46603.p1;Parent=transcript:Phatr3_J46603.t1;protein_id=Phatr3_J46603.p1
10	ensemblgenomes	CDS	870442	871139	.	+	2	ID=CDS:Phatr3_J46603.p1;Parent=transcript:Phatr3_J46603.t1;protein_id=Phatr3_J46603.p1
10	ensemblgenomes	exon	870442	871165	.	+	.	Parent=transcript:Phatr3_J46603.t1;Name=Phatr3_J46603-E2;constitutive=1;ensembl_end_phase=-1;ensembl_phase=1;exon_id=Phatr3_J46603-E2;rank=2
10	ensemblgenomes	three_prime_UTR	871140	871165	.	+	.	Parent=transcript:Phatr3_J46603.t1
11	ensemblgenomes	gene	901600	903725	.	-	.	ID=gene:Phatr3_J46949;biotype=protein_coding;gene_id=Phatr3_J46949;logic_name=ensemblgenomes
11	ensemblgenomes	mRNA	901600	903725	.	-	.	ID=transcript:Phatr3_J46949.t1;Parent=gene:Phatr3_J46949;biotype=protein_coding;transcript_id=Phatr3_J46949.t1
11	ensemblgenomes	exon	901600	901662	.	-	.	Parent=transcript:Phatr3_J46949.t1;Name=Phatr3_J46949-E3;constitutive=1;ensembl_end_phase=0;ensembl_phase=0;exon_id=Phatr3_J46949-E3;rank=3
11	ensemblgenomes	CDS	901600	901662	.	-	0	ID=CDS:Phatr3_J46949.p1;Parent=transcript:Phatr3_J46949.t1;protein_id=Phatr3_J46949.p1
11	ensemblgenomes	exon	901746	902034	.	-	.	Parent=transcript:Phatr3_J46949.t1;Name=Phatr3_J46949-E2;constitutive=1;ensembl_end_phase=0;ensembl_phase=2;exon_id=Phatr3_J46949-E2;rank=2
11	ensemblgenomes	CDS	901746	902034	.	-	1	ID=CDS:Phatr3_J46949.p1;Parent=transcript:Phatr3_J46949.t1;protein_id=Phatr3_J46949.p1
11	ensemblgenomes	exon	902230	903725	.	-	.	Parent=transcript:Phatr3_J46949.t1;Name=Phatr3_J46949-E1;constitutive=1;ensembl_end_phase=2;ensembl_phase=0;exon_id=Phatr3_J46949-E1;rank=1
11	ensemblgenomes	CDS	902230	903725	.	-	0	ID=CDS:Phatr3_J46949.p1;Parent=transcript:Phatr3_J46949.t1;protein_id=Phatr3_J46949.p1
11	ensemblgenomes	gene	912622	914778	.	-	.	ID=gene:Phatr3_J46953;biotype=protein_coding;gene_id=Phatr3_J46953;logic_name=ensemblgenomes
11	ensemblgenomes	mRNA	912622	914778	.	-	.	ID=transcript:Phatr3_J46953.t1;Parent=gene:Phatr3_J46953;biotype=protein_coding;transcript_id=Phatr3_J46953.t1
11	ensemblgenomes	exon	912622	914778	.	-	.	Parent=transcript:Phatr3_J46953.t1;Name=Phatr3_J46953-E1;constitutive=1;ensembl_end_phase=0;ensembl_phase=0;exon_id=Phatr3_J46953-E1;rank=1
11	ensemblgenomes	CDS	912622	914778	.	-	0	ID=CDS:Phatr3_J46953.p1;Parent=transcript:Phatr3_J46953.t1;protein_id=Phatr3_J46953.p1
13	ensemblgenomes	gene	98102	101434	.	+	.	ID=gene:Phatr3_EG02299;biotype=protein_coding;description=Predicted	protein	[Source:UniProtKB/TrEMBL%3BAcc:B7G3R6];gene_id=Phatr3_EG02299;logic_name=ensemblgenomes
13	ensemblgenomes	mRNA	98102	101434	.	+	.	ID=transcript:Phatr3_EG02299.t1;Parent=gene:Phatr3_EG02299;biotype=protein_coding;transcript_id=Phatr3_EG02299.t1
13	ensemblgenomes	exon	98102	98109	.	+	.	Parent=transcript:Phatr3_EG02299.t1;Name=Phatr3_EG02299-E1;constitutive=1;ensembl_end_phase=2;ensembl_phase=0;exon_id=Phatr3_EG02299-E1;rank=1
13	ensemblgenomes	CDS	98102	98109	.	+	0	ID=CDS:Phatr3_EG02299.p1;Parent=transcript:Phatr3_EG02299.t1;protein_id=Phatr3_EG02299.p1
13	ensemblgenomes	exon	98437	99893	.	+	.	Parent=transcript:Phatr3_EG02299.t1;Name=Phatr3_EG02299-E2;constitutive=1;ensembl_end_phase=1;ensembl_phase=2;exon_id=Phatr3_EG02299-E2;rank=2
13	ensemblgenomes	CDS	98437	99893	.	+	1	ID=CDS:Phatr3_EG02299.p1;Parent=transcript:Phatr3_EG02299.t1;protein_id=Phatr3_EG02299.p1
13	ensemblgenomes	exon	100227	101221	.	+	.	Parent=transcript:Phatr3_EG02299.t1;Name=Phatr3_EG02299-E3;constitutive=1;ensembl_end_phase=0;ensembl_phase=1;exon_id=Phatr3_EG02299-E3;rank=3
13	ensemblgenomes	CDS	100227	101221	.	+	2	ID=CDS:Phatr3_EG02299.p1;Parent=transcript:Phatr3_EG02299.t1;protein_id=Phatr3_EG02299.p1
13	ensemblgenomes	exon	101345	101434	.	+	.	Parent=transcript:Phatr3_EG02299.t1;Name=Phatr3_EG02299-E4;constitutive=1;ensembl_end_phase=0;ensembl_phase=0;exon_id=Phatr3_EG02299-E4;rank=4
13	ensemblgenomes	CDS	101345	101434	.	+	0	ID=CDS:Phatr3_EG02299.p1;Parent=transcript:Phatr3_EG02299.t1;protein_id=Phatr3_EG02299.p1
13	ensemblgenomes	gene	883463	886693	.	-	.	ID=gene:Phatr3_J37758;biotype=protein_coding;gene_id=Phatr3_J37758;logic_name=ensemblgenomes
13	ensemblgenomes	mRNA	883463	886693	.	-	.	ID=transcript:Phatr3_J37758.t1;Parent=gene:Phatr3_J37758;biotype=protein_coding;transcript_id=Phatr3_J37758.t1
13	ensemblgenomes	exon	883463	884535	.	-	.	Parent=transcript:Phatr3_J37758.t1;Name=Phatr3_J37758-E2;constitutive=1;ensembl_end_phase=0;ensembl_phase=1;exon_id=Phatr3_J37758-E2;rank=2
13	ensemblgenomes	CDS	883463	884535	.	-	2	ID=CDS:Phatr3_J37758.p1;Parent=transcript:Phatr3_J37758.t1;protein_id=Phatr3_J37758.p1
13	ensemblgenomes	exon	884596	886693	.	-	.	Parent=transcript:Phatr3_J37758.t1;Name=Phatr3_J37758-E1;constitutive=1;ensembl_end_phase=1;ensembl_phase=0;exon_id=Phatr3_J37758-E1;rank=1
13	ensemblgenomes	CDS	884596	886693	.	-	0	ID=CDS:Phatr3_J37758.p1;Parent=transcript:Phatr3_J37758.t1;protein_id=Phatr3_J37758.p1
15	ensemblgenomes	gene	7827	9963	.	+	.	ID=gene:Phatr3_J47779;biotype=protein_coding;description=Predicted	protein	[Source:UniProtKB/TrEMBL%3BAcc:B7G4W0];gene_id=Phatr3_J47779;logic_name=ensemblgenomes
15	ensemblgenomes	mRNA	7827	9963	.	+	.	ID=transcript:Phatr3_J47779.t1;Parent=gene:Phatr3_J47779;biotype=protein_coding;transcript_id=Phatr3_J47779.t1
15	ensemblgenomes	five_prime_UTR	7827	7871	.	+	.	Parent=transcript:Phatr3_J47779.t1
15	ensemblgenomes	exon	7827	7973	.	+	.	Parent=transcript:Phatr3_J47779.t1;Name=Phatr3_J47779-E1;constitutive=1;ensembl_end_phase=0;ensembl_phase=-1;exon_id=Phatr3_J47779-E1;rank=1
15	ensemblgenomes	CDS	7872	7973	.	+	0	ID=CDS:Phatr3_J47779.p1;Parent=transcript:Phatr3_J47779.t1;protein_id=Phatr3_J47779.p1
15	ensemblgenomes	exon	8105	8654	.	+	.	Parent=transcript:Phatr3_J47779.t1;Name=Phatr3_J47779-E2;constitutive=1;ensembl_end_phase=1;ensembl_phase=0;exon_id=Phatr3_J47779-E2;rank=2
15	ensemblgenomes	CDS	8105	8654	.	+	0	ID=CDS:Phatr3_J47779.p1;Parent=transcript:Phatr3_J47779.t1;protein_id=Phatr3_J47779.p1
15	ensemblgenomes	exon	8747	9963	.	+	.	Parent=transcript:Phatr3_J47779.t1;Name=Phatr3_J47779-E3;constitutive=1;ensembl_end_phase=0;ensembl_phase=1;exon_id=Phatr3_J47779-E3;rank=3
15	ensemblgenomes	CDS	8747	9963	.	+	2	ID=CDS:Phatr3_J47779.p1;Parent=transcript:Phatr3_J47779.t1;protein_id=Phatr3_J47779.p1
16	ensemblgenomes	gene	1897	3989	.	-	.	ID=gene:Phatr3_J48046;biotype=protein_coding;description=Predicted	protein	[Source:UniProtKB/TrEMBL%3BAcc:B7G5T0];gene_id=Phatr3_J48046;logic_name=ensemblgenomes
16	ensemblgenomes	mRNA	1897	3989	.	-	.	ID=transcript:Phatr3_J48046.t1;Parent=gene:Phatr3_J48046;biotype=protein_coding;transcript_id=Phatr3_J48046.t1
16	ensemblgenomes	exon	1897	2828	.	-	.	Parent=transcript:Phatr3_J48046.t1;Name=Phatr3_J48046-E2;constitutive=1;ensembl_end_phase=0;ensembl_phase=1;exon_id=Phatr3_J48046-E2;rank=2
16	ensemblgenomes	CDS	1897	2828	.	-	2	ID=CDS:Phatr3_J48046.p1;Parent=transcript:Phatr3_J48046.t1;protein_id=Phatr3_J48046.p1
16	ensemblgenomes	exon	2837	3989	.	-	.	Parent=transcript:Phatr3_J48046.t1;Name=Phatr3_J48046-E1;constitutive=1;ensembl_end_phase=1;ensembl_phase=0;exon_id=Phatr3_J48046-E1;rank=1
16	ensemblgenomes	CDS	2837	3989	.	-	0	ID=CDS:Phatr3_J48046.p1;Parent=transcript:Phatr3_J48046.t1;protein_id=Phatr3_J48046.p1
20	ensemblgenomes	gene	10454	11195	.	+	.	ID=gene:Phatr3_EG00428;biotype=protein_coding;gene_id=Phatr3_EG00428;logic_name=ensemblgenomes
20	ensemblgenomes	mRNA	10454	11195	.	+	.	ID=transcript:Phatr3_EG00428.t1;Parent=gene:Phatr3_EG00428;biotype=protein_coding;transcript_id=Phatr3_EG00428.t1
20	ensemblgenomes	exon	10454	10573	.	+	.	Parent=transcript:Phatr3_EG00428.t1;Name=Phatr3_EG00428-E1;constitutive=1;ensembl_end_phase=0;ensembl_phase=0;exon_id=Phatr3_EG00428-E1;rank=1
20	ensemblgenomes	CDS	10454	10573	.	+	0	ID=CDS:Phatr3_EG00428.p1;Parent=transcript:Phatr3_EG00428.t1;protein_id=Phatr3_EG00428.p1
20	ensemblgenomes	exon	10587	11195	.	+	.	Parent=transcript:Phatr3_EG00428.t1;Name=Phatr3_EG00428-E2;constitutive=1;ensembl_end_phase=0;ensembl_phase=0;exon_id=Phatr3_EG00428-E2;rank=2
20	ensemblgenomes	CDS	10587	11195	.	+	0	ID=CDS:Phatr3_EG00428.p1;Parent=transcript:Phatr3_EG00428.t1;protein_id=Phatr3_EG00428.p1
20	ensemblgenomes	gene	644729	645520	.	-	.	ID=gene:Phatr3_EG00445;biotype=protein_coding;gene_id=Phatr3_EG00445;logic_name=ensemblgenomes
20	ensemblgenomes	mRNA	644729	645520	.	-	.	ID=transcript:Phatr3_EG00445.t1;Parent=gene:Phatr3_EG00445;biotype=protein_coding;transcript_id=Phatr3_EG00445.t1
20	ensemblgenomes	exon	644729	645107	.	-	.	Parent=transcript:Phatr3_EG00445.t1;Name=Phatr3_EG00445-E2;constitutive=1;ensembl_end_phase=0;ensembl_phase=2;exon_id=Phatr3_EG00445-E2;rank=2
20	ensemblgenomes	CDS	644729	645107	.	-	1	ID=CDS:Phatr3_EG00445.p1;Parent=transcript:Phatr3_EG00445.t1;protein_id=Phatr3_EG00445.p1
20	ensemblgenomes	exon	645369	645520	.	-	.	Parent=transcript:Phatr3_EG00445.t1;Name=Phatr3_EG00445-E1;constitutive=1;ensembl_end_phase=2;ensembl_phase=0;exon_id=Phatr3_EG00445-E1;rank=1
20	ensemblgenomes	CDS	645369	645520	.	-	0	ID=CDS:Phatr3_EG00445.p1;Parent=transcript:Phatr3_EG00445.t1;protein_id=Phatr3_EG00445.p1
21	ensemblgenomes	gene	518136	520561	.	-	.	ID=gene:Phatr3_J49304;biotype=protein_coding;description=Predicted	protein	[Source:UniProtKB/TrEMBL%3BAcc:B7GA57];gene_id=Phatr3_J49304;logic_name=ensemblgenomes
21	ensemblgenomes	mRNA	518136	520561	.	-	.	ID=transcript:Phatr3_J49304.t1;Parent=gene:Phatr3_J49304;biotype=protein_coding;transcript_id=Phatr3_J49304.t1
21	ensemblgenomes	exon	518136	518234	.	-	.	Parent=transcript:Phatr3_J49304.t1;Name=Phatr3_J49304-E4;constitutive=1;ensembl_end_phase=0;ensembl_phase=0;exon_id=Phatr3_J49304-E4;rank=4
21	ensemblgenomes	CDS	518136	518234	.	-	0	ID=CDS:Phatr3_J49304.p1;Parent=transcript:Phatr3_J49304.t1;protein_id=Phatr3_J49304.p1
21	ensemblgenomes	exon	518462	519873	.	-	.	Parent=transcript:Phatr3_J49304.t1;Name=Phatr3_J49304-E3;constitutive=1;ensembl_end_phase=0;ensembl_phase=1;exon_id=Phatr3_J49304-E3;rank=3
21	ensemblgenomes	CDS	518462	519873	.	-	2	ID=CDS:Phatr3_J49304.p1;Parent=transcript:Phatr3_J49304.t1;protein_id=Phatr3_J49304.p1
21	ensemblgenomes	exon	520167	520369	.	-	.	Parent=transcript:Phatr3_J49304.t1;Name=Phatr3_J49304-E2;constitutive=1;ensembl_end_phase=1;ensembl_phase=2;exon_id=Phatr3_J49304-E2;rank=2
21	ensemblgenomes	CDS	520167	520369	.	-	1	ID=CDS:Phatr3_J49304.p1;Parent=transcript:Phatr3_J49304.t1;protein_id=Phatr3_J49304.p1
21	ensemblgenomes	exon	520515	520561	.	-	.	Parent=transcript:Phatr3_J49304.t1;Name=Phatr3_J49304-E1;constitutive=1;ensembl_end_phase=2;ensembl_phase=0;exon_id=Phatr3_J49304-E1;rank=1
21	ensemblgenomes	CDS	520515	520561	.	-	0	ID=CDS:Phatr3_J49304.p1;Parent=transcript:Phatr3_J49304.t1;protein_id=Phatr3_J49304.p1
21	ensemblgenomes	gene	521703	523484	.	-	.	ID=gene:Phatr3_EG02550;biotype=protein_coding;description=Predicted	protein	[Source:UniProtKB/TrEMBL%3BAcc:B7GA58];gene_id=Phatr3_EG02550;logic_name=ensemblgenomes
21	ensemblgenomes	mRNA	521703	523484	.	-	.	ID=transcript:Phatr3_EG02550.t1;Parent=gene:Phatr3_EG02550;biotype=protein_coding;transcript_id=Phatr3_EG02550.t1
21	ensemblgenomes	exon	521703	521801	.	-	.	Parent=transcript:Phatr3_EG02550.t1;Name=Phatr3_EG02550-E2;constitutive=1;ensembl_end_phase=0;ensembl_phase=0;exon_id=Phatr3_EG02550-E2;rank=2
21	ensemblgenomes	CDS	521703	521801	.	-	0	ID=CDS:Phatr3_EG02550.p1;Parent=transcript:Phatr3_EG02550.t1;protein_id=Phatr3_EG02550.p1
21	ensemblgenomes	exon	521985	523484	.	-	.	Parent=transcript:Phatr3_EG02550.t1;Name=Phatr3_EG02550-E1;constitutive=1;ensembl_end_phase=0;ensembl_phase=0;exon_id=Phatr3_EG02550-E1;rank=1
21	ensemblgenomes	CDS	521985	523484	.	-	0	ID=CDS:Phatr3_EG02550.p1;Parent=transcript:Phatr3_EG02550.t1;protein_id=Phatr3_EG02550.p1
23	ensemblgenomes	gene	6705	8328	.	+	.	ID=gene:Phatr3_J49547;biotype=protein_coding;description=Predicted	protein	[Source:UniProtKB/TrEMBL%3BAcc:B7GB00];gene_id=Phatr3_J49547;logic_name=ensemblgenomes
23	ensemblgenomes	mRNA	6705	8328	.	+	.	ID=transcript:Phatr3_J49547.t1;Parent=gene:Phatr3_J49547;biotype=protein_coding;transcript_id=Phatr3_J49547.t1
23	ensemblgenomes	five_prime_UTR	6705	6742	.	+	.	Parent=transcript:Phatr3_J49547.t1
23	ensemblgenomes	exon	6705	7237	.	+	.	Parent=transcript:Phatr3_J49547.t1;Name=Phatr3_J49547-E1;constitutive=1;ensembl_end_phase=0;ensembl_phase=-1;exon_id=Phatr3_J49547-E1;rank=1
23	ensemblgenomes	CDS	6743	7237	.	+	0	ID=CDS:Phatr3_J49547.p1;Parent=transcript:Phatr3_J49547.t1;protein_id=Phatr3_J49547.p1
23	ensemblgenomes	exon	7327	8328	.	+	.	Parent=transcript:Phatr3_J49547.t1;Name=Phatr3_J49547-E2;constitutive=1;ensembl_end_phase=0;ensembl_phase=0;exon_id=Phatr3_J49547-E2;rank=2
23	ensemblgenomes	CDS	7327	8328	.	+	0	ID=CDS:Phatr3_J49547.p1;Parent=transcript:Phatr3_J49547.t1;protein_id=Phatr3_J49547.p1
25	ensemblgenomes	gene	239065	239890	.	+	.	ID=gene:Phatr3_EG00206;biotype=protein_coding;gene_id=Phatr3_EG00206;logic_name=ensemblgenomes
25	ensemblgenomes	mRNA	239065	239890	.	+	.	ID=transcript:Phatr3_EG00206.t1;Parent=gene:Phatr3_EG00206;biotype=protein_coding;transcript_id=Phatr3_EG00206.t1
25	ensemblgenomes	exon	239065	239472	.	+	.	Parent=transcript:Phatr3_EG00206.t1;Name=Phatr3_EG00206-E1;constitutive=1;ensembl_end_phase=0;ensembl_phase=0;exon_id=Phatr3_EG00206-E1;rank=1
25	ensemblgenomes	CDS	239065	239472	.	+	0	ID=CDS:Phatr3_EG00206.p1;Parent=transcript:Phatr3_EG00206.t1;protein_id=Phatr3_EG00206.p1
25	ensemblgenomes	exon	239564	239890	.	+	.	Parent=transcript:Phatr3_EG00206.t1;Name=Phatr3_EG00206-E2;constitutive=1;ensembl_end_phase=0;ensembl_phase=0;exon_id=Phatr3_EG00206-E2;rank=2
25	ensemblgenomes	CDS	239564	239890	.	+	0	ID=CDS:Phatr3_EG00206.p1;Parent=transcript:Phatr3_EG00206.t1;protein_id=Phatr3_EG00206.p1
30	ensemblgenomes	gene	244227	245234	.	-	.	ID=gene:Phatr3_J41470;biotype=protein_coding;description=Predicted	protein	[Source:UniProtKB/TrEMBL%3BAcc:B7GEB0];gene_id=Phatr3_J41470;logic_name=ensemblgenomes
30	ensemblgenomes	mRNA	244227	245234	.	-	.	ID=transcript:Phatr3_J41470.t1;Parent=gene:Phatr3_J41470;biotype=protein_coding;transcript_id=Phatr3_J41470.t1
30	ensemblgenomes	exon	244227	245234	.	-	.	Parent=transcript:Phatr3_J41470.t1;Name=Phatr3_J41470-E1;constitutive=1;ensembl_end_phase=0;ensembl_phase=0;exon_id=Phatr3_J41470-E1;rank=1
30	ensemblgenomes	CDS	244227	245234	.	-	0	ID=CDS:Phatr3_J41470.p1;Parent=transcript:Phatr3_J41470.t1;protein_id=Phatr3_J41470.p1
31	ensemblgenomes	gene	240430	242526	.	-	.	ID=gene:Phatr3_J50588;biotype=protein_coding;description=Predicted	protein	[Source:UniProtKB/TrEMBL%3BAcc:B7GEL1];gene_id=Phatr3_J50588;logic_name=ensemblgenomes
31	ensemblgenomes	mRNA	240430	242526	.	-	.	ID=transcript:Phatr3_J50588.t1;Parent=gene:Phatr3_J50588;biotype=protein_coding;transcript_id=Phatr3_J50588.t1
31	ensemblgenomes	exon	240430	242526	.	-	.	Parent=transcript:Phatr3_J50588.t1;Name=Phatr3_J50588-E1;constitutive=1;ensembl_end_phase=0;ensembl_phase=0;exon_id=Phatr3_J50588-E1;rank=1
31	ensemblgenomes	CDS	240430	242526	.	-	0	ID=CDS:Phatr3_J50588.p1;Parent=transcript:Phatr3_J50588.t1;protein_id=Phatr3_J50588.p1
33	ensemblgenomes	gene	55891	59247	.	+	.	ID=gene:Phatr3_J50640;biotype=protein_coding;gene_id=Phatr3_J50640;logic_name=ensemblgenomes
33	ensemblgenomes	mRNA	55891	59247	.	+	.	ID=transcript:Phatr3_J50640.t1;Parent=gene:Phatr3_J50640;biotype=protein_coding;transcript_id=Phatr3_J50640.t1
33	ensemblgenomes	five_prime_UTR	55891	55968	.	+	.	Parent=transcript:Phatr3_J50640.t1
33	ensemblgenomes	exon	55891	56482	.	+	.	Parent=transcript:Phatr3_J50640.t1;Name=Phatr3_J50640-E1;constitutive=1;ensembl_end_phase=1;ensembl_phase=-1;exon_id=Phatr3_J50640-E1;rank=1
33	ensemblgenomes	CDS	55969	56482	.	+	0	ID=CDS:Phatr3_J50640.p1;Parent=transcript:Phatr3_J50640.t1;protein_id=Phatr3_J50640.p1
33	ensemblgenomes	exon	56654	59247	.	+	.	Parent=transcript:Phatr3_J50640.t1;Name=Phatr3_J50640-E2;constitutive=1;ensembl_end_phase=0;ensembl_phase=1;exon_id=Phatr3_J50640-E2;rank=2
33	ensemblgenomes	CDS	56654	59247	.	+	2	ID=CDS:Phatr3_J50640.p1;Parent=transcript:Phatr3_J50640.t1;protein_id=Phatr3_J50640.p1
5	ensemblgenomes	gene	63024	66938	.	+	.	ID=gene:Phatr3_J51720;biotype=protein_coding;description=Fumarate	reductase	flavoprotein	[Source:UniProtKB/TrEMBL%3BAcc:B7FVF5];gene_id=Phatr3_J51720;logic_name=ensemblgenomes
5	ensemblgenomes	mRNA	63024	66938	.	+	.	ID=transcript:Phatr3_J51720.t1;Parent=gene:Phatr3_J51720;biotype=protein_coding;transcript_id=Phatr3_J51720.t1
5	ensemblgenomes	exon	63024	66938	.	+	.	Parent=transcript:Phatr3_J51720.t1;Name=Phatr3_J51720-E1;constitutive=1;ensembl_end_phase=0;ensembl_phase=0;exon_id=Phatr3_J51720-E1;rank=1
5	ensemblgenomes	CDS	63024	66938	.	+	0	ID=CDS:Phatr3_J51720.p1;Parent=transcript:Phatr3_J51720.t1;protein_id=Phatr3_J51720.p1
5	ensemblgenomes	gene	1017872	1018995	.	+	.	ID=gene:Phatr3_J45018;biotype=protein_coding;description=Predicted	protein	[Source:UniProtKB/TrEMBL%3BAcc:B7FVB0];gene_id=Phatr3_J45018;logic_name=ensemblgenomes
5	ensemblgenomes	mRNA	1017872	1018995	.	+	.	ID=transcript:Phatr3_J45018.t1;Parent=gene:Phatr3_J45018;biotype=protein_coding;transcript_id=Phatr3_J45018.t1
5	ensemblgenomes	exon	1017872	1018055	.	+	.	Parent=transcript:Phatr3_J45018.t1;Name=Phatr3_J45018-E1;constitutive=1;ensembl_end_phase=1;ensembl_phase=0;exon_id=Phatr3_J45018-E1;rank=1
5	ensemblgenomes	CDS	1017872	1018055	.	+	0	ID=CDS:Phatr3_J45018.p1;Parent=transcript:Phatr3_J45018.t1;protein_id=Phatr3_J45018.p1
5	ensemblgenomes	CDS	1018115	1018719	.	+	2	ID=CDS:Phatr3_J45018.p1;Parent=transcript:Phatr3_J45018.t1;protein_id=Phatr3_J45018.p1
5	ensemblgenomes	exon	1018115	1018995	.	+	.	Parent=transcript:Phatr3_J45018.t1;Name=Phatr3_J45018-E2;constitutive=1;ensembl_end_phase=-1;ensembl_phase=1;exon_id=Phatr3_J45018-E2;rank=2
5	ensemblgenomes	three_prime_UTR	1018720	1018995	.	+	.	Parent=transcript:Phatr3_J45018.t1
6	ensemblgenomes	gene	13335	15467	.	-	.	ID=gene:Phatr3_J34633;biotype=protein_coding;description=Predicted	protein	[Source:UniProtKB/TrEMBL%3BAcc:B7FW90];gene_id=Phatr3_J34633;logic_name=ensemblgenomes
6	ensemblgenomes	mRNA	13335	15467	.	-	.	ID=transcript:Phatr3_J34633.t1;Parent=gene:Phatr3_J34633;biotype=protein_coding;transcript_id=Phatr3_J34633.t1
6	ensemblgenomes	exon	13335	15467	.	-	.	Parent=transcript:Phatr3_J34633.t1;Name=Phatr3_J34633-E1;constitutive=1;ensembl_end_phase=0;ensembl_phase=0;exon_id=Phatr3_J34633-E1;rank=1
6	ensemblgenomes	CDS	13335	15467	.	-	0	ID=CDS:Phatr3_J34633.p1;Parent=transcript:Phatr3_J34633.t1;protein_id=Phatr3_J34633.p1
6	ensemblgenomes	gene	1006340	1007337	.	+	.	ID=gene:Phatr3_EG02102;biotype=protein_coding;gene_id=Phatr3_EG02102;logic_name=ensemblgenomes
6	ensemblgenomes	mRNA	1006340	1007337	.	+	.	ID=transcript:Phatr3_EG02102.t1;Parent=gene:Phatr3_EG02102;biotype=protein_coding;transcript_id=Phatr3_EG02102.t1
6	ensemblgenomes	exon	1006340	1006798	.	+	.	Parent=transcript:Phatr3_EG02102.t1;Name=Phatr3_EG02102-E1;constitutive=1;ensembl_end_phase=0;ensembl_phase=0;exon_id=Phatr3_EG02102-E1;rank=1
6	ensemblgenomes	CDS	1006340	1006798	.	+	0	ID=CDS:Phatr3_EG02102.p1;Parent=transcript:Phatr3_EG02102.t1;protein_id=Phatr3_EG02102.p1
6	ensemblgenomes	exon	1006810	1007337	.	+	.	Parent=transcript:Phatr3_EG02102.t1;Name=Phatr3_EG02102-E2;constitutive=1;ensembl_end_phase=0;ensembl_phase=0;exon_id=Phatr3_EG02102-E2;rank=2
6	ensemblgenomes	CDS	1006810	1007337	.	+	0	ID=CDS:Phatr3_EG02102.p1;Parent=transcript:Phatr3_EG02102.t1;protein_id=Phatr3_EG02102.p1
7	ensemblgenomes	gene	66964	68377	.	+	.	ID=gene:Phatr3_J45403;biotype=protein_coding;description=Predicted	protein	[Source:UniProtKB/TrEMBL%3BAcc:B7FXK5];gene_id=Phatr3_J45403;logic_name=ensemblgenomes
7	ensemblgenomes	mRNA	66964	68377	.	+	.	ID=transcript:Phatr3_J45403.t1;Parent=gene:Phatr3_J45403;biotype=protein_coding;transcript_id=Phatr3_J45403.t1
7	ensemblgenomes	five_prime_UTR	66964	66997	.	+	.	Parent=transcript:Phatr3_J45403.t1
7	ensemblgenomes	exon	66964	67512	.	+	.	Parent=transcript:Phatr3_J45403.t1;Name=Phatr3_J45403-E1;constitutive=1;ensembl_end_phase=2;ensembl_phase=-1;exon_id=Phatr3_J45403-E1;rank=1
7	ensemblgenomes	CDS	66998	67512	.	+	0	ID=CDS:Phatr3_J45403.p1;Parent=transcript:Phatr3_J45403.t1;protein_id=Phatr3_J45403.p1
7	ensemblgenomes	exon	67576	67671	.	+	.	Parent=transcript:Phatr3_J45403.t1;Name=Phatr3_J45403-E2;constitutive=1;ensembl_end_phase=2;ensembl_phase=2;exon_id=Phatr3_J45403-E2;rank=2
7	ensemblgenomes	CDS	67576	67671	.	+	1	ID=CDS:Phatr3_J45403.p1;Parent=transcript:Phatr3_J45403.t1;protein_id=Phatr3_J45403.p1
7	ensemblgenomes	exon	67735	68377	.	+	.	Parent=transcript:Phatr3_J45403.t1;Name=Phatr3_J45403-E3;constitutive=1;ensembl_end_phase=0;ensembl_phase=2;exon_id=Phatr3_J45403-E3;rank=3
7	ensemblgenomes	CDS	67735	68377	.	+	1	ID=CDS:Phatr3_J45403.p1;Parent=transcript:Phatr3_J45403.t1;protein_id=Phatr3_J45403.p1
7	ensemblgenomes	gene	200121	202910	.	+	.	ID=gene:Phatr3_J11943;Name=PGAM_7;biotype=protein_coding;description=Phosphoglycerate	mutase	[Source:UniProtKB/TrEMBL%3BAcc:B7FXR4];gene_id=Phatr3_J11943;logic_name=ensemblgenomes
7	ensemblgenomes	mRNA	200121	202910	.	+	.	ID=transcript:Phatr3_J11943.t1;Parent=gene:Phatr3_J11943;biotype=protein_coding;transcript_id=Phatr3_J11943.t1
7	ensemblgenomes	CDS	200121	201194	.	+	0	ID=CDS:Phatr3_J11943.p1;Parent=transcript:Phatr3_J11943.t1;protein_id=Phatr3_J11943.p1
7	ensemblgenomes	exon	200121	202910	.	+	.	Parent=transcript:Phatr3_J11943.t1;Name=Phatr3_J11943-E1;constitutive=1;ensembl_end_phase=-1;ensembl_phase=0;exon_id=Phatr3_J11943-E1;rank=1
7	ensemblgenomes	three_prime_UTR	201195	202910	.	+	.	Parent=transcript:Phatr3_J11943.t1
8	ensemblgenomes	gene	136275	136660	.	-	.	ID=gene:Phatr3_EG00992;biotype=protein_coding;gene_id=Phatr3_EG00992;logic_name=ensemblgenomes
8	ensemblgenomes	mRNA	136275	136660	.	-	.	ID=transcript:Phatr3_EG00992.t1;Parent=gene:Phatr3_EG00992;biotype=protein_coding;transcript_id=Phatr3_EG00992.t1
8	ensemblgenomes	exon	136275	136459	.	-	.	Parent=transcript:Phatr3_EG00992.t1;Name=Phatr3_EG00992-E2;constitutive=1;ensembl_end_phase=0;ensembl_phase=1;exon_id=Phatr3_EG00992-E2;rank=2
8	ensemblgenomes	CDS	136275	136459	.	-	2	ID=CDS:Phatr3_EG00992.p1;Parent=transcript:Phatr3_EG00992.t1;protein_id=Phatr3_EG00992.p1
8	ensemblgenomes	CDS	136652	136652	.	-	0	ID=CDS:Phatr3_EG00992.p1;Parent=transcript:Phatr3_EG00992.t1;protein_id=Phatr3_EG00992.p1
8	ensemblgenomes	exon	136652	136660	.	-	.	Parent=transcript:Phatr3_EG00992.t1;Name=Phatr3_EG00992-E1;constitutive=1;ensembl_end_phase=1;ensembl_phase=-1;exon_id=Phatr3_EG00992-E1;rank=1
8	ensemblgenomes	five_prime_UTR	136653	136660	.	-	.	Parent=transcript:Phatr3_EG00992.t1
9	ensemblgenomes	gene	268600	269541	.	+	.	ID=gene:Phatr3_J35984;biotype=protein_coding;description=Predicted	protein	[Source:UniProtKB/TrEMBL%3BAcc:B7G023];gene_id=Phatr3_J35984;logic_name=ensemblgenomes
9	ensemblgenomes	mRNA	268600	269541	.	+	.	ID=transcript:Phatr3_J35984.t1;Parent=gene:Phatr3_J35984;biotype=protein_coding;transcript_id=Phatr3_J35984.t1
9	ensemblgenomes	exon	268600	269541	.	+	.	Parent=transcript:Phatr3_J35984.t1;Name=Phatr3_J35984-E1;constitutive=1;ensembl_end_phase=0;ensembl_phase=0;exon_id=Phatr3_J35984-E1;rank=1
9	ensemblgenomes	CDS	268600	269541	.	+	0	ID=CDS:Phatr3_J35984.p1;Parent=transcript:Phatr3_J35984.t1;protein_id=Phatr3_J35984.p1
bd_19x34	ensemblgenomes	gene	39	4508	.	-	.	ID=gene:Phatr3_Jdraft1613;biotype=protein_coding;gene_id=Phatr3_Jdraft1613;logic_name=ensemblgenomes
bd_19x34	ensemblgenomes	mRNA	39	4508	.	-	.	ID=transcript:Phatr3_Jdraft1613.t1;Parent=gene:Phatr3_Jdraft1613;biotype=protein_coding;transcript_id=Phatr3_Jdraft1613.t1
bd_19x34	ensemblgenomes	exon	39	76	.	-	.	Parent=transcript:Phatr3_Jdraft1613.t1;Name=Phatr3_Jdraft1613-E10;constitutive=1;ensembl_end_phase=0;ensembl_phase=1;exon_id=Phatr3_Jdraft1613-E10;rank=10
bd_19x34	ensemblgenomes	CDS	39	76	.	-	2	ID=CDS:Phatr3_draftJ1613.p1;Parent=transcript:Phatr3_Jdraft1613.t1;protein_id=Phatr3_draftJ1613.p1
bd_19x34	ensemblgenomes	exon	165	381	.	-	.	Parent=transcript:Phatr3_Jdraft1613.t1;Name=Phatr3_Jdraft1613-E9;constitutive=1;ensembl_end_phase=1;ensembl_phase=0;exon_id=Phatr3_Jdraft1613-E9;rank=9
bd_19x34	ensemblgenomes	CDS	165	381	.	-	0	ID=CDS:Phatr3_draftJ1613.p1;Parent=transcript:Phatr3_Jdraft1613.t1;protein_id=Phatr3_draftJ1613.p1
bd_19x34	ensemblgenomes	exon	454	493	.	-	.	Parent=transcript:Phatr3_Jdraft1613.t1;Name=Phatr3_Jdraft1613-E8;constitutive=1;ensembl_end_phase=0;ensembl_phase=2;exon_id=Phatr3_Jdraft1613-E8;rank=8
bd_19x34	ensemblgenomes	CDS	454	493	.	-	1	ID=CDS:Phatr3_draftJ1613.p1;Parent=transcript:Phatr3_Jdraft1613.t1;protein_id=Phatr3_draftJ1613.p1
bd_19x34	ensemblgenomes	exon	560	966	.	-	.	Parent=transcript:Phatr3_Jdraft1613.t1;Name=Phatr3_Jdraft1613-E7;constitutive=1;ensembl_end_phase=2;ensembl_phase=0;exon_id=Phatr3_Jdraft1613-E7;rank=7
bd_19x34	ensemblgenomes	CDS	560	966	.	-	0	ID=CDS:Phatr3_draftJ1613.p1;Parent=transcript:Phatr3_Jdraft1613.t1;protein_id=Phatr3_draftJ1613.p1
bd_19x34	ensemblgenomes	exon	1050	1081	.	-	.	Parent=transcript:Phatr3_Jdraft1613.t1;Name=Phatr3_Jdraft1613-E6;constitutive=1;ensembl_end_phase=0;ensembl_phase=1;exon_id=Phatr3_Jdraft1613-E6;rank=6
bd_19x34	ensemblgenomes	CDS	1050	1081	.	-	2	ID=CDS:Phatr3_draftJ1613.p1;Parent=transcript:Phatr3_Jdraft1613.t1;protein_id=Phatr3_draftJ1613.p1
bd_19x34	ensemblgenomes	exon	1149	2357	.	-	.	Parent=transcript:Phatr3_Jdraft1613.t1;Name=Phatr3_Jdraft1613-E5;constitutive=1;ensembl_end_phase=1;ensembl_phase=1;exon_id=Phatr3_Jdraft1613-E5;rank=5
bd_19x34	ensemblgenomes	CDS	1149	2357	.	-	2	ID=CDS:Phatr3_draftJ1613.p1;Parent=transcript:Phatr3_Jdraft1613.t1;protein_id=Phatr3_draftJ1613.p1
bd_19x34	ensemblgenomes	exon	2434	3168	.	-	.	Parent=transcript:Phatr3_Jdraft1613.t1;Name=Phatr3_Jdraft1613-E4;constitutive=1;ensembl_end_phase=1;ensembl_phase=1;exon_id=Phatr3_Jdraft1613-E4;rank=4
bd_19x34	ensemblgenomes	CDS	2434	3168	.	-	2	ID=CDS:Phatr3_draftJ1613.p1;Parent=transcript:Phatr3_Jdraft1613.t1;protein_id=Phatr3_draftJ1613.p1
bd_19x34	ensemblgenomes	exon	3247	3819	.	-	.	Parent=transcript:Phatr3_Jdraft1613.t1;Name=Phatr3_Jdraft1613-E3;constitutive=1;ensembl_end_phase=1;ensembl_phase=1;exon_id=Phatr3_Jdraft1613-E3;rank=3
bd_19x34	ensemblgenomes	CDS	3247	3819	.	-	2	ID=CDS:Phatr3_draftJ1613.p1;Parent=transcript:Phatr3_Jdraft1613.t1;protein_id=Phatr3_draftJ1613.p1
bd_19x34	ensemblgenomes	exon	3896	4189	.	-	.	Parent=transcript:Phatr3_Jdraft1613.t1;Name=Phatr3_Jdraft1613-E2;constitutive=1;ensembl_end_phase=1;ensembl_phase=1;exon_id=Phatr3_Jdraft1613-E2;rank=2
bd_19x34	ensemblgenomes	CDS	3896	4189	.	-	2	ID=CDS:Phatr3_draftJ1613.p1;Parent=transcript:Phatr3_Jdraft1613.t1;protein_id=Phatr3_draftJ1613.p1
bd_19x34	ensemblgenomes	exon	4301	4508	.	-	.	Parent=transcript:Phatr3_Jdraft1613.t1;Name=Phatr3_Jdraft1613-E1;constitutive=1;ensembl_end_phase=1;ensembl_phase=0;exon_id=Phatr3_Jdraft1613-E1;rank=1
bd_19x34	ensemblgenomes	CDS	4301	4508	.	-	0	ID=CDS:Phatr3_draftJ1613.p1;Parent=transcript:Phatr3_Jdraft1613.t1;protein_id=Phatr3_draftJ1613.p1
bd_31x35	ensemblgenomes	gene	12692	14908	.	-	.	ID=gene:Phatr3_Jdraft1643;biotype=protein_coding;gene_id=Phatr3_Jdraft1643;logic_name=ensemblgenomes
bd_31x35	ensemblgenomes	mRNA	12692	14908	.	-	.	ID=transcript:Phatr3_Jdraft1643.t1;Parent=gene:Phatr3_Jdraft1643;biotype=protein_coding;transcript_id=Phatr3_Jdraft1643.t1
bd_31x35	ensemblgenomes	exon	12692	14908	.	-	.	Parent=transcript:Phatr3_Jdraft1643.t1;Name=Phatr3_Jdraft1643-E1;constitutive=1;ensembl_end_phase=0;ensembl_phase=0;exon_id=Phatr3_Jdraft1643-E1;rank=1
bd_31x35	ensemblgenomes	CDS	12692	14908	.	-	0	ID=CDS:Phatr3_draftJ1643.p1;Parent=transcript:Phatr3_Jdraft1643.t1;protein_id=Phatr3_draftJ1643.p1
1	ensemblgenomes	gene	307597	308418	.	-	.	ID=gene:Phatr3_J31535;biotype=protein_coding;description=Predicted	protein	[Source:UniProtKB/TrEMBL%3BAcc:B7FRL3];gene_id=Phatr3_J31535;logic_name=ensemblgenomes
1	ensemblgenomes	mRNA	307597	308418	.	-	.	ID=transcript:Phatr3_J31535.t1;Parent=gene:Phatr3_J31535;biotype=protein_coding;transcript_id=Phatr3_J31535.t1
1	ensemblgenomes	exon	307597	308418	.	-	.	Parent=transcript:Phatr3_J31535.t1;Name=Phatr3_J31535-E1;constitutive=1;ensembl_end_phase=0;ensembl_phase=0;exon_id=Phatr3_J31535-E1;rank=1
1	ensemblgenomes	CDS	307597	308418	.	-	0	ID=CDS:Phatr3_J31535.p1;Parent=transcript:Phatr3_J31535.t1;protein_id=Phatr3_J31535.p1
1	ensemblgenomes	gene	311811	316233	.	+	.	ID=gene:Phatr3_J31537;biotype=protein_coding;description=Gag-pol	polyprotein	[Source:UniProtKB/TrEMBL%3BAcc:B1PJ46];gene_id=Phatr3_J31537;logic_name=ensemblgenomes
1	ensemblgenomes	mRNA	311811	316233	.	+	.	ID=transcript:Phatr3_J31537.t1;Parent=gene:Phatr3_J31537;biotype=protein_coding;transcript_id=Phatr3_J31537.t1
1	ensemblgenomes	exon	311811	315729	.	+	.	Parent=transcript:Phatr3_J31537.t1;Name=Phatr3_J31537-E1;constitutive=1;ensembl_end_phase=1;ensembl_phase=0;exon_id=Phatr3_J31537-E1;rank=1
1	ensemblgenomes	CDS	311811	315729	.	+	0	ID=CDS:Phatr3_J31537.p1;Parent=transcript:Phatr3_J31537.t1;protein_id=Phatr3_J31537.p1
1	ensemblgenomes	exon	316205	316233	.	+	.	Parent=transcript:Phatr3_J31537.t1;Name=Phatr3_J31537-E2;constitutive=1;ensembl_end_phase=0;ensembl_phase=1;exon_id=Phatr3_J31537-E2;rank=2
1	ensemblgenomes	CDS	316205	316233	.	+	2	ID=CDS:Phatr3_J31537.p1;Parent=transcript:Phatr3_J31537.t1;protein_id=Phatr3_J31537.p1
1	ensemblgenomes	gene	316844	317391	.	-	.	ID=gene:Phatr3_J31539;biotype=protein_coding;description=Predicted	protein	[Source:UniProtKB/TrEMBL%3BAcc:B7FRL6];gene_id=Phatr3_J31539;logic_name=ensemblgenomes
1	ensemblgenomes	mRNA	316844	317391	.	-	.	ID=transcript:Phatr3_J31539.t1;Parent=gene:Phatr3_J31539;biotype=protein_coding;transcript_id=Phatr3_J31539.t1
1	ensemblgenomes	exon	316844	317040	.	-	.	Parent=transcript:Phatr3_J31539.t1;Name=Phatr3_J31539-E2;constitutive=1;ensembl_end_phase=0;ensembl_phase=1;exon_id=Phatr3_J31539-E2;rank=2
1	ensemblgenomes	CDS	316844	317040	.	-	2	ID=CDS:Phatr3_J31539.p1;Parent=transcript:Phatr3_J31539.t1;protein_id=Phatr3_J31539.p1
1	ensemblgenomes	exon	317127	317391	.	-	.	Parent=transcript:Phatr3_J31539.t1;Name=Phatr3_J31539-E1;constitutive=1;ensembl_end_phase=1;ensembl_phase=0;exon_id=Phatr3_J31539-E1;rank=1
1	ensemblgenomes	CDS	317127	317391	.	-	0	ID=CDS:Phatr3_J31539.p1;Parent=transcript:Phatr3_J31539.t1;protein_id=Phatr3_J31539.p1
1	ensemblgenomes	gene	317941	318534	.	-	.	ID=gene:Phatr3_J42528;biotype=protein_coding;description=Predicted	protein	[Source:UniProtKB/TrEMBL%3BAcc:B7FRL7];gene_id=Phatr3_J42528;logic_name=ensemblgenomes
1	ensemblgenomes	mRNA	317941	318534	.	-	.	ID=transcript:Phatr3_J42528.t1;Parent=gene:Phatr3_J42528;biotype=protein_coding;transcript_id=Phatr3_J42528.t1
1	ensemblgenomes	exon	317941	318534	.	-	.	Parent=transcript:Phatr3_J42528.t1;Name=Phatr3_J42528-E1;constitutive=1;ensembl_end_phase=0;ensembl_phase=0;exon_id=Phatr3_J42528-E1;rank=1
1	ensemblgenomes	CDS	317941	318534	.	-	0	ID=CDS:Phatr3_J42528.p1;Parent=transcript:Phatr3_J42528.t1;protein_id=Phatr3_J42528.p1
1	ensemblgenomes	gene	2242999	2243181	.	-	.	ID=gene:Phatr3_EG01877;biotype=protein_coding;gene_id=Phatr3_EG01877;logic_name=ensemblgenomes
1	ensemblgenomes	mRNA	2242999	2243181	.	-	.	ID=transcript:Phatr3_EG01877.t1;Parent=gene:Phatr3_EG01877;biotype=protein_coding;transcript_id=Phatr3_EG01877.t1
1	ensemblgenomes	exon	2242999	2243181	.	-	.	Parent=transcript:Phatr3_EG01877.t1;Name=Phatr3_EG01877-E1;constitutive=1;ensembl_end_phase=0;ensembl_phase=0;exon_id=Phatr3_EG01877-E1;rank=1
1	ensemblgenomes	CDS	2242999	2243181	.	-	0	ID=CDS:Phatr3_EG01877.p1;Parent=transcript:Phatr3_EG01877.t1;protein_id=Phatr3_EG01877.p1
1	ensemblgenomes	gene	2265420	2267276	.	+	.	ID=gene:Phatr3_J43187;biotype=protein_coding;description=Pds-like2%2C	phytoene	desaturase-like	protein	[Source:UniProtKB/TrEMBL%3BAcc:B7FQY0];gene_id=Phatr3_J43187;logic_name=ensemblgenomes
1	ensemblgenomes	mRNA	2265420	2267276	.	+	.	ID=transcript:Phatr3_J43187.t1;Parent=gene:Phatr3_J43187;biotype=protein_coding;transcript_id=Phatr3_J43187.t1
1	ensemblgenomes	exon	2265420	2267276	.	+	.	Parent=transcript:Phatr3_J43187.t1;Name=Phatr3_J43187-E1;constitutive=1;ensembl_end_phase=0;ensembl_phase=0;exon_id=Phatr3_J43187-E1;rank=1
1	ensemblgenomes	CDS	2265420	2267276	.	+	0	ID=CDS:Phatr3_J43187.p1;Parent=transcript:Phatr3_J43187.t1;protein_id=Phatr3_J43187.p1
1	ensemblgenomes	gene	2267372	2267998	.	-	.	ID=gene:Phatr3_J43188;biotype=protein_coding;description=Predicted	protein	[Source:UniProtKB/TrEMBL%3BAcc:B7FQX8];gene_id=Phatr3_J43188;logic_name=ensemblgenomes
1	ensemblgenomes	mRNA	2267372	2267998	.	-	.	ID=transcript:Phatr3_J43188.t1;Parent=gene:Phatr3_J43188;biotype=protein_coding;transcript_id=Phatr3_J43188.t1
1	ensemblgenomes	exon	2267372	2267998	.	-	.	Parent=transcript:Phatr3_J43188.t1;Name=Phatr3_J43188-E1;constitutive=1;ensembl_end_phase=0;ensembl_phase=0;exon_id=Phatr3_J43188-E1;rank=1
1	ensemblgenomes	CDS	2267372	2267998	.	-	0	ID=CDS:Phatr3_J43188.p1;Parent=transcript:Phatr3_J43188.t1;protein_id=Phatr3_J43188.p1
1	ensemblgenomes	gene	2268511	2270133	.	-	.	ID=gene:Phatr3_J9308;biotype=protein_coding;gene_id=Phatr3_J9308;logic_name=ensemblgenomes
1	ensemblgenomes	mRNA	2268511	2270133	.	-	.	ID=transcript:Phatr3_J9308.t1;Parent=gene:Phatr3_J9308;biotype=protein_coding;transcript_id=Phatr3_J9308.t1
1	ensemblgenomes	exon	2268511	2270133	.	-	.	Parent=transcript:Phatr3_J9308.t1;Name=Phatr3_J9308-E1;constitutive=1;ensembl_end_phase=0;ensembl_phase=0;exon_id=Phatr3_J9308-E1;rank=1
1	ensemblgenomes	CDS	2268511	2270133	.	-	0	ID=CDS:Phatr3_J9308.p1;Parent=transcript:Phatr3_J9308.t1;protein_id=Phatr3_J9308.p1
1	ensemblgenomes	gene	2507457	2511050	.	+	.	ID=gene:Phatr3_J32453;biotype=protein_coding;description=Predicted	protein	[Source:UniProtKB/TrEMBL%3BAcc:B7FR76];gene_id=Phatr3_J32453;logic_name=ensemblgenomes
1	ensemblgenomes	mRNA	2507457	2511050	.	+	.	ID=transcript:Phatr3_J32453.t1;Parent=gene:Phatr3_J32453;biotype=protein_coding;transcript_id=Phatr3_J32453.t1
1	ensemblgenomes	exon	2507457	2511050	.	+	.	Parent=transcript:Phatr3_J32453.t1;Name=Phatr3_J32453-E1;constitutive=1;ensembl_end_phase=0;ensembl_phase=0;exon_id=Phatr3_J32453-E1;rank=1
1	ensemblgenomes	CDS	2507457	2511050	.	+	0	ID=CDS:Phatr3_J32453.p1;Parent=transcript:Phatr3_J32453.t1;protein_id=Phatr3_J32453.p1
1	ensemblgenomes	gene	2521648	2523345	.	+	.	ID=gene:Phatr3_EG01790;biotype=protein_coding;gene_id=Phatr3_EG01790;logic_name=ensemblgenomes
1	ensemblgenomes	mRNA	2521648	2523345	.	+	.	ID=transcript:Phatr3_EG01790.t1;Parent=gene:Phatr3_EG01790;biotype=protein_coding;transcript_id=Phatr3_EG01790.t1
1	ensemblgenomes	exon	2521648	2523025	.	+	.	Parent=transcript:Phatr3_EG01790.t1;Name=Phatr3_EG01790-E1;constitutive=1;ensembl_end_phase=1;ensembl_phase=0;exon_id=Phatr3_EG01790-E1;rank=1
1	ensemblgenomes	CDS	2521648	2523025	.	+	0	ID=CDS:Phatr3_EG01790.p1;Parent=transcript:Phatr3_EG01790.t1;protein_id=Phatr3_EG01790.p1
1	ensemblgenomes	exon	2523086	2523345	.	+	.	Parent=transcript:Phatr3_EG01790.t1;Name=Phatr3_EG01790-E2;constitutive=1;ensembl_end_phase=0;ensembl_phase=1;exon_id=Phatr3_EG01790-E2;rank=2
1	ensemblgenomes	CDS	2523086	2523345	.	+	2	ID=CDS:Phatr3_EG01790.p1;Parent=transcript:Phatr3_EG01790.t1;protein_id=Phatr3_EG01790.p1
1	ensemblgenomes	gene	2527790	2528831	.	+	.	ID=gene:Phatr3_EG01756;biotype=protein_coding;gene_id=Phatr3_EG01756;logic_name=ensemblgenomes
1	ensemblgenomes	mRNA	2527790	2528831	.	+	.	ID=transcript:Phatr3_EG01756.t1;Parent=gene:Phatr3_EG01756;biotype=protein_coding;transcript_id=Phatr3_EG01756.t1
1	ensemblgenomes	five_prime_UTR	2527790	2527798	.	+	.	Parent=transcript:Phatr3_EG01756.t1
1	ensemblgenomes	exon	2527790	2527923	.	+	.	Parent=transcript:Phatr3_EG01756.t1;Name=Phatr3_EG01756-E1;constitutive=1;ensembl_end_phase=2;ensembl_phase=-1;exon_id=Phatr3_EG01756-E1;rank=1
1	ensemblgenomes	CDS	2527799	2527923	.	+	0	ID=CDS:Phatr3_EG01756.p1;Parent=transcript:Phatr3_EG01756.t1;protein_id=Phatr3_EG01756.p1
1	ensemblgenomes	CDS	2527972	2528113	.	+	1	ID=CDS:Phatr3_EG01756.p1;Parent=transcript:Phatr3_EG01756.t1;protein_id=Phatr3_EG01756.p1
1	ensemblgenomes	exon	2527972	2528831	.	+	.	Parent=transcript:Phatr3_EG01756.t1;Name=Phatr3_EG01756-E2;constitutive=1;ensembl_end_phase=-1;ensembl_phase=2;exon_id=Phatr3_EG01756-E2;rank=2
1	ensemblgenomes	three_prime_UTR	2528114	2528831	.	+	.	Parent=transcript:Phatr3_EG01756.t1
1	ensemblgenomes	gene	2527790	2528737	.	-	.	ID=gene:Phatr3_J43277;biotype=protein_coding;description=Probable	chorismate	mutase	[Source:UniProtKB/TrEMBL%3BAcc:B7FR81];gene_id=Phatr3_J43277;logic_name=ensemblgenomes
1	ensemblgenomes	mRNA	2527790	2528737	.	-	.	ID=transcript:Phatr3_J43277.t1;Parent=gene:Phatr3_J43277;biotype=protein_coding;transcript_id=Phatr3_J43277.t1
1	ensemblgenomes	exon	2527790	2528737	.	-	.	Parent=transcript:Phatr3_J43277.t1;Name=Phatr3_J43277-E1;constitutive=1;ensembl_end_phase=0;ensembl_phase=0;exon_id=Phatr3_J43277-E1;rank=1
1	ensemblgenomes	CDS	2527790	2528737	.	-	0	ID=CDS:Phatr3_J43277.p1;Parent=transcript:Phatr3_J43277.t1;protein_id=Phatr3_J43277.p1
1	ensemblgenomes	gene	2529558	2530562	.	-	.	ID=gene:Phatr3_J43278;biotype=protein_coding;description=Predicted	protein	[Source:UniProtKB/TrEMBL%3BAcc:B7FR82];gene_id=Phatr3_J43278;logic_name=ensemblgenomes
1	ensemblgenomes	mRNA	2529558	2530562	.	-	.	ID=transcript:Phatr3_J43278.t1;Parent=gene:Phatr3_J43278;biotype=protein_coding;transcript_id=Phatr3_J43278.t1
1	ensemblgenomes	exon	2529558	2530562	.	-	.	Parent=transcript:Phatr3_J43278.t1;Name=Phatr3_J43278-E1;constitutive=1;ensembl_end_phase=0;ensembl_phase=0;exon_id=Phatr3_J43278-E1;rank=1
1	ensemblgenomes	CDS	2529558	2530562	.	-	0	ID=CDS:Phatr3_J43278.p1;Parent=transcript:Phatr3_J43278.t1;protein_id=Phatr3_J43278.p1
1	ensemblgenomes	gene	2532227	2534773	.	+	.	ID=gene:Phatr3_J32459;biotype=protein_coding;description=Predicted	protein	[Source:UniProtKB/TrEMBL%3BAcc:B7FR83];gene_id=Phatr3_J32459;logic_name=ensemblgenomes
1	ensemblgenomes	mRNA	2532227	2534773	.	+	.	ID=transcript:Phatr3_J32459.t1;Parent=gene:Phatr3_J32459;biotype=protein_coding;transcript_id=Phatr3_J32459.t1
1	ensemblgenomes	exon	2532227	2534773	.	+	.	Parent=transcript:Phatr3_J32459.t1;Name=Phatr3_J32459-E1;constitutive=1;ensembl_end_phase=0;ensembl_phase=0;exon_id=Phatr3_J32459-E1;rank=1
1	ensemblgenomes	CDS	2532227	2534773	.	+	0	ID=CDS:Phatr3_J32459.p1;Parent=transcript:Phatr3_J32459.t1;protein_id=Phatr3_J32459.p1
10	ensemblgenomes	gene	722209	723627	.	+	.	ID=gene:Phatr3_J36547;biotype=protein_coding;description=Predicted	protein	[Source:UniProtKB/TrEMBL%3BAcc:B7G1N3];gene_id=Phatr3_J36547;logic_name=ensemblgenomes
10	ensemblgenomes	mRNA	722209	723627	.	+	.	ID=transcript:Phatr3_J36547.t1;Parent=gene:Phatr3_J36547;biotype=protein_coding;transcript_id=Phatr3_J36547.t1
10	ensemblgenomes	exon	722209	723026	.	+	.	Parent=transcript:Phatr3_J36547.t1;Name=Phatr3_J36547-E1;constitutive=1;ensembl_end_phase=2;ensembl_phase=0;exon_id=Phatr3_J36547-E1;rank=1
10	ensemblgenomes	CDS	722209	723026	.	+	0	ID=CDS:Phatr3_J36547.p1;Parent=transcript:Phatr3_J36547.t1;protein_id=Phatr3_J36547.p1
10	ensemblgenomes	exon	723504	723627	.	+	.	Parent=transcript:Phatr3_J36547.t1;Name=Phatr3_J36547-E2;constitutive=1;ensembl_end_phase=0;ensembl_phase=2;exon_id=Phatr3_J36547-E2;rank=2
10	ensemblgenomes	CDS	723504	723627	.	+	1	ID=CDS:Phatr3_J36547.p1;Parent=transcript:Phatr3_J36547.t1;protein_id=Phatr3_J36547.p1
10	ensemblgenomes	gene	725298	729126	.	-	.	ID=gene:Phatr3_J46563;biotype=protein_coding;description=Predicted	protein	[Source:UniProtKB/TrEMBL%3BAcc:B7G1N4];gene_id=Phatr3_J46563;logic_name=ensemblgenomes
10	ensemblgenomes	mRNA	725298	729126	.	-	.	ID=transcript:Phatr3_J46563.t1;Parent=gene:Phatr3_J46563;biotype=protein_coding;transcript_id=Phatr3_J46563.t1
10	ensemblgenomes	exon	725298	728467	.	-	.	Parent=transcript:Phatr3_J46563.t1;Name=Phatr3_J46563-E2;constitutive=1;ensembl_end_phase=0;ensembl_phase=1;exon_id=Phatr3_J46563-E2;rank=2
10	ensemblgenomes	CDS	725298	728467	.	-	2	ID=CDS:Phatr3_J46563.p1;Parent=transcript:Phatr3_J46563.t1;protein_id=Phatr3_J46563.p1
10	ensemblgenomes	exon	728559	729126	.	-	.	Parent=transcript:Phatr3_J46563.t1;Name=Phatr3_J46563-E1;constitutive=1;ensembl_end_phase=1;ensembl_phase=0;exon_id=Phatr3_J46563-E1;rank=1
10	ensemblgenomes	CDS	728559	729126	.	-	0	ID=CDS:Phatr3_J46563.p1;Parent=transcript:Phatr3_J46563.t1;protein_id=Phatr3_J46563.p1
10	ensemblgenomes	gene	730533	731575	.	+	.	ID=gene:Phatr3_J12963;biotype=protein_coding;gene_id=Phatr3_J12963;logic_name=ensemblgenomes
10	ensemblgenomes	mRNA	730533	731575	.	+	.	ID=transcript:Phatr3_J12963.t1;Parent=gene:Phatr3_J12963;biotype=protein_coding;transcript_id=Phatr3_J12963.t1
10	ensemblgenomes	exon	730533	730562	.	+	.	Parent=transcript:Phatr3_J12963.t1;Name=Phatr3_J12963-E1;constitutive=1;ensembl_end_phase=0;ensembl_phase=0;exon_id=Phatr3_J12963-E1;rank=1
10	ensemblgenomes	CDS	730533	730562	.	+	0	ID=CDS:Phatr3_J12963.p1;Parent=transcript:Phatr3_J12963.t1;protein_id=Phatr3_J12963.p1
10	ensemblgenomes	exon	730685	731575	.	+	.	Parent=transcript:Phatr3_J12963.t1;Name=Phatr3_J12963-E2;constitutive=1;ensembl_end_phase=0;ensembl_phase=0;exon_id=Phatr3_J12963-E2;rank=2
10	ensemblgenomes	CDS	730685	731575	.	+	0	ID=CDS:Phatr3_J12963.p1;Parent=transcript:Phatr3_J12963.t1;protein_id=Phatr3_J12963.p1
10	ensemblgenomes	gene	731628	733001	.	-	.	ID=gene:Phatr3_J46564;biotype=protein_coding;description=Predicted	protein	[Source:UniProtKB/TrEMBL%3BAcc:B7G1N1];gene_id=Phatr3_J46564;logic_name=ensemblgenomes
10	ensemblgenomes	mRNA	731628	733001	.	-	.	ID=transcript:Phatr3_J46564.t1;Parent=gene:Phatr3_J46564;biotype=protein_coding;transcript_id=Phatr3_J46564.t1
10	ensemblgenomes	exon	731628	733001	.	-	.	Parent=transcript:Phatr3_J46564.t1;Name=Phatr3_J46564-E1;constitutive=1;ensembl_end_phase=0;ensembl_phase=0;exon_id=Phatr3_J46564-E1;rank=1
10	ensemblgenomes	CDS	731628	733001	.	-	0	ID=CDS:Phatr3_J46564.p1;Parent=transcript:Phatr3_J46564.t1;protein_id=Phatr3_J46564.p1
10	ensemblgenomes	gene	733916	738553	.	-	.	ID=gene:Phatr3_J46565;biotype=protein_coding;description=Predicted	protein	[Source:UniProtKB/TrEMBL%3BAcc:B7G1N7];gene_id=Phatr3_J46565;logic_name=ensemblgenomes
10	ensemblgenomes	mRNA	733916	738553	.	-	.	ID=transcript:Phatr3_J46565.t1;Parent=gene:Phatr3_J46565;biotype=protein_coding;transcript_id=Phatr3_J46565.t1
10	ensemblgenomes	exon	733916	738553	.	-	.	Parent=transcript:Phatr3_J46565.t1;Name=Phatr3_J46565-E1;constitutive=1;ensembl_end_phase=0;ensembl_phase=0;exon_id=Phatr3_J46565-E1;rank=1
10	ensemblgenomes	CDS	733916	738553	.	-	0	ID=CDS:Phatr3_J46565.p1;Parent=transcript:Phatr3_J46565.t1;protein_id=Phatr3_J46565.p1
11	ensemblgenomes	gene	908237	909601	.	+	.	ID=gene:Phatr3_J46951;biotype=protein_coding;description=Predicted	protein	[Source:UniProtKB/TrEMBL%3BAcc:B5Y4B2];gene_id=Phatr3_J46951;logic_name=ensemblgenomes
11	ensemblgenomes	mRNA	908237	909601	.	+	.	ID=transcript:Phatr3_J46951.t1;Parent=gene:Phatr3_J46951;biotype=protein_coding;transcript_id=Phatr3_J46951.t1
11	ensemblgenomes	exon	908237	909601	.	+	.	Parent=transcript:Phatr3_J46951.t1;Name=Phatr3_J46951-E1;constitutive=1;ensembl_end_phase=0;ensembl_phase=0;exon_id=Phatr3_J46951-E1;rank=1
11	ensemblgenomes	CDS	908237	909601	.	+	0	ID=CDS:Phatr3_J46951.p1;Parent=transcript:Phatr3_J46951.t1;protein_id=Phatr3_J46951.p1
11	ensemblgenomes	gene	910410	911762	.	-	.	ID=gene:Phatr3_J46952;biotype=protein_coding;description=Predicted	protein	[Source:UniProtKB/TrEMBL%3BAcc:B5Y4A9];gene_id=Phatr3_J46952;logic_name=ensemblgenomes
11	ensemblgenomes	mRNA	910410	911762	.	-	.	ID=transcript:Phatr3_J46952.t1;Parent=gene:Phatr3_J46952;biotype=protein_coding;transcript_id=Phatr3_J46952.t1
11	ensemblgenomes	exon	910410	911762	.	-	.	Parent=transcript:Phatr3_J46952.t1;Name=Phatr3_J46952-E1;constitutive=1;ensembl_end_phase=0;ensembl_phase=0;exon_id=Phatr3_J46952-E1;rank=1
11	ensemblgenomes	CDS	910410	911762	.	-	0	ID=CDS:Phatr3_J46952.p1;Parent=transcript:Phatr3_J46952.t1;protein_id=Phatr3_J46952.p1
11	ensemblgenomes	gene	919755	920833	.	-	.	ID=gene:Phatr3_J37027;biotype=protein_coding;description=Predicted	protein	[Source:UniProtKB/TrEMBL%3BAcc:B5Y4B6];gene_id=Phatr3_J37027;logic_name=ensemblgenomes
11	ensemblgenomes	mRNA	919755	920833	.	-	.	ID=transcript:Phatr3_J37027.t1;Parent=gene:Phatr3_J37027;biotype=protein_coding;transcript_id=Phatr3_J37027.t1
11	ensemblgenomes	exon	919755	920529	.	-	.	Parent=transcript:Phatr3_J37027.t1;Name=Phatr3_J37027-E2;constitutive=1;ensembl_end_phase=0;ensembl_phase=2;exon_id=Phatr3_J37027-E2;rank=2
11	ensemblgenomes	CDS	919755	920529	.	-	1	ID=CDS:Phatr3_J37027.p1;Parent=transcript:Phatr3_J37027.t1;protein_id=Phatr3_J37027.p1
11	ensemblgenomes	exon	920535	920833	.	-	.	Parent=transcript:Phatr3_J37027.t1;Name=Phatr3_J37027-E1;constitutive=1;ensembl_end_phase=2;ensembl_phase=0;exon_id=Phatr3_J37027-E1;rank=1
11	ensemblgenomes	CDS	920535	920833	.	-	0	ID=CDS:Phatr3_J37027.p1;Parent=transcript:Phatr3_J37027.t1;protein_id=Phatr3_J37027.p1
11	ensemblgenomes	gene	925235	930925	.	+	.	ID=gene:Phatr3_J37029;biotype=protein_coding;description=Gag-pol	polyprotein	[Source:UniProtKB/TrEMBL%3BAcc:B1PJ19];gene_id=Phatr3_J37029;logic_name=ensemblgenomes
11	ensemblgenomes	mRNA	925235	930925	.	+	.	ID=transcript:Phatr3_J37029.t1;Parent=gene:Phatr3_J37029;biotype=protein_coding;transcript_id=Phatr3_J37029.t1
11	ensemblgenomes	exon	925235	930925	.	+	.	Parent=transcript:Phatr3_J37029.t1;Name=Phatr3_J37029-E1;constitutive=1;ensembl_end_phase=0;ensembl_phase=0;exon_id=Phatr3_J37029-E1;rank=1
11	ensemblgenomes	CDS	925235	930925	.	+	0	ID=CDS:Phatr3_J37029.p1;Parent=transcript:Phatr3_J37029.t1;protein_id=Phatr3_J37029.p1
11	ensemblgenomes	gene	932041	932739	.	-	.	ID=gene:Phatr3_EG00819;biotype=protein_coding;gene_id=Phatr3_EG00819;logic_name=ensemblgenomes
11	ensemblgenomes	mRNA	932041	932739	.	-	.	ID=transcript:Phatr3_EG00819.t1;Parent=gene:Phatr3_EG00819;biotype=protein_coding;transcript_id=Phatr3_EG00819.t1
11	ensemblgenomes	exon	932041	932340	.	-	.	Parent=transcript:Phatr3_EG00819.t1;Name=Phatr3_EG00819-E3;constitutive=1;ensembl_end_phase=0;ensembl_phase=0;exon_id=Phatr3_EG00819-E3;rank=3
11	ensemblgenomes	CDS	932041	932340	.	-	0	ID=CDS:Phatr3_EG00819.p1;Parent=transcript:Phatr3_EG00819.t1;protein_id=Phatr3_EG00819.p1
11	ensemblgenomes	exon	932426	932668	.	-	.	Parent=transcript:Phatr3_EG00819.t1;Name=Phatr3_EG00819-E2;constitutive=1;ensembl_end_phase=0;ensembl_phase=0;exon_id=Phatr3_EG00819-E2;rank=2
11	ensemblgenomes	CDS	932426	932668	.	-	0	ID=CDS:Phatr3_EG00819.p1;Parent=transcript:Phatr3_EG00819.t1;protein_id=Phatr3_EG00819.p1
11	ensemblgenomes	exon	932689	932739	.	-	.	Parent=transcript:Phatr3_EG00819.t1;Name=Phatr3_EG00819-E1;constitutive=1;ensembl_end_phase=0;ensembl_phase=0;exon_id=Phatr3_EG00819-E1;rank=1
11	ensemblgenomes	CDS	932689	932739	.	-	0	ID=CDS:Phatr3_EG00819.p1;Parent=transcript:Phatr3_EG00819.t1;protein_id=Phatr3_EG00819.p1
11	ensemblgenomes	gene	932747	933209	.	-	.	ID=gene:Phatr3_EG00830;biotype=protein_coding;gene_id=Phatr3_EG00830;logic_name=ensemblgenomes
11	ensemblgenomes	mRNA	932747	933209	.	-	.	ID=transcript:Phatr3_EG00830.t1;Parent=gene:Phatr3_EG00830;biotype=protein_coding;transcript_id=Phatr3_EG00830.t1
11	ensemblgenomes	exon	932747	932871	.	-	.	Parent=transcript:Phatr3_EG00830.t1;Name=Phatr3_EG00830-E2;constitutive=1;ensembl_end_phase=0;ensembl_phase=1;exon_id=Phatr3_EG00830-E2;rank=2
11	ensemblgenomes	CDS	932747	932871	.	-	2	ID=CDS:Phatr3_EG00830.p1;Parent=transcript:Phatr3_EG00830.t1;protein_id=Phatr3_EG00830.p1
11	ensemblgenomes	exon	932936	933209	.	-	.	Parent=transcript:Phatr3_EG00830.t1;Name=Phatr3_EG00830-E1;constitutive=1;ensembl_end_phase=1;ensembl_phase=0;exon_id=Phatr3_EG00830-E1;rank=1
11	ensemblgenomes	CDS	932936	933209	.	-	0	ID=CDS:Phatr3_EG00830.p1;Parent=transcript:Phatr3_EG00830.t1;protein_id=Phatr3_EG00830.p1
11	ensemblgenomes	gene	934107	934517	.	-	.	ID=gene:Phatr3_EG00814;biotype=protein_coding;gene_id=Phatr3_EG00814;logic_name=ensemblgenomes
11	ensemblgenomes	mRNA	934107	934517	.	-	.	ID=transcript:Phatr3_EG00814.t1;Parent=gene:Phatr3_EG00814;biotype=protein_coding;transcript_id=Phatr3_EG00814.t1
11	ensemblgenomes	exon	934107	934517	.	-	.	Parent=transcript:Phatr3_EG00814.t1;Name=Phatr3_EG00814-E1;constitutive=1;ensembl_end_phase=0;ensembl_phase=0;exon_id=Phatr3_EG00814-E1;rank=1
11	ensemblgenomes	CDS	934107	934517	.	-	0	ID=CDS:Phatr3_EG00814.p1;Parent=transcript:Phatr3_EG00814.t1;protein_id=Phatr3_EG00814.p1
11	ensemblgenomes	gene	939578	940450	.	-	.	ID=gene:Phatr3_J37030;biotype=protein_coding;description=Predicted	protein	[Source:UniProtKB/TrEMBL%3BAcc:B5Y4B9];gene_id=Phatr3_J37030;logic_name=ensemblgenomes
11	ensemblgenomes	mRNA	939578	940450	.	-	.	ID=transcript:Phatr3_J37030.t1;Parent=gene:Phatr3_J37030;biotype=protein_coding;transcript_id=Phatr3_J37030.t1
11	ensemblgenomes	exon	939578	940450	.	-	.	Parent=transcript:Phatr3_J37030.t1;Name=Phatr3_J37030-E1;constitutive=1;ensembl_end_phase=0;ensembl_phase=0;exon_id=Phatr3_J37030-E1;rank=1
11	ensemblgenomes	CDS	939578	940450	.	-	0	ID=CDS:Phatr3_J37030.p1;Parent=transcript:Phatr3_J37030.t1;protein_id=Phatr3_J37030.p1
12	ensemblgenomes	gene	4669	5028	.	-	.	ID=gene:Phatr3_J7525;biotype=protein_coding;description=Predicted	protein	[Source:UniProtKB/TrEMBL%3BAcc:B7G1Y3];gene_id=Phatr3_J7525;logic_name=ensemblgenomes
12	ensemblgenomes	mRNA	4669	5028	.	-	.	ID=transcript:Phatr3_J7525.t1;Parent=gene:Phatr3_J7525;biotype=protein_coding;transcript_id=Phatr3_J7525.t1
12	ensemblgenomes	exon	4669	5028	.	-	.	Parent=transcript:Phatr3_J7525.t1;Name=Phatr3_J7525-E1;constitutive=1;ensembl_end_phase=0;ensembl_phase=0;exon_id=Phatr3_J7525-E1;rank=1
12	ensemblgenomes	CDS	4669	5028	.	-	0	ID=CDS:Phatr3_J7525.p1;Parent=transcript:Phatr3_J7525.t1;protein_id=Phatr3_J7525.p1
12	ensemblgenomes	gene	5587	7238	.	+	.	ID=gene:Phatr3_J51017;biotype=protein_coding;description=Serine/threonine-protein	phosphatase	[Source:UniProtKB/TrEMBL%3BAcc:B7G1Y4];gene_id=Phatr3_J51017;logic_name=ensemblgenomes
12	ensemblgenomes	mRNA	5587	7238	.	+	.	ID=transcript:Phatr3_J51017.t1;Parent=gene:Phatr3_J51017;biotype=protein_coding;transcript_id=Phatr3_J51017.t1
12	ensemblgenomes	five_prime_UTR	5587	5680	.	+	.	Parent=transcript:Phatr3_J51017.t1
12	ensemblgenomes	exon	5587	5776	.	+	.	Parent=transcript:Phatr3_J51017.t1;Name=Phatr3_J51017-E1;constitutive=1;ensembl_end_phase=0;ensembl_phase=-1;exon_id=Phatr3_J51017-E1;rank=1
12	ensemblgenomes	CDS	5681	5776	.	+	0	ID=CDS:Phatr3_J51017.p1;Parent=transcript:Phatr3_J51017.t1;protein_id=Phatr3_J51017.p1
12	ensemblgenomes	exon	6014	6528	.	+	.	Parent=transcript:Phatr3_J51017.t1;Name=Phatr3_J51017-E2;constitutive=1;ensembl_end_phase=2;ensembl_phase=0;exon_id=Phatr3_J51017-E2;rank=2
12	ensemblgenomes	CDS	6014	6528	.	+	0	ID=CDS:Phatr3_J51017.p1;Parent=transcript:Phatr3_J51017.t1;protein_id=Phatr3_J51017.p1
12	ensemblgenomes	exon	6602	6871	.	+	.	Parent=transcript:Phatr3_J51017.t1;Name=Phatr3_J51017-E3;constitutive=1;ensembl_end_phase=2;ensembl_phase=2;exon_id=Phatr3_J51017-E3;rank=3
12	ensemblgenomes	CDS	6602	6871	.	+	1	ID=CDS:Phatr3_J51017.p1;Parent=transcript:Phatr3_J51017.t1;protein_id=Phatr3_J51017.p1
12	ensemblgenomes	CDS	6957	7029	.	+	1	ID=CDS:Phatr3_J51017.p1;Parent=transcript:Phatr3_J51017.t1;protein_id=Phatr3_J51017.p1
12	ensemblgenomes	exon	6957	7238	.	+	.	Parent=transcript:Phatr3_J51017.t1;Name=Phatr3_J51017-E4;constitutive=1;ensembl_end_phase=-1;ensembl_phase=2;exon_id=Phatr3_J51017-E4;rank=4
12	ensemblgenomes	three_prime_UTR	7030	7238	.	+	.	Parent=transcript:Phatr3_J51017.t1
12	ensemblgenomes	gene	7362	8283	.	-	.	ID=gene:Phatr3_J46957;biotype=protein_coding;description=Predicted	protein	[Source:UniProtKB/TrEMBL%3BAcc:B7G1Y5];gene_id=Phatr3_J46957;logic_name=ensemblgenomes
12	ensemblgenomes	mRNA	7362	8283	.	-	.	ID=transcript:Phatr3_J46957.t1;Parent=gene:Phatr3_J46957;biotype=protein_coding;transcript_id=Phatr3_J46957.t1
12	ensemblgenomes	exon	7362	8174	.	-	.	Parent=transcript:Phatr3_J46957.t1;Name=Phatr3_J46957-E2;constitutive=1;ensembl_end_phase=0;ensembl_phase=0;exon_id=Phatr3_J46957-E2;rank=2
12	ensemblgenomes	CDS	7362	8174	.	-	0	ID=CDS:Phatr3_J46957.p1;Parent=transcript:Phatr3_J46957.t1;protein_id=Phatr3_J46957.p1
12	ensemblgenomes	exon	8221	8283	.	-	.	Parent=transcript:Phatr3_J46957.t1;Name=Phatr3_J46957-E1;constitutive=1;ensembl_end_phase=0;ensembl_phase=0;exon_id=Phatr3_J46957-E1;rank=1
12	ensemblgenomes	CDS	8221	8283	.	-	0	ID=CDS:Phatr3_J46957.p1;Parent=transcript:Phatr3_J46957.t1;protein_id=Phatr3_J46957.p1
12	ensemblgenomes	gene	8550	9698	.	+	.	ID=gene:Phatr3_EG02057;biotype=protein_coding;description=Predicted	protein	[Source:UniProtKB/TrEMBL%3BAcc:B7G1Y6];gene_id=Phatr3_EG02057;logic_name=ensemblgenomes
12	ensemblgenomes	mRNA	8550	9698	.	+	.	ID=transcript:Phatr3_EG02057.t1;Parent=gene:Phatr3_EG02057;biotype=protein_coding;transcript_id=Phatr3_EG02057.t1
12	ensemblgenomes	exon	8550	9698	.	+	.	Parent=transcript:Phatr3_EG02057.t1;Name=Phatr3_EG02057-E1;constitutive=1;ensembl_end_phase=0;ensembl_phase=0;exon_id=Phatr3_EG02057-E1;rank=1
12	ensemblgenomes	CDS	8550	9698	.	+	0	ID=CDS:Phatr3_EG02057.p1;Parent=transcript:Phatr3_EG02057.t1;protein_id=Phatr3_EG02057.p1
12	ensemblgenomes	gene	55841	59033	.	-	.	ID=gene:Phatr3_EG01219;biotype=protein_coding;gene_id=Phatr3_EG01219;logic_name=ensemblgenomes
12	ensemblgenomes	mRNA	55841	59033	.	-	.	ID=transcript:Phatr3_EG01219.t1;Parent=gene:Phatr3_EG01219;biotype=protein_coding;transcript_id=Phatr3_EG01219.t1
12	ensemblgenomes	exon	55841	56726	.	-	.	Parent=transcript:Phatr3_EG01219.t1;Name=Phatr3_EG01219-E2;constitutive=1;ensembl_end_phase=0;ensembl_phase=2;exon_id=Phatr3_EG01219-E2;rank=2
12	ensemblgenomes	CDS	55841	56726	.	-	1	ID=CDS:Phatr3_EG01219.p1;Parent=transcript:Phatr3_EG01219.t1;protein_id=Phatr3_EG01219.p1
12	ensemblgenomes	exon	56797	59033	.	-	.	Parent=transcript:Phatr3_EG01219.t1;Name=Phatr3_EG01219-E1;constitutive=1;ensembl_end_phase=2;ensembl_phase=0;exon_id=Phatr3_EG01219-E1;rank=1
12	ensemblgenomes	CDS	56797	59033	.	-	0	ID=CDS:Phatr3_EG01219.p1;Parent=transcript:Phatr3_EG01219.t1;protein_id=Phatr3_EG01219.p1
12	ensemblgenomes	gene	423920	432076	.	+	.	ID=gene:Phatr3_EG02332;biotype=protein_coding;description=Predicted	protein	[Source:UniProtKB/TrEMBL%3BAcc:B7G2G8];gene_id=Phatr3_EG02332;logic_name=ensemblgenomes
12	ensemblgenomes	mRNA	423920	432076	.	+	.	ID=transcript:Phatr3_EG02332.t1;Parent=gene:Phatr3_EG02332;biotype=protein_coding;transcript_id=Phatr3_EG02332.t1
12	ensemblgenomes	exon	423920	426231	.	+	.	Parent=transcript:Phatr3_EG02332.t1;Name=Phatr3_EG02332-E1;constitutive=1;ensembl_end_phase=2;ensembl_phase=0;exon_id=Phatr3_EG02332-E1;rank=1
12	ensemblgenomes	CDS	423920	426231	.	+	0	ID=CDS:Phatr3_EG02332.p1;Parent=transcript:Phatr3_EG02332.t1;protein_id=Phatr3_EG02332.p1
12	ensemblgenomes	exon	426306	428086	.	+	.	Parent=transcript:Phatr3_EG02332.t1;Name=Phatr3_EG02332-E2;constitutive=1;ensembl_end_phase=1;ensembl_phase=2;exon_id=Phatr3_EG02332-E2;rank=2
12	ensemblgenomes	CDS	426306	428086	.	+	1	ID=CDS:Phatr3_EG02332.p1;Parent=transcript:Phatr3_EG02332.t1;protein_id=Phatr3_EG02332.p1
12	ensemblgenomes	exon	428234	429355	.	+	.	Parent=transcript:Phatr3_EG02332.t1;Name=Phatr3_EG02332-E3;constitutive=1;ensembl_end_phase=1;ensembl_phase=1;exon_id=Phatr3_EG02332-E3;rank=3
12	ensemblgenomes	CDS	428234	429355	.	+	2	ID=CDS:Phatr3_EG02332.p1;Parent=transcript:Phatr3_EG02332.t1;protein_id=Phatr3_EG02332.p1
12	ensemblgenomes	exon	429662	430332	.	+	.	Parent=transcript:Phatr3_EG02332.t1;Name=Phatr3_EG02332-E4;constitutive=1;ensembl_end_phase=0;ensembl_phase=1;exon_id=Phatr3_EG02332-E4;rank=4
12	ensemblgenomes	CDS	429662	430332	.	+	2	ID=CDS:Phatr3_EG02332.p1;Parent=transcript:Phatr3_EG02332.t1;protein_id=Phatr3_EG02332.p1
12	ensemblgenomes	exon	430478	432076	.	+	.	Parent=transcript:Phatr3_EG02332.t1;Name=Phatr3_EG02332-E5;constitutive=1;ensembl_end_phase=0;ensembl_phase=0;exon_id=Phatr3_EG02332-E5;rank=5
12	ensemblgenomes	CDS	430478	432076	.	+	0	ID=CDS:Phatr3_EG02332.p1;Parent=transcript:Phatr3_EG02332.t1;protein_id=Phatr3_EG02332.p1
12	ensemblgenomes	gene	574500	575878	.	+	.	ID=gene:Phatr3_J37270;biotype=protein_coding;description=Predicted	protein	[Source:UniProtKB/TrEMBL%3BAcc:B7G2L7];gene_id=Phatr3_J37270;logic_name=ensemblgenomes
12	ensemblgenomes	mRNA	574500	575878	.	+	.	ID=transcript:Phatr3_J37270.t1;Parent=gene:Phatr3_J37270;biotype=protein_coding;transcript_id=Phatr3_J37270.t1
12	ensemblgenomes	exon	574500	575095	.	+	.	Parent=transcript:Phatr3_J37270.t1;Name=Phatr3_J37270-E1;constitutive=1;ensembl_end_phase=2;ensembl_phase=0;exon_id=Phatr3_J37270-E1;rank=1
12	ensemblgenomes	CDS	574500	575095	.	+	0	ID=CDS:Phatr3_J37270.p1;Parent=transcript:Phatr3_J37270.t1;protein_id=Phatr3_J37270.p1
12	ensemblgenomes	exon	575177	575196	.	+	.	Parent=transcript:Phatr3_J37270.t1;Name=Phatr3_J37270-E2;constitutive=1;ensembl_end_phase=1;ensembl_phase=2;exon_id=Phatr3_J37270-E2;rank=2
12	ensemblgenomes	CDS	575177	575196	.	+	1	ID=CDS:Phatr3_J37270.p1;Parent=transcript:Phatr3_J37270.t1;protein_id=Phatr3_J37270.p1
12	ensemblgenomes	exon	575274	575878	.	+	.	Parent=transcript:Phatr3_J37270.t1;Name=Phatr3_J37270-E3;constitutive=1;ensembl_end_phase=0;ensembl_phase=1;exon_id=Phatr3_J37270-E3;rank=3
12	ensemblgenomes	CDS	575274	575878	.	+	2	ID=CDS:Phatr3_J37270.p1;Parent=transcript:Phatr3_J37270.t1;protein_id=Phatr3_J37270.p1
12	ensemblgenomes	gene	895251	897098	.	-	.	ID=gene:Phatr3_J47239;biotype=protein_coding;description=Predicted	protein	[Source:UniProtKB/TrEMBL%3BAcc:B7G2Y3];gene_id=Phatr3_J47239;logic_name=ensemblgenomes
12	ensemblgenomes	mRNA	895251	897098	.	-	.	ID=transcript:Phatr3_J47239.t1;Parent=gene:Phatr3_J47239;biotype=protein_coding;transcript_id=Phatr3_J47239.t1
12	ensemblgenomes	exon	895251	897098	.	-	.	Parent=transcript:Phatr3_J47239.t1;Name=Phatr3_J47239-E1;constitutive=1;ensembl_end_phase=0;ensembl_phase=0;exon_id=Phatr3_J47239-E1;rank=1
12	ensemblgenomes	CDS	895251	897098	.	-	0	ID=CDS:Phatr3_J47239.p1;Parent=transcript:Phatr3_J47239.t1;protein_id=Phatr3_J47239.p1
13	ensemblgenomes	gene	880331	881722	.	-	.	ID=gene:Phatr3_J37756;biotype=protein_coding;description=Predicted	protein	[Source:UniProtKB/TrEMBL%3BAcc:B7G3N6];gene_id=Phatr3_J37756;logic_name=ensemblgenomes
13	ensemblgenomes	mRNA	880331	881722	.	-	.	ID=transcript:Phatr3_J37756.t1;Parent=gene:Phatr3_J37756;biotype=protein_coding;transcript_id=Phatr3_J37756.t1
13	ensemblgenomes	exon	880331	881722	.	-	.	Parent=transcript:Phatr3_J37756.t1;Name=Phatr3_J37756-E1;constitutive=1;ensembl_end_phase=0;ensembl_phase=0;exon_id=Phatr3_J37756-E1;rank=1
13	ensemblgenomes	CDS	880331	881722	.	-	0	ID=CDS:Phatr3_J37756.p1;Parent=transcript:Phatr3_J37756.t1;protein_id=Phatr3_J37756.p1
14	ensemblgenomes	gene	1118	1348	.	+	.	ID=gene:Phatr3_EG00631;biotype=protein_coding;gene_id=Phatr3_EG00631;logic_name=ensemblgenomes
14	ensemblgenomes	mRNA	1118	1348	.	+	.	ID=transcript:Phatr3_EG00631.t1;Parent=gene:Phatr3_EG00631;biotype=protein_coding;transcript_id=Phatr3_EG00631.t1
14	ensemblgenomes	exon	1118	1163	.	+	.	Parent=transcript:Phatr3_EG00631.t1;Name=Phatr3_EG00631-E1;constitutive=1;ensembl_end_phase=1;ensembl_phase=0;exon_id=Phatr3_EG00631-E1;rank=1
14	ensemblgenomes	CDS	1118	1163	.	+	0	ID=CDS:Phatr3_EG00631.p1;Parent=transcript:Phatr3_EG00631.t1;protein_id=Phatr3_EG00631.p1
14	ensemblgenomes	exon	1182	1348	.	+	.	Parent=transcript:Phatr3_EG00631.t1;Name=Phatr3_EG00631-E2;constitutive=1;ensembl_end_phase=0;ensembl_phase=1;exon_id=Phatr3_EG00631-E2;rank=2
14	ensemblgenomes	CDS	1182	1348	.	+	2	ID=CDS:Phatr3_EG00631.p1;Parent=transcript:Phatr3_EG00631.t1;protein_id=Phatr3_EG00631.p1
14	ensemblgenomes	gene	1394	2268	.	+	.	ID=gene:Phatr3_EG00632;biotype=protein_coding;gene_id=Phatr3_EG00632;logic_name=ensemblgenomes
14	ensemblgenomes	mRNA	1394	2268	.	+	.	ID=transcript:Phatr3_EG00632.t1;Parent=gene:Phatr3_EG00632;biotype=protein_coding;transcript_id=Phatr3_EG00632.t1
14	ensemblgenomes	exon	1394	1471	.	+	.	Parent=transcript:Phatr3_EG00632.t1;Name=Phatr3_EG00632-E1;constitutive=1;ensembl_end_phase=0;ensembl_phase=0;exon_id=Phatr3_EG00632-E1;rank=1
14	ensemblgenomes	CDS	1394	1471	.	+	0	ID=CDS:Phatr3_EG00632.p1;Parent=transcript:Phatr3_EG00632.t1;protein_id=Phatr3_EG00632.p1
14	ensemblgenomes	exon	1489	1845	.	+	.	Parent=transcript:Phatr3_EG00632.t1;Name=Phatr3_EG00632-E2;constitutive=1;ensembl_end_phase=0;ensembl_phase=0;exon_id=Phatr3_EG00632-E2;rank=2
14	ensemblgenomes	CDS	1489	1845	.	+	0	ID=CDS:Phatr3_EG00632.p1;Parent=transcript:Phatr3_EG00632.t1;protein_id=Phatr3_EG00632.p1
14	ensemblgenomes	exon	1865	2039	.	+	.	Parent=transcript:Phatr3_EG00632.t1;Name=Phatr3_EG00632-E3;constitutive=1;ensembl_end_phase=1;ensembl_phase=0;exon_id=Phatr3_EG00632-E3;rank=3
14	ensemblgenomes	CDS	1865	2039	.	+	0	ID=CDS:Phatr3_EG00632.p1;Parent=transcript:Phatr3_EG00632.t1;protein_id=Phatr3_EG00632.p1
14	ensemblgenomes	exon	2117	2268	.	+	.	Parent=transcript:Phatr3_EG00632.t1;Name=Phatr3_EG00632-E4;constitutive=1;ensembl_end_phase=0;ensembl_phase=1;exon_id=Phatr3_EG00632-E4;rank=4
14	ensemblgenomes	CDS	2117	2268	.	+	2	ID=CDS:Phatr3_EG00632.p1;Parent=transcript:Phatr3_EG00632.t1;protein_id=Phatr3_EG00632.p1
10	ensemblgenomes	gene	628326	632721	.	+	.	ID=gene:Phatr3_J20872;biotype=protein_coding;gene_id=Phatr3_J20872;logic_name=ensemblgenomes
10	ensemblgenomes	mRNA	628326	632721	.	+	.	ID=transcript:Phatr3_J20872.t1;Parent=gene:Phatr3_J20872;biotype=protein_coding;transcript_id=Phatr3_J20872.t1
10	ensemblgenomes	five_prime_UTR	628326	628500	.	+	.	Parent=transcript:Phatr3_J20872.t1
10	ensemblgenomes	exon	628326	632721	.	+	.	Parent=transcript:Phatr3_J20872.t1;Name=Phatr3_J20872-E1;constitutive=1;ensembl_end_phase=0;ensembl_phase=-1;exon_id=Phatr3_J20872-E1;rank=1
10	ensemblgenomes	CDS	628501	632721	.	+	0	ID=CDS:Phatr3_J20872.p1;Parent=transcript:Phatr3_J20872.t1;protein_id=Phatr3_J20872.p1
14	ensemblgenomes	gene	102528	103871	.	+	.	ID=gene:Phatr3_J2087;biotype=protein_coding;description=Predicted	protein	[Source:UniProtKB/TrEMBL%3BAcc:B7G430];gene_id=Phatr3_J2087;logic_name=ensemblgenomes
14	ensemblgenomes	mRNA	102528	103871	.	+	.	ID=transcript:Phatr3_J2087.t1;Parent=gene:Phatr3_J2087;biotype=protein_coding;transcript_id=Phatr3_J2087.t1
14	ensemblgenomes	exon	102528	103871	.	+	.	Parent=transcript:Phatr3_J2087.t1;Name=Phatr3_J2087-E1;constitutive=1;ensembl_end_phase=0;ensembl_phase=0;exon_id=Phatr3_J2087-E1;rank=1
14	ensemblgenomes	CDS	102528	103871	.	+	0	ID=CDS:Phatr3_J2087.p1;Parent=transcript:Phatr3_J2087.t1;protein_id=Phatr3_J2087.p1
14	ensemblgenomes	gene	371137	371595	.	-	.	ID=gene:Phatr3_EG00662;biotype=protein_coding;gene_id=Phatr3_EG00662;logic_name=ensemblgenomes
14	ensemblgenomes	mRNA	371137	371595	.	-	.	ID=transcript:Phatr3_EG00662.t1;Parent=gene:Phatr3_EG00662;biotype=protein_coding;transcript_id=Phatr3_EG00662.t1
14	ensemblgenomes	exon	371137	371512	.	-	.	Parent=transcript:Phatr3_EG00662.t1;Name=Phatr3_EG00662-E2;constitutive=1;ensembl_end_phase=0;ensembl_phase=2;exon_id=Phatr3_EG00662-E2;rank=2
14	ensemblgenomes	CDS	371137	371512	.	-	1	ID=CDS:Phatr3_EG00662.p1;Parent=transcript:Phatr3_EG00662.t1;protein_id=Phatr3_EG00662.p1
14	ensemblgenomes	exon	371546	371595	.	-	.	Parent=transcript:Phatr3_EG00662.t1;Name=Phatr3_EG00662-E1;constitutive=1;ensembl_end_phase=2;ensembl_phase=0;exon_id=Phatr3_EG00662-E1;rank=1
14	ensemblgenomes	CDS	371546	371595	.	-	0	ID=CDS:Phatr3_EG00662.p1;Parent=transcript:Phatr3_EG00662.t1;protein_id=Phatr3_EG00662.p1
14	ensemblgenomes	gene	410591	410884	.	+	.	ID=gene:Phatr3_J14251;biotype=protein_coding;description=Predicted	protein	[Source:UniProtKB/TrEMBL%3BAcc:B7G4E9];gene_id=Phatr3_J14251;logic_name=ensemblgenomes
14	ensemblgenomes	mRNA	410591	410884	.	+	.	ID=transcript:Phatr3_J14251.t1;Parent=gene:Phatr3_J14251;biotype=protein_coding;transcript_id=Phatr3_J14251.t1
14	ensemblgenomes	exon	410591	410884	.	+	.	Parent=transcript:Phatr3_J14251.t1;Name=Phatr3_J14251-E1;constitutive=1;ensembl_end_phase=0;ensembl_phase=0;exon_id=Phatr3_J14251-E1;rank=1
14	ensemblgenomes	CDS	410591	410884	.	+	0	ID=CDS:Phatr3_J14251.p1;Parent=transcript:Phatr3_J14251.t1;protein_id=Phatr3_J14251.p1
14	ensemblgenomes	gene	421878	422951	.	-	.	ID=gene:Phatr3_J28937;biotype=protein_coding;description=Anthranilate	phosphoribosyltransferase	Predicted	protein	{ECO:0000313|EMBL:EEC46602.1}		[Source:UniProtKB/TrEMBL%3BAcc:B7G4F0];gene_id=Phatr3_J28937;logic_name=ensemblgenomes
14	ensemblgenomes	mRNA	421878	422951	.	-	.	ID=transcript:Phatr3_J28937.t1;Parent=gene:Phatr3_J28937;biotype=protein_coding;transcript_id=Phatr3_J28937.t1
14	ensemblgenomes	exon	421878	422951	.	-	.	Parent=transcript:Phatr3_J28937.t1;Name=Phatr3_J28937-E1;constitutive=1;ensembl_end_phase=0;ensembl_phase=0;exon_id=Phatr3_J28937-E1;rank=1
14	ensemblgenomes	CDS	421878	422951	.	-	0	ID=CDS:Phatr3_J28937.p1;Parent=transcript:Phatr3_J28937.t1;protein_id=Phatr3_J28937.p1
14	ensemblgenomes	gene	423482	424039	.	-	.	ID=gene:Phatr3_J47655;biotype=protein_coding;description=Predicted	protein	[Source:UniProtKB/TrEMBL%3BAcc:B7G4F1];gene_id=Phatr3_J47655;logic_name=ensemblgenomes
14	ensemblgenomes	mRNA	423482	424039	.	-	.	ID=transcript:Phatr3_J47655.t1;Parent=gene:Phatr3_J47655;biotype=protein_coding;transcript_id=Phatr3_J47655.t1
14	ensemblgenomes	exon	423482	424039	.	-	.	Parent=transcript:Phatr3_J47655.t1;Name=Phatr3_J47655-E1;constitutive=1;ensembl_end_phase=0;ensembl_phase=0;exon_id=Phatr3_J47655-E1;rank=1
14	ensemblgenomes	CDS	423482	424039	.	-	0	ID=CDS:Phatr3_J47655.p1;Parent=transcript:Phatr3_J47655.t1;protein_id=Phatr3_J47655.p1
14	ensemblgenomes	gene	425210	429551	.	+	.	ID=gene:Phatr3_J47656;biotype=protein_coding;gene_id=Phatr3_J47656;logic_name=ensemblgenomes
14	ensemblgenomes	mRNA	425210	429551	.	+	.	ID=transcript:Phatr3_J47656.t1;Parent=gene:Phatr3_J47656;biotype=protein_coding;transcript_id=Phatr3_J47656.t1
14	ensemblgenomes	five_prime_UTR	425210	427608	.	+	.	Parent=transcript:Phatr3_J47656.t1
14	ensemblgenomes	exon	425210	427856	.	+	.	Parent=transcript:Phatr3_J47656.t1;Name=Phatr3_J47656-E1;constitutive=1;ensembl_end_phase=2;ensembl_phase=-1;exon_id=Phatr3_J47656-E1;rank=1
14	ensemblgenomes	CDS	427609	427856	.	+	0	ID=CDS:Phatr3_J47656.p1;Parent=transcript:Phatr3_J47656.t1;protein_id=Phatr3_J47656.p1
14	ensemblgenomes	exon	428008	428779	.	+	.	Parent=transcript:Phatr3_J47656.t1;Name=Phatr3_J47656-E2;constitutive=1;ensembl_end_phase=0;ensembl_phase=2;exon_id=Phatr3_J47656-E2;rank=2
14	ensemblgenomes	CDS	428008	428779	.	+	1	ID=CDS:Phatr3_J47656.p1;Parent=transcript:Phatr3_J47656.t1;protein_id=Phatr3_J47656.p1
14	ensemblgenomes	exon	428799	429551	.	+	.	Parent=transcript:Phatr3_J47656.t1;Name=Phatr3_J47656-E3;constitutive=1;ensembl_end_phase=0;ensembl_phase=0;exon_id=Phatr3_J47656-E3;rank=3
14	ensemblgenomes	CDS	428799	429551	.	+	0	ID=CDS:Phatr3_J47656.p1;Parent=transcript:Phatr3_J47656.t1;protein_id=Phatr3_J47656.p1
15	ensemblgenomes	gene	5808	7480	.	+	.	ID=gene:Phatr3_J38076;biotype=protein_coding;gene_id=Phatr3_J38076;logic_name=ensemblgenomes
15	ensemblgenomes	mRNA	5808	7480	.	+	.	ID=transcript:Phatr3_J38076.t1;Parent=gene:Phatr3_J38076;biotype=protein_coding;transcript_id=Phatr3_J38076.t1
15	ensemblgenomes	five_prime_UTR	5808	5860	.	+	.	Parent=transcript:Phatr3_J38076.t1
15	ensemblgenomes	exon	5808	6369	.	+	.	Parent=transcript:Phatr3_J38076.t1;Name=Phatr3_J38076-E1;constitutive=1;ensembl_end_phase=2;ensembl_phase=-1;exon_id=Phatr3_J38076-E1;rank=1
15	ensemblgenomes	CDS	5861	6369	.	+	0	ID=CDS:Phatr3_J38076.p1;Parent=transcript:Phatr3_J38076.t1;protein_id=Phatr3_J38076.p1
15	ensemblgenomes	exon	6534	7062	.	+	.	Parent=transcript:Phatr3_J38076.t1;Name=Phatr3_J38076-E2;constitutive=1;ensembl_end_phase=0;ensembl_phase=2;exon_id=Phatr3_J38076-E2;rank=2
15	ensemblgenomes	CDS	6534	7062	.	+	1	ID=CDS:Phatr3_J38076.p1;Parent=transcript:Phatr3_J38076.t1;protein_id=Phatr3_J38076.p1
15	ensemblgenomes	exon	7100	7480	.	+	.	Parent=transcript:Phatr3_J38076.t1;Name=Phatr3_J38076-E3;constitutive=1;ensembl_end_phase=0;ensembl_phase=0;exon_id=Phatr3_J38076-E3;rank=3
15	ensemblgenomes	CDS	7100	7480	.	+	0	ID=CDS:Phatr3_J38076.p1;Parent=transcript:Phatr3_J38076.t1;protein_id=Phatr3_J38076.p1
15	ensemblgenomes	gene	557003	557764	.	-	.	ID=gene:Phatr3_J38303;biotype=protein_coding;description=Predicted	protein	[Source:UniProtKB/TrEMBL%3BAcc:B7FPM0];gene_id=Phatr3_J38303;logic_name=ensemblgenomes
15	ensemblgenomes	mRNA	557003	557764	.	-	.	ID=transcript:Phatr3_J38303.t1;Parent=gene:Phatr3_J38303;biotype=protein_coding;transcript_id=Phatr3_J38303.t1
15	ensemblgenomes	exon	557003	557764	.	-	.	Parent=transcript:Phatr3_J38303.t1;Name=Phatr3_J38303-E1;constitutive=1;ensembl_end_phase=0;ensembl_phase=0;exon_id=Phatr3_J38303-E1;rank=1
15	ensemblgenomes	CDS	557003	557764	.	-	0	ID=CDS:Phatr3_J38303.p1;Parent=transcript:Phatr3_J38303.t1;protein_id=Phatr3_J38303.p1
15	ensemblgenomes	gene	785021	785380	.	-	.	ID=gene:Phatr3_J38389;biotype=protein_coding;description=Predicted	protein	[Source:UniProtKB/TrEMBL%3BAcc:B7G5R5];gene_id=Phatr3_J38389;logic_name=ensemblgenomes
15	ensemblgenomes	mRNA	785021	785380	.	-	.	ID=transcript:Phatr3_J38389.t1;Parent=gene:Phatr3_J38389;biotype=protein_coding;transcript_id=Phatr3_J38389.t1
15	ensemblgenomes	exon	785021	785380	.	-	.	Parent=transcript:Phatr3_J38389.t1;Name=Phatr3_J38389-E1;constitutive=1;ensembl_end_phase=0;ensembl_phase=0;exon_id=Phatr3_J38389-E1;rank=1
15	ensemblgenomes	CDS	785021	785380	.	-	0	ID=CDS:Phatr3_J38389.p1;Parent=transcript:Phatr3_J38389.t1;protein_id=Phatr3_J38389.p1
15	ensemblgenomes	gene	786162	787340	.	-	.	ID=gene:Phatr3_J38390;biotype=protein_coding;description=Predicted	protein	[Source:UniProtKB/TrEMBL%3BAcc:B7G5R6];gene_id=Phatr3_J38390;logic_name=ensemblgenomes
15	ensemblgenomes	mRNA	786162	787340	.	-	.	ID=transcript:Phatr3_J38390.t1;Parent=gene:Phatr3_J38390;biotype=protein_coding;transcript_id=Phatr3_J38390.t1
15	ensemblgenomes	exon	786162	787340	.	-	.	Parent=transcript:Phatr3_J38390.t1;Name=Phatr3_J38390-E1;constitutive=1;ensembl_end_phase=0;ensembl_phase=0;exon_id=Phatr3_J38390-E1;rank=1
15	ensemblgenomes	CDS	786162	787340	.	-	0	ID=CDS:Phatr3_J38390.p1;Parent=transcript:Phatr3_J38390.t1;protein_id=Phatr3_J38390.p1
15	ensemblgenomes	gene	789389	790279	.	+	.	ID=gene:Phatr3_J48036;biotype=protein_coding;description=Predicted	protein	[Source:UniProtKB/TrEMBL%3BAcc:B7G5R7];gene_id=Phatr3_J48036;logic_name=ensemblgenomes
15	ensemblgenomes	mRNA	789389	790279	.	+	.	ID=transcript:Phatr3_J48036.t1;Parent=gene:Phatr3_J48036;biotype=protein_coding;transcript_id=Phatr3_J48036.t1
15	ensemblgenomes	exon	789389	790279	.	+	.	Parent=transcript:Phatr3_J48036.t1;Name=Phatr3_J48036-E1;constitutive=1;ensembl_end_phase=0;ensembl_phase=0;exon_id=Phatr3_J48036-E1;rank=1
15	ensemblgenomes	CDS	789389	790279	.	+	0	ID=CDS:Phatr3_J48036.p1;Parent=transcript:Phatr3_J48036.t1;protein_id=Phatr3_J48036.p1
15	ensemblgenomes	gene	790609	791517	.	-	.	ID=gene:Phatr3_J48037;biotype=protein_coding;description=Predicted	protein	[Source:UniProtKB/TrEMBL%3BAcc:B7G5R8];gene_id=Phatr3_J48037;logic_name=ensemblgenomes
15	ensemblgenomes	mRNA	790609	791517	.	-	.	ID=transcript:Phatr3_J48037.t1;Parent=gene:Phatr3_J48037;biotype=protein_coding;transcript_id=Phatr3_J48037.t1
15	ensemblgenomes	exon	790609	791517	.	-	.	Parent=transcript:Phatr3_J48037.t1;Name=Phatr3_J48037-E1;constitutive=1;ensembl_end_phase=0;ensembl_phase=0;exon_id=Phatr3_J48037-E1;rank=1
15	ensemblgenomes	CDS	790609	791517	.	-	0	ID=CDS:Phatr3_J48037.p1;Parent=transcript:Phatr3_J48037.t1;protein_id=Phatr3_J48037.p1
15	ensemblgenomes	gene	791867	797020	.	+	.	ID=gene:Phatr3_EG02497;biotype=protein_coding;description=Predicted	protein	[Source:UniProtKB/TrEMBL%3BAcc:B7G5R9];gene_id=Phatr3_EG02497;logic_name=ensemblgenomes
15	ensemblgenomes	mRNA	791867	797020	.	+	.	ID=transcript:Phatr3_EG02497.t1;Parent=gene:Phatr3_EG02497;biotype=protein_coding;transcript_id=Phatr3_EG02497.t1
15	ensemblgenomes	exon	791867	797020	.	+	.	Parent=transcript:Phatr3_EG02497.t1;Name=Phatr3_EG02497-E1;constitutive=1;ensembl_end_phase=0;ensembl_phase=0;exon_id=Phatr3_EG02497-E1;rank=1
15	ensemblgenomes	CDS	791867	797020	.	+	0	ID=CDS:Phatr3_EG02497.p1;Parent=transcript:Phatr3_EG02497.t1;protein_id=Phatr3_EG02497.p1
15	ensemblgenomes	gene	797207	798037	.	-	.	ID=gene:Phatr3_EG02496;biotype=protein_coding;description=Predicted	protein	[Source:UniProtKB/TrEMBL%3BAcc:B7G5S0];gene_id=Phatr3_EG02496;logic_name=ensemblgenomes
15	ensemblgenomes	mRNA	797207	798037	.	-	.	ID=transcript:Phatr3_EG02496.t1;Parent=gene:Phatr3_EG02496;biotype=protein_coding;transcript_id=Phatr3_EG02496.t1
15	ensemblgenomes	exon	797207	798037	.	-	.	Parent=transcript:Phatr3_EG02496.t1;Name=Phatr3_EG02496-E1;constitutive=1;ensembl_end_phase=0;ensembl_phase=0;exon_id=Phatr3_EG02496-E1;rank=1
15	ensemblgenomes	CDS	797207	798037	.	-	0	ID=CDS:Phatr3_EG02496.p1;Parent=transcript:Phatr3_EG02496.t1;protein_id=Phatr3_EG02496.p1
15	ensemblgenomes	gene	798401	800302	.	+	.	ID=gene:Phatr3_J4049;biotype=protein_coding;description=Predicted	protein	[Source:UniProtKB/TrEMBL%3BAcc:B7G5S1];gene_id=Phatr3_J4049;logic_name=ensemblgenomes
15	ensemblgenomes	mRNA	798401	800302	.	+	.	ID=transcript:Phatr3_J4049.t1;Parent=gene:Phatr3_J4049;biotype=protein_coding;transcript_id=Phatr3_J4049.t1
15	ensemblgenomes	exon	798401	800302	.	+	.	Parent=transcript:Phatr3_J4049.t1;Name=Phatr3_J4049-E1;constitutive=1;ensembl_end_phase=0;ensembl_phase=0;exon_id=Phatr3_J4049-E1;rank=1
15	ensemblgenomes	CDS	798401	800302	.	+	0	ID=CDS:Phatr3_J4049.p1;Parent=transcript:Phatr3_J4049.t1;protein_id=Phatr3_J4049.p1
24	ensemblgenomes	gene	62532	63918	.	+	.	ID=gene:Phatr3_J40492;biotype=protein_coding;description=Predicted	protein	[Source:UniProtKB/TrEMBL%3BAcc:B7GBP0];gene_id=Phatr3_J40492;logic_name=ensemblgenomes
24	ensemblgenomes	mRNA	62532	63918	.	+	.	ID=transcript:Phatr3_J40492.t1;Parent=gene:Phatr3_J40492;biotype=protein_coding;transcript_id=Phatr3_J40492.t1
24	ensemblgenomes	exon	62532	62590	.	+	.	Parent=transcript:Phatr3_J40492.t1;Name=Phatr3_J40492-E1;constitutive=1;ensembl_end_phase=2;ensembl_phase=0;exon_id=Phatr3_J40492-E1;rank=1
24	ensemblgenomes	CDS	62532	62590	.	+	0	ID=CDS:Phatr3_J40492.p1;Parent=transcript:Phatr3_J40492.t1;protein_id=Phatr3_J40492.p1
24	ensemblgenomes	exon	62635	62660	.	+	.	Parent=transcript:Phatr3_J40492.t1;Name=Phatr3_J40492-E2;constitutive=1;ensembl_end_phase=1;ensembl_phase=2;exon_id=Phatr3_J40492-E2;rank=2
24	ensemblgenomes	CDS	62635	62660	.	+	1	ID=CDS:Phatr3_J40492.p1;Parent=transcript:Phatr3_J40492.t1;protein_id=Phatr3_J40492.p1
24	ensemblgenomes	exon	62711	63918	.	+	.	Parent=transcript:Phatr3_J40492.t1;Name=Phatr3_J40492-E3;constitutive=1;ensembl_end_phase=0;ensembl_phase=1;exon_id=Phatr3_J40492-E3;rank=3
24	ensemblgenomes	CDS	62711	63918	.	+	2	ID=CDS:Phatr3_J40492.p1;Parent=transcript:Phatr3_J40492.t1;protein_id=Phatr3_J40492.p1
15	ensemblgenomes	gene	801372	803843	.	+	.	ID=gene:Phatr3_J48040;biotype=protein_coding;description=Predicted	protein	[Source:UniProtKB/TrEMBL%3BAcc:B7G5S2];gene_id=Phatr3_J48040;logic_name=ensemblgenomes
15	ensemblgenomes	mRNA	801372	803843	.	+	.	ID=transcript:Phatr3_J48040.t1;Parent=gene:Phatr3_J48040;biotype=protein_coding;transcript_id=Phatr3_J48040.t1
15	ensemblgenomes	exon	801372	802170	.	+	.	Parent=transcript:Phatr3_J48040.t1;Name=Phatr3_J48040-E1;constitutive=1;ensembl_end_phase=1;ensembl_phase=0;exon_id=Phatr3_J48040-E1;rank=1
15	ensemblgenomes	CDS	801372	802170	.	+	0	ID=CDS:Phatr3_J48040.p1;Parent=transcript:Phatr3_J48040.t1;protein_id=Phatr3_J48040.p1
15	ensemblgenomes	exon	802261	803843	.	+	.	Parent=transcript:Phatr3_J48040.t1;Name=Phatr3_J48040-E2;constitutive=1;ensembl_end_phase=0;ensembl_phase=1;exon_id=Phatr3_J48040-E2;rank=2
15	ensemblgenomes	CDS	802261	803843	.	+	2	ID=CDS:Phatr3_J48040.p1;Parent=transcript:Phatr3_J48040.t1;protein_id=Phatr3_J48040.p1
15	ensemblgenomes	gene	804380	805618	.	-	.	ID=gene:Phatr3_J48041;biotype=protein_coding;description=Predicted	protein	[Source:UniProtKB/TrEMBL%3BAcc:B7G5S3];gene_id=Phatr3_J48041;logic_name=ensemblgenomes
15	ensemblgenomes	mRNA	804380	805618	.	-	.	ID=transcript:Phatr3_J48041.t1;Parent=gene:Phatr3_J48041;biotype=protein_coding;transcript_id=Phatr3_J48041.t1
15	ensemblgenomes	exon	804380	805618	.	-	.	Parent=transcript:Phatr3_J48041.t1;Name=Phatr3_J48041-E1;constitutive=1;ensembl_end_phase=0;ensembl_phase=0;exon_id=Phatr3_J48041-E1;rank=1
15	ensemblgenomes	CDS	804380	805618	.	-	0	ID=CDS:Phatr3_J48041.p1;Parent=transcript:Phatr3_J48041.t1;protein_id=Phatr3_J48041.p1
15	ensemblgenomes	gene	806004	806507	.	+	.	ID=gene:Phatr3_J48042;biotype=protein_coding;description=Predicted	protein	[Source:UniProtKB/TrEMBL%3BAcc:B7GBJ1];gene_id=Phatr3_J48042;logic_name=ensemblgenomes
15	ensemblgenomes	mRNA	806004	806507	.	+	.	ID=transcript:Phatr3_J48042.t1;Parent=gene:Phatr3_J48042;biotype=protein_coding;transcript_id=Phatr3_J48042.t1
15	ensemblgenomes	five_prime_UTR	806004	806078	.	+	.	Parent=transcript:Phatr3_J48042.t1
15	ensemblgenomes	exon	806004	806138	.	+	.	Parent=transcript:Phatr3_J48042.t1;Name=Phatr3_J48042-E1;constitutive=1;ensembl_end_phase=0;ensembl_phase=-1;exon_id=Phatr3_J48042-E1;rank=1
15	ensemblgenomes	CDS	806079	806138	.	+	0	ID=CDS:Phatr3_J48042.p1;Parent=transcript:Phatr3_J48042.t1;protein_id=Phatr3_J48042.p1
15	ensemblgenomes	exon	806283	806507	.	+	.	Parent=transcript:Phatr3_J48042.t1;Name=Phatr3_J48042-E2;constitutive=1;ensembl_end_phase=0;ensembl_phase=0;exon_id=Phatr3_J48042-E2;rank=2
15	ensemblgenomes	CDS	806283	806507	.	+	0	ID=CDS:Phatr3_J48042.p1;Parent=transcript:Phatr3_J48042.t1;protein_id=Phatr3_J48042.p1
15	ensemblgenomes	gene	807428	808978	.	+	.	ID=gene:Phatr3_J51110;Name=CK1;biotype=protein_coding;description=Predicted	protein	[Source:UniProtKB/TrEMBL%3BAcc:B7GBJ2];gene_id=Phatr3_J51110;logic_name=ensemblgenomes
15	ensemblgenomes	mRNA	807428	808978	.	+	.	ID=transcript:Phatr3_J51110.t1;Parent=gene:Phatr3_J51110;biotype=protein_coding;transcript_id=Phatr3_J51110.t1
15	ensemblgenomes	five_prime_UTR	807428	807665	.	+	.	Parent=transcript:Phatr3_J51110.t1
15	ensemblgenomes	exon	807428	807870	.	+	.	Parent=transcript:Phatr3_J51110.t1;Name=Phatr3_J51110-E1;constitutive=1;ensembl_end_phase=1;ensembl_phase=-1;exon_id=Phatr3_J51110-E1;rank=1
15	ensemblgenomes	CDS	807666	807870	.	+	0	ID=CDS:Phatr3_J51110.p1;Parent=transcript:Phatr3_J51110.t1;protein_id=Phatr3_J51110.p1
15	ensemblgenomes	exon	807966	808978	.	+	.	Parent=transcript:Phatr3_J51110.t1;Name=Phatr3_J51110-E2;constitutive=1;ensembl_end_phase=0;ensembl_phase=1;exon_id=Phatr3_J51110-E2;rank=2
15	ensemblgenomes	CDS	807966	808978	.	+	2	ID=CDS:Phatr3_J51110.p1;Parent=transcript:Phatr3_J51110.t1;protein_id=Phatr3_J51110.p1
15	ensemblgenomes	gene	809331	811515	.	-	.	ID=gene:Phatr3_J48044;biotype=protein_coding;description=Predicted	protein	[Source:UniProtKB/TrEMBL%3BAcc:B7GBJ3];gene_id=Phatr3_J48044;logic_name=ensemblgenomes
15	ensemblgenomes	mRNA	809331	811515	.	-	.	ID=transcript:Phatr3_J48044.t1;Parent=gene:Phatr3_J48044;biotype=protein_coding;transcript_id=Phatr3_J48044.t1
15	ensemblgenomes	exon	809331	810303	.	-	.	Parent=transcript:Phatr3_J48044.t1;Name=Phatr3_J48044-E3;constitutive=1;ensembl_end_phase=0;ensembl_phase=2;exon_id=Phatr3_J48044-E3;rank=3
15	ensemblgenomes	CDS	809331	810303	.	-	1	ID=CDS:Phatr3_J48044.p1;Parent=transcript:Phatr3_J48044.t1;protein_id=Phatr3_J48044.p1
15	ensemblgenomes	exon	810690	810804	.	-	.	Parent=transcript:Phatr3_J48044.t1;Name=Phatr3_J48044-E2;constitutive=1;ensembl_end_phase=2;ensembl_phase=1;exon_id=Phatr3_J48044-E2;rank=2
15	ensemblgenomes	CDS	810690	810804	.	-	2	ID=CDS:Phatr3_J48044.p1;Parent=transcript:Phatr3_J48044.t1;protein_id=Phatr3_J48044.p1
15	ensemblgenomes	exon	810912	811515	.	-	.	Parent=transcript:Phatr3_J48044.t1;Name=Phatr3_J48044-E1;constitutive=1;ensembl_end_phase=1;ensembl_phase=0;exon_id=Phatr3_J48044-E1;rank=1
15	ensemblgenomes	CDS	810912	811515	.	-	0	ID=CDS:Phatr3_J48044.p1;Parent=transcript:Phatr3_J48044.t1;protein_id=Phatr3_J48044.p1
15	ensemblgenomes	gene	811969	812583	.	+	.	ID=gene:Phatr3_J29266;Name=LHCF6;biotype=protein_coding;description=Protein	fucoxanthin	chlorophyll	a/c	protein	[Source:UniProtKB/TrEMBL%3BAcc:B7G5S7];gene_id=Phatr3_J29266;logic_name=ensemblgenomes
15	ensemblgenomes	mRNA	811969	812583	.	+	.	ID=transcript:Phatr3_J29266.t1;Parent=gene:Phatr3_J29266;biotype=protein_coding;transcript_id=Phatr3_J29266.t1
15	ensemblgenomes	exon	811969	812583	.	+	.	Parent=transcript:Phatr3_J29266.t1;Name=Phatr3_J29266-E1;constitutive=1;ensembl_end_phase=0;ensembl_phase=0;exon_id=Phatr3_J29266-E1;rank=1
15	ensemblgenomes	CDS	811969	812583	.	+	0	ID=CDS:Phatr3_J29266.p1;Parent=transcript:Phatr3_J29266.t1;protein_id=Phatr3_J29266.p1
15	ensemblgenomes	gene	813214	813753	.	-	.	ID=gene:Phatr3_J38402;biotype=protein_coding;description=Predicted	protein	[Source:UniProtKB/TrEMBL%3BAcc:B7G5S8];gene_id=Phatr3_J38402;logic_name=ensemblgenomes
15	ensemblgenomes	mRNA	813214	813753	.	-	.	ID=transcript:Phatr3_J38402.t1;Parent=gene:Phatr3_J38402;biotype=protein_coding;transcript_id=Phatr3_J38402.t1
15	ensemblgenomes	exon	813214	813753	.	-	.	Parent=transcript:Phatr3_J38402.t1;Name=Phatr3_J38402-E1;constitutive=1;ensembl_end_phase=0;ensembl_phase=0;exon_id=Phatr3_J38402-E1;rank=1
15	ensemblgenomes	CDS	813214	813753	.	-	0	ID=CDS:Phatr3_J38402.p1;Parent=transcript:Phatr3_J38402.t1;protein_id=Phatr3_J38402.p1
15	ensemblgenomes	gene	814452	814889	.	+	.	ID=gene:Phatr3_J38403;biotype=protein_coding;description=Predicted	protein	[Source:UniProtKB/TrEMBL%3BAcc:B7G5S9];gene_id=Phatr3_J38403;logic_name=ensemblgenomes
15	ensemblgenomes	mRNA	814452	814889	.	+	.	ID=transcript:Phatr3_J38403.t1;Parent=gene:Phatr3_J38403;biotype=protein_coding;transcript_id=Phatr3_J38403.t1
15	ensemblgenomes	exon	814452	814889	.	+	.	Parent=transcript:Phatr3_J38403.t1;Name=Phatr3_J38403-E1;constitutive=1;ensembl_end_phase=0;ensembl_phase=0;exon_id=Phatr3_J38403-E1;rank=1
15	ensemblgenomes	CDS	814452	814889	.	+	0	ID=CDS:Phatr3_J38403.p1;Parent=transcript:Phatr3_J38403.t1;protein_id=Phatr3_J38403.p1
16	jgi	gene	13374	13775	.	-	.	ID=gene:Phatr3_J38406;biotype=protein_coding;description=Predicted	protein	[Source:UniProtKB/TrEMBL%3BAcc:B7G5T2];gene_id=Phatr3_J38406;logic_name=jgi_phatr2
16	jgi	mRNA	13374	13775	.	-	.	ID=transcript:Phatr3_J38406.t1;Parent=gene:Phatr3_J38406;biotype=protein_coding;transcript_id=Phatr3_J38406.t1
16	jgi	exon	13374	13775	.	-	.	Parent=transcript:Phatr3_J38406.t1;Name=Phatr3_J38406-E1;constitutive=1;ensembl_end_phase=0;ensembl_phase=0;exon_id=Phatr3_J38406-E1;rank=1
16	jgi	CDS	13374	13775	.	-	0	ID=CDS:Phatr3_J38406.p1;Parent=transcript:Phatr3_J38406.t1;protein_id=Phatr3_J38406.p1
16	ensemblgenomes	gene	28501	44575	.	+	.	ID=gene:Phatr3_J48048;biotype=protein_coding;description=Predicted	protein	[Source:UniProtKB/TrEMBL%3BAcc:B7G5T7];gene_id=Phatr3_J48048;logic_name=ensemblgenomes
16	ensemblgenomes	mRNA	28501	44575	.	+	.	ID=transcript:Phatr3_J48048.t1;Parent=gene:Phatr3_J48048;biotype=protein_coding;transcript_id=Phatr3_J48048.t1
16	ensemblgenomes	exon	28501	28540	.	+	.	Parent=transcript:Phatr3_J48048.t1;Name=Phatr3_J48048-E1;constitutive=1;ensembl_end_phase=1;ensembl_phase=0;exon_id=Phatr3_J48048-E1;rank=1
16	ensemblgenomes	CDS	28501	28540	.	+	0	ID=CDS:Phatr3_J48048.p1;Parent=transcript:Phatr3_J48048.t1;protein_id=Phatr3_J48048.p1
16	ensemblgenomes	exon	29764	32742	.	+	.	Parent=transcript:Phatr3_J48048.t1;Name=Phatr3_J48048-E2;constitutive=1;ensembl_end_phase=1;ensembl_phase=1;exon_id=Phatr3_J48048-E2;rank=2
16	ensemblgenomes	CDS	29764	32742	.	+	2	ID=CDS:Phatr3_J48048.p1;Parent=transcript:Phatr3_J48048.t1;protein_id=Phatr3_J48048.p1
16	ensemblgenomes	exon	32884	33455	.	+	.	Parent=transcript:Phatr3_J48048.t1;Name=Phatr3_J48048-E3;constitutive=1;ensembl_end_phase=0;ensembl_phase=1;exon_id=Phatr3_J48048-E3;rank=3
16	ensemblgenomes	CDS	32884	33455	.	+	2	ID=CDS:Phatr3_J48048.p1;Parent=transcript:Phatr3_J48048.t1;protein_id=Phatr3_J48048.p1
16	ensemblgenomes	exon	34131	34834	.	+	.	Parent=transcript:Phatr3_J48048.t1;Name=Phatr3_J48048-E4;constitutive=1;ensembl_end_phase=2;ensembl_phase=0;exon_id=Phatr3_J48048-E4;rank=4
16	ensemblgenomes	CDS	34131	34834	.	+	0	ID=CDS:Phatr3_J48048.p1;Parent=transcript:Phatr3_J48048.t1;protein_id=Phatr3_J48048.p1
16	ensemblgenomes	exon	37236	39477	.	+	.	Parent=transcript:Phatr3_J48048.t1;Name=Phatr3_J48048-E5;constitutive=1;ensembl_end_phase=0;ensembl_phase=2;exon_id=Phatr3_J48048-E5;rank=5
16	ensemblgenomes	CDS	37236	39477	.	+	1	ID=CDS:Phatr3_J48048.p1;Parent=transcript:Phatr3_J48048.t1;protein_id=Phatr3_J48048.p1
16	ensemblgenomes	exon	39573	39666	.	+	.	Parent=transcript:Phatr3_J48048.t1;Name=Phatr3_J48048-E6;constitutive=1;ensembl_end_phase=1;ensembl_phase=0;exon_id=Phatr3_J48048-E6;rank=6
16	ensemblgenomes	CDS	39573	39666	.	+	0	ID=CDS:Phatr3_J48048.p1;Parent=transcript:Phatr3_J48048.t1;protein_id=Phatr3_J48048.p1
16	ensemblgenomes	exon	39740	40232	.	+	.	Parent=transcript:Phatr3_J48048.t1;Name=Phatr3_J48048-E7;constitutive=1;ensembl_end_phase=2;ensembl_phase=1;exon_id=Phatr3_J48048-E7;rank=7
16	ensemblgenomes	CDS	39740	40232	.	+	2	ID=CDS:Phatr3_J48048.p1;Parent=transcript:Phatr3_J48048.t1;protein_id=Phatr3_J48048.p1
16	ensemblgenomes	exon	40319	40685	.	+	.	Parent=transcript:Phatr3_J48048.t1;Name=Phatr3_J48048-E8;constitutive=1;ensembl_end_phase=0;ensembl_phase=2;exon_id=Phatr3_J48048-E8;rank=8
16	ensemblgenomes	CDS	40319	40685	.	+	1	ID=CDS:Phatr3_J48048.p1;Parent=transcript:Phatr3_J48048.t1;protein_id=Phatr3_J48048.p1
16	ensemblgenomes	exon	40776	41020	.	+	.	Parent=transcript:Phatr3_J48048.t1;Name=Phatr3_J48048-E9;constitutive=1;ensembl_end_phase=2;ensembl_phase=0;exon_id=Phatr3_J48048-E9;rank=9
16	ensemblgenomes	CDS	40776	41020	.	+	0	ID=CDS:Phatr3_J48048.p1;Parent=transcript:Phatr3_J48048.t1;protein_id=Phatr3_J48048.p1
16	ensemblgenomes	exon	41116	41989	.	+	.	Parent=transcript:Phatr3_J48048.t1;Name=Phatr3_J48048-E10;constitutive=1;ensembl_end_phase=0;ensembl_phase=2;exon_id=Phatr3_J48048-E10;rank=10
16	ensemblgenomes	CDS	41116	41989	.	+	1	ID=CDS:Phatr3_J48048.p1;Parent=transcript:Phatr3_J48048.t1;protein_id=Phatr3_J48048.p1
16	ensemblgenomes	CDS	42072	44525	.	+	0	ID=CDS:Phatr3_J48048.p1;Parent=transcript:Phatr3_J48048.t1;protein_id=Phatr3_J48048.p1
16	ensemblgenomes	exon	42072	44575	.	+	.	Parent=transcript:Phatr3_J48048.t1;Name=Phatr3_J48048-E11;constitutive=1;ensembl_end_phase=-1;ensembl_phase=0;exon_id=Phatr3_J48048-E11;rank=11
16	ensemblgenomes	three_prime_UTR	44526	44575	.	+	.	Parent=transcript:Phatr3_J48048.t1
16	ensemblgenomes	gene	702134	704031	.	-	.	ID=gene:Phatr3_J22319;biotype=protein_coding;description=Importin	subunit	alpha	[Source:UniProtKB/TrEMBL%3BAcc:B7G6K5];gene_id=Phatr3_J22319;logic_name=ensemblgenomes
16	ensemblgenomes	mRNA	702134	704031	.	-	.	ID=transcript:Phatr3_J22319.t1;Parent=gene:Phatr3_J22319;biotype=protein_coding;transcript_id=Phatr3_J22319.t1
16	ensemblgenomes	exon	702134	702772	.	-	.	Parent=transcript:Phatr3_J22319.t1;Name=Phatr3_J22319-E3;constitutive=1;ensembl_end_phase=0;ensembl_phase=0;exon_id=Phatr3_J22319-E3;rank=3
16	ensemblgenomes	CDS	702134	702772	.	-	0	ID=CDS:Phatr3_J22319.p1;Parent=transcript:Phatr3_J22319.t1;protein_id=Phatr3_J22319.p1
16	ensemblgenomes	exon	702849	703924	.	-	.	Parent=transcript:Phatr3_J22319.t1;Name=Phatr3_J22319-E2;constitutive=1;ensembl_end_phase=0;ensembl_phase=1;exon_id=Phatr3_J22319-E2;rank=2
16	ensemblgenomes	CDS	702849	703924	.	-	2	ID=CDS:Phatr3_J22319.p1;Parent=transcript:Phatr3_J22319.t1;protein_id=Phatr3_J22319.p1
16	ensemblgenomes	exon	704013	704031	.	-	.	Parent=transcript:Phatr3_J22319.t1;Name=Phatr3_J22319-E1;constitutive=1;ensembl_end_phase=1;ensembl_phase=0;exon_id=Phatr3_J22319-E1;rank=1
16	ensemblgenomes	CDS	704013	704031	.	-	0	ID=CDS:Phatr3_J22319.p1;Parent=transcript:Phatr3_J22319.t1;protein_id=Phatr3_J22319.p1
16	ensemblgenomes	gene	730132	731560	.	+	.	ID=gene:Phatr3_J29456;Name=GAPC2A;biotype=protein_coding;description=Glyceraldehyde-3-phosphate	dehydrogenase	[Source:UniProtKB/TrEMBL%3BAcc:B7G6K6];gene_id=Phatr3_J29456;logic_name=ensemblgenomes
16	ensemblgenomes	mRNA	730132	731560	.	+	.	ID=transcript:Phatr3_J29456.t1;Parent=gene:Phatr3_J29456;biotype=protein_coding;transcript_id=Phatr3_J29456.t1
16	ensemblgenomes	five_prime_UTR	730132	730220	.	+	.	Parent=transcript:Phatr3_J29456.t1
16	ensemblgenomes	exon	730132	730467	.	+	.	Parent=transcript:Phatr3_J29456.t1;Name=Phatr3_J29456-E1;constitutive=1;ensembl_end_phase=1;ensembl_phase=-1;exon_id=Phatr3_J29456-E1;rank=1
16	ensemblgenomes	CDS	730221	730467	.	+	0	ID=CDS:Phatr3_J29456.p1;Parent=transcript:Phatr3_J29456.t1;protein_id=Phatr3_J29456.p1
16	ensemblgenomes	CDS	730605	731362	.	+	2	ID=CDS:Phatr3_J29456.p1;Parent=transcript:Phatr3_J29456.t1;protein_id=Phatr3_J29456.p1
16	ensemblgenomes	exon	730605	731560	.	+	.	Parent=transcript:Phatr3_J29456.t1;Name=Phatr3_J29456-E2;constitutive=1;ensembl_end_phase=-1;ensembl_phase=1;exon_id=Phatr3_J29456-E2;rank=2
16	ensemblgenomes	three_prime_UTR	731363	731560	.	+	.	Parent=transcript:Phatr3_J29456.t1
16	ensemblgenomes	gene	733374	734420	.	+	.	ID=gene:Phatr3_J38702;biotype=protein_coding;description=Predicted	protein	[Source:UniProtKB/TrEMBL%3BAcc:B7G6L5];gene_id=Phatr3_J38702;logic_name=ensemblgenomes
16	ensemblgenomes	mRNA	733374	734420	.	+	.	ID=transcript:Phatr3_J38702.t1;Parent=gene:Phatr3_J38702;biotype=protein_coding;transcript_id=Phatr3_J38702.t1
16	ensemblgenomes	exon	733374	734420	.	+	.	Parent=transcript:Phatr3_J38702.t1;Name=Phatr3_J38702-E1;constitutive=1;ensembl_end_phase=0;ensembl_phase=0;exon_id=Phatr3_J38702-E1;rank=1
16	ensemblgenomes	CDS	733374	734420	.	+	0	ID=CDS:Phatr3_J38702.p1;Parent=transcript:Phatr3_J38702.t1;protein_id=Phatr3_J38702.p1
16	ensemblgenomes	gene	734553	735839	.	-	.	ID=gene:Phatr3_J48286;biotype=protein_coding;description=Predicted	protein	[Source:UniProtKB/TrEMBL%3BAcc:B7G6L6];gene_id=Phatr3_J48286;logic_name=ensemblgenomes
16	ensemblgenomes	mRNA	734553	735839	.	-	.	ID=transcript:Phatr3_J48286.t1;Parent=gene:Phatr3_J48286;biotype=protein_coding;transcript_id=Phatr3_J48286.t1
16	ensemblgenomes	exon	734553	735839	.	-	.	Parent=transcript:Phatr3_J48286.t1;Name=Phatr3_J48286-E1;constitutive=1;ensembl_end_phase=0;ensembl_phase=0;exon_id=Phatr3_J48286-E1;rank=1
16	ensemblgenomes	CDS	734553	735839	.	-	0	ID=CDS:Phatr3_J48286.p1;Parent=transcript:Phatr3_J48286.t1;protein_id=Phatr3_J48286.p1
16	ensemblgenomes	gene	736445	739039	.	+	.	ID=gene:Phatr3_J48287;biotype=protein_coding;description=Predicted	protein	[Source:UniProtKB/TrEMBL%3BAcc:B7G6L7];gene_id=Phatr3_J48287;logic_name=ensemblgenomes
16	ensemblgenomes	mRNA	736445	739039	.	+	.	ID=transcript:Phatr3_J48287.t1;Parent=gene:Phatr3_J48287;biotype=protein_coding;transcript_id=Phatr3_J48287.t1
16	ensemblgenomes	five_prime_UTR	736445	736519	.	+	.	Parent=transcript:Phatr3_J48287.t1
16	ensemblgenomes	exon	736445	739039	.	+	.	Parent=transcript:Phatr3_J48287.t1;Name=Phatr3_J48287-E1;constitutive=1;ensembl_end_phase=0;ensembl_phase=-1;exon_id=Phatr3_J48287-E1;rank=1
16	ensemblgenomes	CDS	736520	739039	.	+	0	ID=CDS:Phatr3_J48287.p1;Parent=transcript:Phatr3_J48287.t1;protein_id=Phatr3_J48287.p1
16	ensemblgenomes	gene	739124	740643	.	-	.	ID=gene:Phatr3_J38705;biotype=protein_coding;description=Predicted	protein	[Source:UniProtKB/TrEMBL%3BAcc:B7G6L8];gene_id=Phatr3_J38705;logic_name=ensemblgenomes
16	ensemblgenomes	mRNA	739124	740643	.	-	.	ID=transcript:Phatr3_J38705.t1;Parent=gene:Phatr3_J38705;biotype=protein_coding;transcript_id=Phatr3_J38705.t1
16	ensemblgenomes	exon	739124	739556	.	-	.	Parent=transcript:Phatr3_J38705.t1;Name=Phatr3_J38705-E4;constitutive=1;ensembl_end_phase=0;ensembl_phase=2;exon_id=Phatr3_J38705-E4;rank=4
16	ensemblgenomes	CDS	739124	739556	.	-	1	ID=CDS:Phatr3_J38705.p1;Parent=transcript:Phatr3_J38705.t1;protein_id=Phatr3_J38705.p1
16	ensemblgenomes	exon	739640	740234	.	-	.	Parent=transcript:Phatr3_J38705.t1;Name=Phatr3_J38705-E3;constitutive=1;ensembl_end_phase=2;ensembl_phase=1;exon_id=Phatr3_J38705-E3;rank=3
16	ensemblgenomes	CDS	739640	740234	.	-	2	ID=CDS:Phatr3_J38705.p1;Parent=transcript:Phatr3_J38705.t1;protein_id=Phatr3_J38705.p1
16	ensemblgenomes	exon	740435	740469	.	-	.	Parent=transcript:Phatr3_J38705.t1;Name=Phatr3_J38705-E2;constitutive=1;ensembl_end_phase=1;ensembl_phase=2;exon_id=Phatr3_J38705-E2;rank=2
16	ensemblgenomes	CDS	740435	740469	.	-	1	ID=CDS:Phatr3_J38705.p1;Parent=transcript:Phatr3_J38705.t1;protein_id=Phatr3_J38705.p1
16	ensemblgenomes	exon	740510	740643	.	-	.	Parent=transcript:Phatr3_J38705.t1;Name=Phatr3_J38705-E1;constitutive=1;ensembl_end_phase=2;ensembl_phase=0;exon_id=Phatr3_J38705-E1;rank=1
16	ensemblgenomes	CDS	740510	740643	.	-	0	ID=CDS:Phatr3_J38705.p1;Parent=transcript:Phatr3_J38705.t1;protein_id=Phatr3_J38705.p1
16	ensemblgenomes	gene	741005	743305	.	-	.	ID=gene:Phatr3_J22332;biotype=protein_coding;description=Predicted	protein	[Source:UniProtKB/TrEMBL%3BAcc:B7G6L9];gene_id=Phatr3_J22332;logic_name=ensemblgenomes
16	ensemblgenomes	mRNA	741005	743305	.	-	.	ID=transcript:Phatr3_J22332.t1;Parent=gene:Phatr3_J22332;biotype=protein_coding;transcript_id=Phatr3_J22332.t1
16	ensemblgenomes	exon	741005	743305	.	-	.	Parent=transcript:Phatr3_J22332.t1;Name=Phatr3_J22332-E1;constitutive=1;ensembl_end_phase=0;ensembl_phase=0;exon_id=Phatr3_J22332-E1;rank=1
16	ensemblgenomes	CDS	741005	743305	.	-	0	ID=CDS:Phatr3_J22332.p1;Parent=transcript:Phatr3_J22332.t1;protein_id=Phatr3_J22332.p1
17	ensemblgenomes	gene	361159	366682	.	-	.	ID=gene:Phatr3_J54899;biotype=protein_coding;description=Predicted	protein	[Source:UniProtKB/TrEMBL%3BAcc:B7GAT8];gene_id=Phatr3_J54899;logic_name=ensemblgenomes
17	ensemblgenomes	mRNA	361159	366682	.	-	.	ID=transcript:Phatr3_J54899.t1;Parent=gene:Phatr3_J54899;biotype=protein_coding;transcript_id=Phatr3_J54899.t1
17	ensemblgenomes	exon	361159	363992	.	-	.	Parent=transcript:Phatr3_J54899.t1;Name=Phatr3_J54899-E4;constitutive=1;ensembl_end_phase=0;ensembl_phase=1;exon_id=Phatr3_J54899-E4;rank=4
17	ensemblgenomes	CDS	361159	363992	.	-	2	ID=CDS:Phatr3_J54899.p1;Parent=transcript:Phatr3_J54899.t1;protein_id=Phatr3_J54899.p1
17	ensemblgenomes	exon	364373	364401	.	-	.	Parent=transcript:Phatr3_J54899.t1;Name=Phatr3_J54899-E3;constitutive=1;ensembl_end_phase=1;ensembl_phase=2;exon_id=Phatr3_J54899-E3;rank=3
17	ensemblgenomes	CDS	364373	364401	.	-	1	ID=CDS:Phatr3_J54899.p1;Parent=transcript:Phatr3_J54899.t1;protein_id=Phatr3_J54899.p1
17	ensemblgenomes	exon	364707	366468	.	-	.	Parent=transcript:Phatr3_J54899.t1;Name=Phatr3_J54899-E2;constitutive=1;ensembl_end_phase=2;ensembl_phase=1;exon_id=Phatr3_J54899-E2;rank=2
17	ensemblgenomes	CDS	364707	366468	.	-	2	ID=CDS:Phatr3_J54899.p1;Parent=transcript:Phatr3_J54899.t1;protein_id=Phatr3_J54899.p1
17	ensemblgenomes	exon	366541	366682	.	-	.	Parent=transcript:Phatr3_J54899.t1;Name=Phatr3_J54899-E1;constitutive=1;ensembl_end_phase=1;ensembl_phase=0;exon_id=Phatr3_J54899-E1;rank=1
17	ensemblgenomes	CDS	366541	366682	.	-	0	ID=CDS:Phatr3_J54899.p1;Parent=transcript:Phatr3_J54899.t1;protein_id=Phatr3_J54899.p1
18	ensemblgenomes	gene	267681	268216	.	-	.	ID=gene:Phatr3_EG00499;biotype=protein_coding;gene_id=Phatr3_EG00499;logic_name=ensemblgenomes
18	ensemblgenomes	mRNA	267681	268216	.	-	.	ID=transcript:Phatr3_EG00499.t1;Parent=gene:Phatr3_EG00499;biotype=protein_coding;transcript_id=Phatr3_EG00499.t1
18	ensemblgenomes	exon	267681	267814	.	-	.	Parent=transcript:Phatr3_EG00499.t1;Name=Phatr3_EG00499-E2;constitutive=1;ensembl_end_phase=0;ensembl_phase=1;exon_id=Phatr3_EG00499-E2;rank=2
18	ensemblgenomes	CDS	267681	267814	.	-	2	ID=CDS:Phatr3_EG00499.p1;Parent=transcript:Phatr3_EG00499.t1;protein_id=Phatr3_EG00499.p1
18	ensemblgenomes	exon	267862	268216	.	-	.	Parent=transcript:Phatr3_EG00499.t1;Name=Phatr3_EG00499-E1;constitutive=1;ensembl_end_phase=1;ensembl_phase=0;exon_id=Phatr3_EG00499-E1;rank=1
18	ensemblgenomes	CDS	267862	268216	.	-	0	ID=CDS:Phatr3_EG00499.p1;Parent=transcript:Phatr3_EG00499.t1;protein_id=Phatr3_EG00499.p1
2	ensemblgenomes	gene	336184	337341	.	-	.	ID=gene:Phatr3_J43395;biotype=protein_coding;description=Predicted	protein	[Source:UniProtKB/TrEMBL%3BAcc:B7FS41];gene_id=Phatr3_J43395;logic_name=ensemblgenomes
2	ensemblgenomes	mRNA	336184	337341	.	-	.	ID=transcript:Phatr3_J43395.t1;Parent=gene:Phatr3_J43395;biotype=protein_coding;transcript_id=Phatr3_J43395.t1
2	ensemblgenomes	exon	336184	337341	.	-	.	Parent=transcript:Phatr3_J43395.t1;Name=Phatr3_J43395-E1;constitutive=1;ensembl_end_phase=0;ensembl_phase=0;exon_id=Phatr3_J43395-E1;rank=1
2	ensemblgenomes	CDS	336184	337341	.	-	0	ID=CDS:Phatr3_J43395.p1;Parent=transcript:Phatr3_J43395.t1;protein_id=Phatr3_J43395.p1
2	ensemblgenomes	gene	614356	619413	.	+	.	ID=gene:Phatr3_J32710;biotype=protein_coding;description=Predicted	protein	[Source:UniProtKB/TrEMBL%3BAcc:B7FSE7];gene_id=Phatr3_J32710;logic_name=ensemblgenomes
2	ensemblgenomes	mRNA	614356	619413	.	+	.	ID=transcript:Phatr3_J32710.t1;Parent=gene:Phatr3_J32710;biotype=protein_coding;transcript_id=Phatr3_J32710.t1
2	ensemblgenomes	exon	614356	614466	.	+	.	Parent=transcript:Phatr3_J32710.t1;Name=Phatr3_J32710-E1;constitutive=1;ensembl_end_phase=0;ensembl_phase=0;exon_id=Phatr3_J32710-E1;rank=1
2	ensemblgenomes	CDS	614356	614466	.	+	0	ID=CDS:Phatr3_J32710.p1;Parent=transcript:Phatr3_J32710.t1;protein_id=Phatr3_J32710.p1
2	ensemblgenomes	exon	614642	615937	.	+	.	Parent=transcript:Phatr3_J32710.t1;Name=Phatr3_J32710-E2;constitutive=1;ensembl_end_phase=0;ensembl_phase=0;exon_id=Phatr3_J32710-E2;rank=2
2	ensemblgenomes	CDS	614642	615937	.	+	0	ID=CDS:Phatr3_J32710.p1;Parent=transcript:Phatr3_J32710.t1;protein_id=Phatr3_J32710.p1
2	ensemblgenomes	exon	619405	619413	.	+	.	Parent=transcript:Phatr3_J32710.t1;Name=Phatr3_J32710-E3;constitutive=1;ensembl_end_phase=0;ensembl_phase=0;exon_id=Phatr3_J32710-E3;rank=3
2	ensemblgenomes	CDS	619405	619413	.	+	0	ID=CDS:Phatr3_J32710.p1;Parent=transcript:Phatr3_J32710.t1;protein_id=Phatr3_J32710.p1
2	ensemblgenomes	gene	622867	623560	.	-	.	ID=gene:Phatr3_J9684;biotype=protein_coding;description=Predicted	protein	[Source:UniProtKB/TrEMBL%3BAcc:B7FSE8];gene_id=Phatr3_J9684;logic_name=ensemblgenomes
2	ensemblgenomes	mRNA	622867	623560	.	-	.	ID=transcript:Phatr3_J9684.t1;Parent=gene:Phatr3_J9684;biotype=protein_coding;transcript_id=Phatr3_J9684.t1
2	ensemblgenomes	exon	622867	622962	.	-	.	Parent=transcript:Phatr3_J9684.t1;Name=Phatr3_J9684-E3;constitutive=1;ensembl_end_phase=0;ensembl_phase=0;exon_id=Phatr3_J9684-E3;rank=3
2	ensemblgenomes	CDS	622867	622962	.	-	0	ID=CDS:Phatr3_J9684.p1;Parent=transcript:Phatr3_J9684.t1;protein_id=Phatr3_J9684.p1
2	ensemblgenomes	exon	623050	623187	.	-	.	Parent=transcript:Phatr3_J9684.t1;Name=Phatr3_J9684-E2;constitutive=1;ensembl_end_phase=0;ensembl_phase=0;exon_id=Phatr3_J9684-E2;rank=2
2	ensemblgenomes	CDS	623050	623187	.	-	0	ID=CDS:Phatr3_J9684.p1;Parent=transcript:Phatr3_J9684.t1;protein_id=Phatr3_J9684.p1
2	ensemblgenomes	exon	623339	623560	.	-	.	Parent=transcript:Phatr3_J9684.t1;Name=Phatr3_J9684-E1;constitutive=1;ensembl_end_phase=0;ensembl_phase=0;exon_id=Phatr3_J9684-E1;rank=1
2	ensemblgenomes	CDS	623339	623560	.	-	0	ID=CDS:Phatr3_J9684.p1;Parent=transcript:Phatr3_J9684.t1;protein_id=Phatr3_J9684.p1
20	ensemblgenomes	gene	675965	677461	.	+	.	ID=gene:Phatr3_J49128;biotype=protein_coding;description=Predicted	protein	[Source:UniProtKB/TrEMBL%3BAcc:B7G9K7];gene_id=Phatr3_J49128;logic_name=ensemblgenomes
20	ensemblgenomes	mRNA	675965	677461	.	+	.	ID=transcript:Phatr3_J49128.t1;Parent=gene:Phatr3_J49128;biotype=protein_coding;transcript_id=Phatr3_J49128.t1
20	ensemblgenomes	exon	675965	677461	.	+	.	Parent=transcript:Phatr3_J49128.t1;Name=Phatr3_J49128-E1;constitutive=1;ensembl_end_phase=0;ensembl_phase=0;exon_id=Phatr3_J49128-E1;rank=1
20	ensemblgenomes	CDS	675965	677461	.	+	0	ID=CDS:Phatr3_J49128.p1;Parent=transcript:Phatr3_J49128.t1;protein_id=Phatr3_J49128.p1
20	ensemblgenomes	gene	677954	679003	.	-	.	ID=gene:Phatr3_J49129;biotype=protein_coding;gene_id=Phatr3_J49129;logic_name=ensemblgenomes
20	ensemblgenomes	mRNA	677954	679003	.	-	.	ID=transcript:Phatr3_J49129.t1;Parent=gene:Phatr3_J49129;biotype=protein_coding;transcript_id=Phatr3_J49129.t1
20	ensemblgenomes	exon	677954	679003	.	-	.	Parent=transcript:Phatr3_J49129.t1;Name=Phatr3_J49129-E1;constitutive=1;ensembl_end_phase=0;ensembl_phase=0;exon_id=Phatr3_J49129-E1;rank=1
20	ensemblgenomes	CDS	677954	679003	.	-	0	ID=CDS:Phatr3_J49129.p1;Parent=transcript:Phatr3_J49129.t1;protein_id=Phatr3_J49129.p1
21	ensemblgenomes	gene	155178	155631	.	+	.	ID=gene:Phatr3_J39838;biotype=protein_coding;description=Predicted	protein	[Source:UniProtKB/TrEMBL%3BAcc:B7G9R6];gene_id=Phatr3_J39838;logic_name=ensemblgenomes
21	ensemblgenomes	mRNA	155178	155631	.	+	.	ID=transcript:Phatr3_J39838.t1;Parent=gene:Phatr3_J39838;biotype=protein_coding;transcript_id=Phatr3_J39838.t1
21	ensemblgenomes	exon	155178	155265	.	+	.	Parent=transcript:Phatr3_J39838.t1;Name=Phatr3_J39838-E1;constitutive=1;ensembl_end_phase=1;ensembl_phase=0;exon_id=Phatr3_J39838-E1;rank=1
21	ensemblgenomes	CDS	155178	155265	.	+	0	ID=CDS:Phatr3_J39838.p1;Parent=transcript:Phatr3_J39838.t1;protein_id=Phatr3_J39838.p1
21	ensemblgenomes	exon	155297	155631	.	+	.	Parent=transcript:Phatr3_J39838.t1;Name=Phatr3_J39838-E2;constitutive=1;ensembl_end_phase=0;ensembl_phase=1;exon_id=Phatr3_J39838-E2;rank=2
21	ensemblgenomes	CDS	155297	155631	.	+	2	ID=CDS:Phatr3_J39838.p1;Parent=transcript:Phatr3_J39838.t1;protein_id=Phatr3_J39838.p1
21	ensemblgenomes	gene	435797	443296	.	+	.	ID=gene:Phatr3_EG00327;biotype=protein_coding;gene_id=Phatr3_EG00327;logic_name=ensemblgenomes
21	ensemblgenomes	mRNA	435797	443296	.	+	.	ID=transcript:Phatr3_EG00327.t1;Parent=gene:Phatr3_EG00327;biotype=protein_coding;transcript_id=Phatr3_EG00327.t1
21	ensemblgenomes	exon	435797	438223	.	+	.	Parent=transcript:Phatr3_EG00327.t1;Name=Phatr3_EG00327-E1;constitutive=1;ensembl_end_phase=0;ensembl_phase=0;exon_id=Phatr3_EG00327-E1;rank=1
21	ensemblgenomes	CDS	435797	438223	.	+	0	ID=CDS:Phatr3_EG00327.p1;Parent=transcript:Phatr3_EG00327.t1;protein_id=Phatr3_EG00327.p1
21	ensemblgenomes	exon	438295	438388	.	+	.	Parent=transcript:Phatr3_EG00327.t1;Name=Phatr3_EG00327-E2;constitutive=1;ensembl_end_phase=1;ensembl_phase=0;exon_id=Phatr3_EG00327-E2;rank=2
21	ensemblgenomes	CDS	438295	438388	.	+	0	ID=CDS:Phatr3_EG00327.p1;Parent=transcript:Phatr3_EG00327.t1;protein_id=Phatr3_EG00327.p1
21	ensemblgenomes	exon	438476	438968	.	+	.	Parent=transcript:Phatr3_EG00327.t1;Name=Phatr3_EG00327-E3;constitutive=1;ensembl_end_phase=2;ensembl_phase=1;exon_id=Phatr3_EG00327-E3;rank=3
21	ensemblgenomes	CDS	438476	438968	.	+	2	ID=CDS:Phatr3_EG00327.p1;Parent=transcript:Phatr3_EG00327.t1;protein_id=Phatr3_EG00327.p1
21	ensemblgenomes	exon	439017	439413	.	+	.	Parent=transcript:Phatr3_EG00327.t1;Name=Phatr3_EG00327-E4;constitutive=1;ensembl_end_phase=0;ensembl_phase=2;exon_id=Phatr3_EG00327-E4;rank=4
21	ensemblgenomes	CDS	439017	439413	.	+	1	ID=CDS:Phatr3_EG00327.p1;Parent=transcript:Phatr3_EG00327.t1;protein_id=Phatr3_EG00327.p1
21	ensemblgenomes	exon	439490	439734	.	+	.	Parent=transcript:Phatr3_EG00327.t1;Name=Phatr3_EG00327-E5;constitutive=1;ensembl_end_phase=2;ensembl_phase=0;exon_id=Phatr3_EG00327-E5;rank=5
21	ensemblgenomes	CDS	439490	439734	.	+	0	ID=CDS:Phatr3_EG00327.p1;Parent=transcript:Phatr3_EG00327.t1;protein_id=Phatr3_EG00327.p1
21	ensemblgenomes	exon	439825	440707	.	+	.	Parent=transcript:Phatr3_EG00327.t1;Name=Phatr3_EG00327-E6;constitutive=1;ensembl_end_phase=0;ensembl_phase=2;exon_id=Phatr3_EG00327-E6;rank=6
21	ensemblgenomes	CDS	439825	440707	.	+	1	ID=CDS:Phatr3_EG00327.p1;Parent=transcript:Phatr3_EG00327.t1;protein_id=Phatr3_EG00327.p1
21	ensemblgenomes	CDS	440788	443229	.	+	0	ID=CDS:Phatr3_EG00327.p1;Parent=transcript:Phatr3_EG00327.t1;protein_id=Phatr3_EG00327.p1
21	ensemblgenomes	exon	440788	443296	.	+	.	Parent=transcript:Phatr3_EG00327.t1;Name=Phatr3_EG00327-E7;constitutive=1;ensembl_end_phase=-1;ensembl_phase=0;exon_id=Phatr3_EG00327-E7;rank=7
21	ensemblgenomes	three_prime_UTR	443230	443296	.	+	.	Parent=transcript:Phatr3_EG00327.t1
22	ensemblgenomes	gene	69	2610	.	-	.	ID=gene:Phatr3_J49350;biotype=protein_coding;description=Predicted	protein	[Source:UniProtKB/TrEMBL%3BAcc:B7GAB2];gene_id=Phatr3_J49350;logic_name=ensemblgenomes
22	ensemblgenomes	mRNA	69	2610	.	-	.	ID=transcript:Phatr3_J49350.t1;Parent=gene:Phatr3_J49350;biotype=protein_coding;transcript_id=Phatr3_J49350.t1
22	ensemblgenomes	exon	69	1794	.	-	.	Parent=transcript:Phatr3_J49350.t1;Name=Phatr3_J49350-E2;constitutive=1;ensembl_end_phase=0;ensembl_phase=2;exon_id=Phatr3_J49350-E2;rank=2
22	ensemblgenomes	CDS	69	1794	.	-	1	ID=CDS:Phatr3_J49350.p1;Parent=transcript:Phatr3_J49350.t1;protein_id=Phatr3_J49350.p1
22	ensemblgenomes	exon	1919	2610	.	-	.	Parent=transcript:Phatr3_J49350.t1;Name=Phatr3_J49350-E1;constitutive=1;ensembl_end_phase=2;ensembl_phase=0;exon_id=Phatr3_J49350-E1;rank=1
22	ensemblgenomes	CDS	1919	2610	.	-	0	ID=CDS:Phatr3_J49350.p1;Parent=transcript:Phatr3_J49350.t1;protein_id=Phatr3_J49350.p1
22	ensemblgenomes	gene	4446	10556	.	-	.	ID=gene:Phatr3_J49352;biotype=protein_coding;description=Predicted	protein	[Source:UniProtKB/TrEMBL%3BAcc:B7GAB4];gene_id=Phatr3_J49352;logic_name=ensemblgenomes
22	ensemblgenomes	mRNA	4446	10556	.	-	.	ID=transcript:Phatr3_J49352.t1;Parent=gene:Phatr3_J49352;biotype=protein_coding;transcript_id=Phatr3_J49352.t1
22	ensemblgenomes	exon	4446	4561	.	-	.	Parent=transcript:Phatr3_J49352.t1;Name=Phatr3_J49352-E4;constitutive=1;ensembl_end_phase=0;ensembl_phase=1;exon_id=Phatr3_J49352-E4;rank=4
22	ensemblgenomes	CDS	4446	4561	.	-	2	ID=CDS:Phatr3_J49352.p1;Parent=transcript:Phatr3_J49352.t1;protein_id=Phatr3_J49352.p1
22	ensemblgenomes	exon	4630	5614	.	-	.	Parent=transcript:Phatr3_J49352.t1;Name=Phatr3_J49352-E3;constitutive=1;ensembl_end_phase=1;ensembl_phase=0;exon_id=Phatr3_J49352-E3;rank=3
22	ensemblgenomes	CDS	4630	5614	.	-	0	ID=CDS:Phatr3_J49352.p1;Parent=transcript:Phatr3_J49352.t1;protein_id=Phatr3_J49352.p1
22	ensemblgenomes	exon	5679	7684	.	-	.	Parent=transcript:Phatr3_J49352.t1;Name=Phatr3_J49352-E2;constitutive=1;ensembl_end_phase=0;ensembl_phase=1;exon_id=Phatr3_J49352-E2;rank=2
22	ensemblgenomes	CDS	5679	7684	.	-	2	ID=CDS:Phatr3_J49352.p1;Parent=transcript:Phatr3_J49352.t1;protein_id=Phatr3_J49352.p1
22	ensemblgenomes	exon	7757	10556	.	-	.	Parent=transcript:Phatr3_J49352.t1;Name=Phatr3_J49352-E1;constitutive=1;ensembl_end_phase=1;ensembl_phase=0;exon_id=Phatr3_J49352-E1;rank=1
22	ensemblgenomes	CDS	7757	10556	.	-	0	ID=CDS:Phatr3_J49352.p1;Parent=transcript:Phatr3_J49352.t1;protein_id=Phatr3_J49352.p1
22	ensemblgenomes	gene	11090	12708	.	+	.	ID=gene:Phatr3_J49353;biotype=protein_coding;description=Predicted	protein	[Source:UniProtKB/TrEMBL%3BAcc:B7GAB5];gene_id=Phatr3_J49353;logic_name=ensemblgenomes
22	ensemblgenomes	mRNA	11090	12708	.	+	.	ID=transcript:Phatr3_J49353.t1;Parent=gene:Phatr3_J49353;biotype=protein_coding;transcript_id=Phatr3_J49353.t1
22	ensemblgenomes	five_prime_UTR	11090	11189	.	+	.	Parent=transcript:Phatr3_J49353.t1
22	ensemblgenomes	exon	11090	11640	.	+	.	Parent=transcript:Phatr3_J49353.t1;Name=Phatr3_J49353-E1;constitutive=1;ensembl_end_phase=1;ensembl_phase=-1;exon_id=Phatr3_J49353-E1;rank=1
22	ensemblgenomes	CDS	11190	11640	.	+	0	ID=CDS:Phatr3_J49353.p1;Parent=transcript:Phatr3_J49353.t1;protein_id=Phatr3_J49353.p1
22	ensemblgenomes	exon	11676	12577	.	+	.	Parent=transcript:Phatr3_J49353.t1;Name=Phatr3_J49353-E2;constitutive=1;ensembl_end_phase=0;ensembl_phase=1;exon_id=Phatr3_J49353-E2;rank=2
22	ensemblgenomes	CDS	11676	12577	.	+	2	ID=CDS:Phatr3_J49353.p1;Parent=transcript:Phatr3_J49353.t1;protein_id=Phatr3_J49353.p1
22	ensemblgenomes	exon	12649	12708	.	+	.	Parent=transcript:Phatr3_J49353.t1;Name=Phatr3_J49353-E3;constitutive=1;ensembl_end_phase=0;ensembl_phase=0;exon_id=Phatr3_J49353-E3;rank=3
22	ensemblgenomes	CDS	12649	12708	.	+	0	ID=CDS:Phatr3_J49353.p1;Parent=transcript:Phatr3_J49353.t1;protein_id=Phatr3_J49353.p1
22	ensemblgenomes	gene	24406	27040	.	+	.	ID=gene:Phatr3_J49357;biotype=protein_coding;description=Predicted	protein	[Source:UniProtKB/TrEMBL%3BAcc:B7GAC2];gene_id=Phatr3_J49357;logic_name=ensemblgenomes
22	ensemblgenomes	mRNA	24406	27040	.	+	.	ID=transcript:Phatr3_J49357.t1;Parent=gene:Phatr3_J49357;biotype=protein_coding;transcript_id=Phatr3_J49357.t1
22	ensemblgenomes	exon	24406	24533	.	+	.	Parent=transcript:Phatr3_J49357.t1;Name=Phatr3_J49357-E1;constitutive=1;ensembl_end_phase=2;ensembl_phase=0;exon_id=Phatr3_J49357-E1;rank=1
22	ensemblgenomes	CDS	24406	24533	.	+	0	ID=CDS:Phatr3_J49357.p1;Parent=transcript:Phatr3_J49357.t1;protein_id=Phatr3_J49357.p1
22	ensemblgenomes	exon	24643	27040	.	+	.	Parent=transcript:Phatr3_J49357.t1;Name=Phatr3_J49357-E2;constitutive=1;ensembl_end_phase=0;ensembl_phase=2;exon_id=Phatr3_J49357-E2;rank=2
22	ensemblgenomes	CDS	24643	27040	.	+	1	ID=CDS:Phatr3_J49357.p1;Parent=transcript:Phatr3_J49357.t1;protein_id=Phatr3_J49357.p1
22	ensemblgenomes	gene	27261	28553	.	-	.	ID=gene:Phatr3_J49358;biotype=protein_coding;description=Predicted	protein	[Source:UniProtKB/TrEMBL%3BAcc:B7GAC3];gene_id=Phatr3_J49358;logic_name=ensemblgenomes
22	ensemblgenomes	mRNA	27261	28553	.	-	.	ID=transcript:Phatr3_J49358.t1;Parent=gene:Phatr3_J49358;biotype=protein_coding;transcript_id=Phatr3_J49358.t1
22	ensemblgenomes	exon	27261	28553	.	-	.	Parent=transcript:Phatr3_J49358.t1;Name=Phatr3_J49358-E1;constitutive=1;ensembl_end_phase=0;ensembl_phase=0;exon_id=Phatr3_J49358-E1;rank=1
22	ensemblgenomes	CDS	27261	28553	.	-	0	ID=CDS:Phatr3_J49358.p1;Parent=transcript:Phatr3_J49358.t1;protein_id=Phatr3_J49358.p1
22	ensemblgenomes	gene	349866	351409	.	-	.	ID=gene:Phatr3_J49474;biotype=protein_coding;gene_id=Phatr3_J49474;logic_name=ensemblgenomes
22	ensemblgenomes	mRNA	349866	351409	.	-	.	ID=transcript:Phatr3_J49474.t1;Parent=gene:Phatr3_J49474;biotype=protein_coding;transcript_id=Phatr3_J49474.t1
22	ensemblgenomes	exon	349866	349991	.	-	.	Parent=transcript:Phatr3_J49474.t1;Name=Phatr3_J49474-E4;constitutive=1;ensembl_end_phase=0;ensembl_phase=0;exon_id=Phatr3_J49474-E4;rank=4
22	ensemblgenomes	CDS	349866	349991	.	-	0	ID=CDS:Phatr3_J49474.p1;Parent=transcript:Phatr3_J49474.t1;protein_id=Phatr3_J49474.p1
22	ensemblgenomes	exon	350004	350777	.	-	.	Parent=transcript:Phatr3_J49474.t1;Name=Phatr3_J49474-E3;constitutive=1;ensembl_end_phase=0;ensembl_phase=0;exon_id=Phatr3_J49474-E3;rank=3
22	ensemblgenomes	CDS	350004	350777	.	-	0	ID=CDS:Phatr3_J49474.p1;Parent=transcript:Phatr3_J49474.t1;protein_id=Phatr3_J49474.p1
22	ensemblgenomes	exon	350798	351213	.	-	.	Parent=transcript:Phatr3_J49474.t1;Name=Phatr3_J49474-E2;constitutive=1;ensembl_end_phase=0;ensembl_phase=1;exon_id=Phatr3_J49474-E2;rank=2
22	ensemblgenomes	CDS	350798	351213	.	-	2	ID=CDS:Phatr3_J49474.p1;Parent=transcript:Phatr3_J49474.t1;protein_id=Phatr3_J49474.p1
22	ensemblgenomes	exon	351229	351409	.	-	.	Parent=transcript:Phatr3_J49474.t1;Name=Phatr3_J49474-E1;constitutive=1;ensembl_end_phase=1;ensembl_phase=0;exon_id=Phatr3_J49474-E1;rank=1
22	ensemblgenomes	CDS	351229	351409	.	-	0	ID=CDS:Phatr3_J49474.p1;Parent=transcript:Phatr3_J49474.t1;protein_id=Phatr3_J49474.p1
22	ensemblgenomes	gene	355885	356968	.	-	.	ID=gene:Phatr3_J49475;biotype=protein_coding;gene_id=Phatr3_J49475;logic_name=ensemblgenomes
22	ensemblgenomes	mRNA	355885	356968	.	-	.	ID=transcript:Phatr3_J49475.t1;Parent=gene:Phatr3_J49475;biotype=protein_coding;transcript_id=Phatr3_J49475.t1
22	ensemblgenomes	exon	355885	356468	.	-	.	Parent=transcript:Phatr3_J49475.t1;Name=Phatr3_J49475-E2;constitutive=1;ensembl_end_phase=0;ensembl_phase=1;exon_id=Phatr3_J49475-E2;rank=2
22	ensemblgenomes	CDS	355885	356468	.	-	2	ID=CDS:Phatr3_J49475.p1;Parent=transcript:Phatr3_J49475.t1;protein_id=Phatr3_J49475.p1
22	ensemblgenomes	exon	356845	356968	.	-	.	Parent=transcript:Phatr3_J49475.t1;Name=Phatr3_J49475-E1;constitutive=1;ensembl_end_phase=1;ensembl_phase=0;exon_id=Phatr3_J49475-E1;rank=1
22	ensemblgenomes	CDS	356845	356968	.	-	0	ID=CDS:Phatr3_J49475.p1;Parent=transcript:Phatr3_J49475.t1;protein_id=Phatr3_J49475.p1
22	ensemblgenomes	gene	360041	360586	.	+	.	ID=gene:Phatr3_EG00262;biotype=protein_coding;gene_id=Phatr3_EG00262;logic_name=ensemblgenomes
22	ensemblgenomes	mRNA	360041	360586	.	+	.	ID=transcript:Phatr3_EG00262.t1;Parent=gene:Phatr3_EG00262;biotype=protein_coding;transcript_id=Phatr3_EG00262.t1
22	ensemblgenomes	exon	360041	360186	.	+	.	Parent=transcript:Phatr3_EG00262.t1;Name=Phatr3_EG00262-E1;constitutive=1;ensembl_end_phase=2;ensembl_phase=0;exon_id=Phatr3_EG00262-E1;rank=1
22	ensemblgenomes	CDS	360041	360186	.	+	0	ID=CDS:Phatr3_EG00262.p1;Parent=transcript:Phatr3_EG00262.t1;protein_id=Phatr3_EG00262.p1
22	ensemblgenomes	exon	360235	360586	.	+	.	Parent=transcript:Phatr3_EG00262.t1;Name=Phatr3_EG00262-E2;constitutive=1;ensembl_end_phase=0;ensembl_phase=2;exon_id=Phatr3_EG00262-E2;rank=2
22	ensemblgenomes	CDS	360235	360586	.	+	1	ID=CDS:Phatr3_EG00262.p1;Parent=transcript:Phatr3_EG00262.t1;protein_id=Phatr3_EG00262.p1
22	ensemblgenomes	gene	517668	519161	.	-	.	ID=gene:Phatr3_EG01922;biotype=protein_coding;gene_id=Phatr3_EG01922;logic_name=ensemblgenomes
22	ensemblgenomes	mRNA	517668	519161	.	-	.	ID=transcript:Phatr3_EG01922.t1;Parent=gene:Phatr3_EG01922;biotype=protein_coding;transcript_id=Phatr3_EG01922.t1
22	ensemblgenomes	exon	517668	517688	.	-	.	Parent=transcript:Phatr3_EG01922.t1;Name=Phatr3_EG01922-E3;constitutive=1;ensembl_end_phase=0;ensembl_phase=0;exon_id=Phatr3_EG01922-E3;rank=3
22	ensemblgenomes	CDS	517668	517688	.	-	0	ID=CDS:Phatr3_EG01922.p1;Parent=transcript:Phatr3_EG01922.t1;protein_id=Phatr3_EG01922.p1
22	ensemblgenomes	exon	517703	518216	.	-	.	Parent=transcript:Phatr3_EG01922.t1;Name=Phatr3_EG01922-E2;constitutive=1;ensembl_end_phase=0;ensembl_phase=2;exon_id=Phatr3_EG01922-E2;rank=2
22	ensemblgenomes	CDS	517703	518216	.	-	1	ID=CDS:Phatr3_EG01922.p1;Parent=transcript:Phatr3_EG01922.t1;protein_id=Phatr3_EG01922.p1
22	ensemblgenomes	exon	518302	519161	.	-	.	Parent=transcript:Phatr3_EG01922.t1;Name=Phatr3_EG01922-E1;constitutive=1;ensembl_end_phase=2;ensembl_phase=0;exon_id=Phatr3_EG01922-E1;rank=1
22	ensemblgenomes	CDS	518302	519161	.	-	0	ID=CDS:Phatr3_EG01922.p1;Parent=transcript:Phatr3_EG01922.t1;protein_id=Phatr3_EG01922.p1
22	ensemblgenomes	gene	520431	523832	.	-	.	ID=gene:Phatr3_J49527;biotype=protein_coding;description=Predicted	protein	[Source:UniProtKB/TrEMBL%3BAcc:B7GAX1];gene_id=Phatr3_J49527;logic_name=ensemblgenomes
22	ensemblgenomes	mRNA	520431	523832	.	-	.	ID=transcript:Phatr3_J49527.t1;Parent=gene:Phatr3_J49527;biotype=protein_coding;transcript_id=Phatr3_J49527.t1
22	ensemblgenomes	exon	520431	520769	.	-	.	Parent=transcript:Phatr3_J49527.t1;Name=Phatr3_J49527-E2;constitutive=1;ensembl_end_phase=0;ensembl_phase=0;exon_id=Phatr3_J49527-E2;rank=2
22	ensemblgenomes	CDS	520431	520769	.	-	0	ID=CDS:Phatr3_J49527.p1;Parent=transcript:Phatr3_J49527.t1;protein_id=Phatr3_J49527.p1
22	ensemblgenomes	exon	520902	523832	.	-	.	Parent=transcript:Phatr3_J49527.t1;Name=Phatr3_J49527-E1;constitutive=1;ensembl_end_phase=0;ensembl_phase=0;exon_id=Phatr3_J49527-E1;rank=1
22	ensemblgenomes	CDS	520902	523832	.	-	0	ID=CDS:Phatr3_J49527.p1;Parent=transcript:Phatr3_J49527.t1;protein_id=Phatr3_J49527.p1
22	ensemblgenomes	gene	526768	529053	.	+	.	ID=gene:Phatr3_J40254;biotype=protein_coding;description=Predicted	protein	[Source:UniProtKB/TrEMBL%3BAcc:B7GAX3];gene_id=Phatr3_J40254;logic_name=ensemblgenomes
22	ensemblgenomes	mRNA	526768	529053	.	+	.	ID=transcript:Phatr3_J40254.t1;Parent=gene:Phatr3_J40254;biotype=protein_coding;transcript_id=Phatr3_J40254.t1
22	ensemblgenomes	five_prime_UTR	526768	526791	.	+	.	Parent=transcript:Phatr3_J40254.t1
22	ensemblgenomes	exon	526768	529053	.	+	.	Parent=transcript:Phatr3_J40254.t1;Name=Phatr3_J40254-E1;constitutive=1;ensembl_end_phase=0;ensembl_phase=-1;exon_id=Phatr3_J40254-E1;rank=1
22	ensemblgenomes	CDS	526792	529053	.	+	0	ID=CDS:Phatr3_J40254.p1;Parent=transcript:Phatr3_J40254.t1;protein_id=Phatr3_J40254.p1
22	ensemblgenomes	gene	584499	587303	.	+	.	ID=gene:Phatr3_J40278;biotype=protein_coding;description=Predicted	protein	[Source:UniProtKB/TrEMBL%3BAcc:B7GAZ7];gene_id=Phatr3_J40278;logic_name=ensemblgenomes
22	ensemblgenomes	mRNA	584499	587303	.	+	.	ID=transcript:Phatr3_J40278.t1;Parent=gene:Phatr3_J40278;biotype=protein_coding;transcript_id=Phatr3_J40278.t1
22	ensemblgenomes	exon	584499	587303	.	+	.	Parent=transcript:Phatr3_J40278.t1;Name=Phatr3_J40278-E1;constitutive=1;ensembl_end_phase=0;ensembl_phase=0;exon_id=Phatr3_J40278-E1;rank=1
22	ensemblgenomes	CDS	584499	587303	.	+	0	ID=CDS:Phatr3_J40278.p1;Parent=transcript:Phatr3_J40278.t1;protein_id=Phatr3_J40278.p1
23	ensemblgenomes	gene	1622	2998	.	+	.	ID=gene:Phatr3_J40280;biotype=protein_coding;description=Predicted	protein	[Source:UniProtKB/TrEMBL%3BAcc:B7GAZ9];gene_id=Phatr3_J40280;logic_name=ensemblgenomes
23	ensemblgenomes	mRNA	1622	2998	.	+	.	ID=transcript:Phatr3_J40280.t1;Parent=gene:Phatr3_J40280;biotype=protein_coding;transcript_id=Phatr3_J40280.t1
23	ensemblgenomes	exon	1622	1999	.	+	.	Parent=transcript:Phatr3_J40280.t1;Name=Phatr3_J40280-E1;constitutive=1;ensembl_end_phase=0;ensembl_phase=0;exon_id=Phatr3_J40280-E1;rank=1
23	ensemblgenomes	CDS	1622	1999	.	+	0	ID=CDS:Phatr3_J40280.p1;Parent=transcript:Phatr3_J40280.t1;protein_id=Phatr3_J40280.p1
23	ensemblgenomes	exon	2080	2243	.	+	.	Parent=transcript:Phatr3_J40280.t1;Name=Phatr3_J40280-E2;constitutive=1;ensembl_end_phase=2;ensembl_phase=0;exon_id=Phatr3_J40280-E2;rank=2
23	ensemblgenomes	CDS	2080	2243	.	+	0	ID=CDS:Phatr3_J40280.p1;Parent=transcript:Phatr3_J40280.t1;protein_id=Phatr3_J40280.p1
23	ensemblgenomes	exon	2324	2479	.	+	.	Parent=transcript:Phatr3_J40280.t1;Name=Phatr3_J40280-E3;constitutive=1;ensembl_end_phase=2;ensembl_phase=2;exon_id=Phatr3_J40280-E3;rank=3
23	ensemblgenomes	CDS	2324	2479	.	+	1	ID=CDS:Phatr3_J40280.p1;Parent=transcript:Phatr3_J40280.t1;protein_id=Phatr3_J40280.p1
23	ensemblgenomes	exon	2503	2808	.	+	.	Parent=transcript:Phatr3_J40280.t1;Name=Phatr3_J40280-E4;constitutive=1;ensembl_end_phase=2;ensembl_phase=2;exon_id=Phatr3_J40280-E4;rank=4
23	ensemblgenomes	CDS	2503	2808	.	+	1	ID=CDS:Phatr3_J40280.p1;Parent=transcript:Phatr3_J40280.t1;protein_id=Phatr3_J40280.p1
23	ensemblgenomes	exon	2857	2998	.	+	.	Parent=transcript:Phatr3_J40280.t1;Name=Phatr3_J40280-E5;constitutive=1;ensembl_end_phase=0;ensembl_phase=2;exon_id=Phatr3_J40280-E5;rank=5
23	ensemblgenomes	CDS	2857	2998	.	+	1	ID=CDS:Phatr3_J40280.p1;Parent=transcript:Phatr3_J40280.t1;protein_id=Phatr3_J40280.p1
23	ensemblgenomes	gene	507181	507671	.	+	.	ID=gene:Phatr3_J40472;biotype=protein_coding;description=Predicted	protein	[Source:UniProtKB/TrEMBL%3BAcc:B7GBI9];gene_id=Phatr3_J40472;logic_name=ensemblgenomes
23	ensemblgenomes	mRNA	507181	507671	.	+	.	ID=transcript:Phatr3_J40472.t1;Parent=gene:Phatr3_J40472;biotype=protein_coding;transcript_id=Phatr3_J40472.t1
23	ensemblgenomes	exon	507181	507360	.	+	.	Parent=transcript:Phatr3_J40472.t1;Name=Phatr3_J40472-E1;constitutive=1;ensembl_end_phase=0;ensembl_phase=0;exon_id=Phatr3_J40472-E1;rank=1
23	ensemblgenomes	CDS	507181	507360	.	+	0	ID=CDS:Phatr3_J40472.p1;Parent=transcript:Phatr3_J40472.t1;protein_id=Phatr3_J40472.p1
23	ensemblgenomes	exon	507429	507671	.	+	.	Parent=transcript:Phatr3_J40472.t1;Name=Phatr3_J40472-E2;constitutive=1;ensembl_end_phase=0;ensembl_phase=0;exon_id=Phatr3_J40472-E2;rank=2
23	ensemblgenomes	CDS	507429	507671	.	+	0	ID=CDS:Phatr3_J40472.p1;Parent=transcript:Phatr3_J40472.t1;protein_id=Phatr3_J40472.p1
24	ensemblgenomes	gene	296024	296950	.	-	.	ID=gene:Phatr3_EG00245;biotype=protein_coding;gene_id=Phatr3_EG00245;logic_name=ensemblgenomes
24	ensemblgenomes	mRNA	296024	296950	.	-	.	ID=transcript:Phatr3_EG00245.t1;Parent=gene:Phatr3_EG00245;biotype=protein_coding;transcript_id=Phatr3_EG00245.t1
24	ensemblgenomes	CDS	296024	296380	.	-	0	ID=CDS:Phatr3_EG00245.p1;Parent=transcript:Phatr3_EG00245.t1;protein_id=Phatr3_EG00245.p1
24	ensemblgenomes	exon	296024	296653	.	-	.	Parent=transcript:Phatr3_EG00245.t1;Name=Phatr3_EG00245-E2;constitutive=1;ensembl_end_phase=0;ensembl_phase=-1;exon_id=Phatr3_EG00245-E2;rank=2
24	ensemblgenomes	five_prime_UTR	296381	296653	.	-	.	Parent=transcript:Phatr3_EG00245.t1
24	ensemblgenomes	exon	296674	296950	.	-	.	Parent=transcript:Phatr3_EG00245.t1;Name=Phatr3_EG00245-E1;constitutive=1;ensembl_end_phase=-1;ensembl_phase=-1;exon_id=Phatr3_EG00245-E1;rank=1
24	ensemblgenomes	five_prime_UTR	296674	296950	.	-	.	Parent=transcript:Phatr3_EG00245.t1
24	ensemblgenomes	gene	297887	301906	.	+	.	ID=gene:Phatr3_EG00239;biotype=protein_coding;description=Pol	protein	[Source:UniProtKB/TrEMBL%3BAcc:B1PJ23];gene_id=Phatr3_EG00239;logic_name=ensemblgenomes
24	ensemblgenomes	mRNA	297887	301906	.	+	.	ID=transcript:Phatr3_EG00239.t1;Parent=gene:Phatr3_EG00239;biotype=protein_coding;transcript_id=Phatr3_EG00239.t1
24	ensemblgenomes	exon	297887	301906	.	+	.	Parent=transcript:Phatr3_EG00239.t1;Name=Phatr3_EG00239-E1;constitutive=1;ensembl_end_phase=0;ensembl_phase=0;exon_id=Phatr3_EG00239-E1;rank=1
24	ensemblgenomes	CDS	297887	301906	.	+	0	ID=CDS:Phatr3_EG00239.p1;Parent=transcript:Phatr3_EG00239.t1;protein_id=Phatr3_EG00239.p1
24	ensemblgenomes	gene	427081	432696	.	+	.	ID=gene:Phatr3_J49814;biotype=protein_coding;description=Predicted	protein	[Source:UniProtKB/TrEMBL%3BAcc:B7GBJ7];gene_id=Phatr3_J49814;logic_name=ensemblgenomes
24	ensemblgenomes	mRNA	427081	432696	.	+	.	ID=transcript:Phatr3_J49814.t1;Parent=gene:Phatr3_J49814;biotype=protein_coding;transcript_id=Phatr3_J49814.t1
24	ensemblgenomes	exon	427081	432696	.	+	.	Parent=transcript:Phatr3_J49814.t1;Name=Phatr3_J49814-E1;constitutive=1;ensembl_end_phase=0;ensembl_phase=0;exon_id=Phatr3_J49814-E1;rank=1
24	ensemblgenomes	CDS	427081	432696	.	+	0	ID=CDS:Phatr3_J49814.p1;Parent=transcript:Phatr3_J49814.t1;protein_id=Phatr3_J49814.p1
24	ensemblgenomes	gene	477520	479746	.	-	.	ID=gene:Phatr3_EG01917;biotype=protein_coding;description=Predicted	protein	[Source:UniProtKB/TrEMBL%3BAcc:B7GBL2];gene_id=Phatr3_EG01917;logic_name=ensemblgenomes
24	ensemblgenomes	mRNA	477520	479746	.	-	.	ID=transcript:Phatr3_EG01917.t1;Parent=gene:Phatr3_EG01917;biotype=protein_coding;transcript_id=Phatr3_EG01917.t1
24	ensemblgenomes	exon	477520	479379	.	-	.	Parent=transcript:Phatr3_EG01917.t1;Name=Phatr3_EG01917-E2;constitutive=1;ensembl_end_phase=0;ensembl_phase=0;exon_id=Phatr3_EG01917-E2;rank=2
24	ensemblgenomes	CDS	477520	479379	.	-	0	ID=CDS:Phatr3_EG01917.p1;Parent=transcript:Phatr3_EG01917.t1;protein_id=Phatr3_EG01917.p1
24	ensemblgenomes	exon	479726	479746	.	-	.	Parent=transcript:Phatr3_EG01917.t1;Name=Phatr3_EG01917-E1;constitutive=1;ensembl_end_phase=0;ensembl_phase=0;exon_id=Phatr3_EG01917-E1;rank=1
24	ensemblgenomes	CDS	479726	479746	.	-	0	ID=CDS:Phatr3_EG01917.p1;Parent=transcript:Phatr3_EG01917.t1;protein_id=Phatr3_EG01917.p1
24	ensemblgenomes	gene	488508	489601	.	-	.	ID=gene:Phatr3_J40626;biotype=protein_coding;description=Predicted	protein	[Source:UniProtKB/TrEMBL%3BAcc:B7GBL5];gene_id=Phatr3_J40626;logic_name=ensemblgenomes
24	ensemblgenomes	mRNA	488508	489601	.	-	.	ID=transcript:Phatr3_J40626.t1;Parent=gene:Phatr3_J40626;biotype=protein_coding;transcript_id=Phatr3_J40626.t1
24	ensemblgenomes	exon	488508	489276	.	-	.	Parent=transcript:Phatr3_J40626.t1;Name=Phatr3_J40626-E3;constitutive=1;ensembl_end_phase=0;ensembl_phase=2;exon_id=Phatr3_J40626-E3;rank=3
24	ensemblgenomes	CDS	488508	489276	.	-	1	ID=CDS:Phatr3_J40626.p1;Parent=transcript:Phatr3_J40626.t1;protein_id=Phatr3_J40626.p1
24	ensemblgenomes	exon	489373	489479	.	-	.	Parent=transcript:Phatr3_J40626.t1;Name=Phatr3_J40626-E2;constitutive=1;ensembl_end_phase=2;ensembl_phase=0;exon_id=Phatr3_J40626-E2;rank=2
24	ensemblgenomes	CDS	489373	489479	.	-	0	ID=CDS:Phatr3_J40626.p1;Parent=transcript:Phatr3_J40626.t1;protein_id=Phatr3_J40626.p1
24	ensemblgenomes	exon	489599	489601	.	-	.	Parent=transcript:Phatr3_J40626.t1;Name=Phatr3_J40626-E1;constitutive=1;ensembl_end_phase=0;ensembl_phase=0;exon_id=Phatr3_J40626-E1;rank=1
24	ensemblgenomes	CDS	489599	489601	.	-	0	ID=CDS:Phatr3_J40626.p1;Parent=transcript:Phatr3_J40626.t1;protein_id=Phatr3_J40626.p1
24	ensemblgenomes	gene	491225	491662	.	+	.	ID=gene:Phatr3_EG00240;biotype=protein_coding;gene_id=Phatr3_EG00240;logic_name=ensemblgenomes
24	ensemblgenomes	mRNA	491225	491662	.	+	.	ID=transcript:Phatr3_EG00240.t1;Parent=gene:Phatr3_EG00240;biotype=protein_coding;transcript_id=Phatr3_EG00240.t1
24	ensemblgenomes	exon	491225	491309	.	+	.	Parent=transcript:Phatr3_EG00240.t1;Name=Phatr3_EG00240-E1;constitutive=1;ensembl_end_phase=1;ensembl_phase=0;exon_id=Phatr3_EG00240-E1;rank=1
24	ensemblgenomes	CDS	491225	491309	.	+	0	ID=CDS:Phatr3_EG00240.p1;Parent=transcript:Phatr3_EG00240.t1;protein_id=Phatr3_EG00240.p1
24	ensemblgenomes	exon	491463	491662	.	+	.	Parent=transcript:Phatr3_EG00240.t1;Name=Phatr3_EG00240-E2;constitutive=1;ensembl_end_phase=0;ensembl_phase=1;exon_id=Phatr3_EG00240-E2;rank=2
24	ensemblgenomes	CDS	491463	491662	.	+	2	ID=CDS:Phatr3_EG00240.p1;Parent=transcript:Phatr3_EG00240.t1;protein_id=Phatr3_EG00240.p1
24	ensemblgenomes	gene	491721	492674	.	-	.	ID=gene:Phatr3_J49826;biotype=protein_coding;description=Predicted	protein	[Source:UniProtKB/TrEMBL%3BAcc:B7GBL6];gene_id=Phatr3_J49826;logic_name=ensemblgenomes
24	ensemblgenomes	mRNA	491721	492674	.	-	.	ID=transcript:Phatr3_J49826.t1;Parent=gene:Phatr3_J49826;biotype=protein_coding;transcript_id=Phatr3_J49826.t1
24	ensemblgenomes	exon	491721	492674	.	-	.	Parent=transcript:Phatr3_J49826.t1;Name=Phatr3_J49826-E1;constitutive=1;ensembl_end_phase=0;ensembl_phase=0;exon_id=Phatr3_J49826-E1;rank=1
24	ensemblgenomes	CDS	491721	492674	.	-	0	ID=CDS:Phatr3_J49826.p1;Parent=transcript:Phatr3_J49826.t1;protein_id=Phatr3_J49826.p1
24	ensemblgenomes	gene	493191	494490	.	+	.	ID=gene:Phatr3_J49827;biotype=protein_coding;description=Predicted	protein	[Source:UniProtKB/TrEMBL%3BAcc:B7GBL7];gene_id=Phatr3_J49827;logic_name=ensemblgenomes
24	ensemblgenomes	mRNA	493191	494490	.	+	.	ID=transcript:Phatr3_J49827.t1;Parent=gene:Phatr3_J49827;biotype=protein_coding;transcript_id=Phatr3_J49827.t1
24	ensemblgenomes	five_prime_UTR	493191	493224	.	+	.	Parent=transcript:Phatr3_J49827.t1
24	ensemblgenomes	exon	493191	494490	.	+	.	Parent=transcript:Phatr3_J49827.t1;Name=Phatr3_J49827-E1;constitutive=1;ensembl_end_phase=0;ensembl_phase=-1;exon_id=Phatr3_J49827-E1;rank=1
24	ensemblgenomes	CDS	493225	494490	.	+	0	ID=CDS:Phatr3_J49827.p1;Parent=transcript:Phatr3_J49827.t1;protein_id=Phatr3_J49827.p1
24	ensemblgenomes	gene	494544	496043	.	-	.	ID=gene:Phatr3_J7293;biotype=protein_coding;description=Predicted	protein	[Source:UniProtKB/TrEMBL%3BAcc:B7GBL8];gene_id=Phatr3_J7293;logic_name=ensemblgenomes
24	ensemblgenomes	mRNA	494544	496043	.	-	.	ID=transcript:Phatr3_J7293.t1;Parent=gene:Phatr3_J7293;biotype=protein_coding;transcript_id=Phatr3_J7293.t1
24	ensemblgenomes	exon	494544	496043	.	-	.	Parent=transcript:Phatr3_J7293.t1;Name=Phatr3_J7293-E1;constitutive=1;ensembl_end_phase=0;ensembl_phase=0;exon_id=Phatr3_J7293-E1;rank=1
24	ensemblgenomes	CDS	494544	496043	.	-	0	ID=CDS:Phatr3_J7293.p1;Parent=transcript:Phatr3_J7293.t1;protein_id=Phatr3_J7293.p1
25	ensemblgenomes	gene	220793	222613	.	+	.	ID=gene:Phatr3_EG01911;biotype=protein_coding;gene_id=Phatr3_EG01911;logic_name=ensemblgenomes
25	ensemblgenomes	mRNA	220793	222613	.	+	.	ID=transcript:Phatr3_EG01911.t1;Parent=gene:Phatr3_EG01911;biotype=protein_coding;transcript_id=Phatr3_EG01911.t1
25	ensemblgenomes	exon	220793	221235	.	+	.	Parent=transcript:Phatr3_EG01911.t1;Name=Phatr3_EG01911-E1;constitutive=1;ensembl_end_phase=2;ensembl_phase=0;exon_id=Phatr3_EG01911-E1;rank=1
25	ensemblgenomes	CDS	220793	221235	.	+	0	ID=CDS:Phatr3_EG01911.p1;Parent=transcript:Phatr3_EG01911.t1;protein_id=Phatr3_EG01911.p1
25	ensemblgenomes	exon	221255	221752	.	+	.	Parent=transcript:Phatr3_EG01911.t1;Name=Phatr3_EG01911-E2;constitutive=1;ensembl_end_phase=2;ensembl_phase=2;exon_id=Phatr3_EG01911-E2;rank=2
25	ensemblgenomes	CDS	221255	221752	.	+	1	ID=CDS:Phatr3_EG01911.p1;Parent=transcript:Phatr3_EG01911.t1;protein_id=Phatr3_EG01911.p1
25	ensemblgenomes	exon	221767	222613	.	+	.	Parent=transcript:Phatr3_EG01911.t1;Name=Phatr3_EG01911-E3;constitutive=1;ensembl_end_phase=0;ensembl_phase=2;exon_id=Phatr3_EG01911-E3;rank=3
25	ensemblgenomes	CDS	221767	222613	.	+	1	ID=CDS:Phatr3_EG01911.p1;Parent=transcript:Phatr3_EG01911.t1;protein_id=Phatr3_EG01911.p1
26	ensemblgenomes	gene	73778	74221	.	+	.	ID=gene:Phatr3_EG00172;biotype=protein_coding;gene_id=Phatr3_EG00172;logic_name=ensemblgenomes
26	ensemblgenomes	mRNA	73778	74221	.	+	.	ID=transcript:Phatr3_EG00172.t1;Parent=gene:Phatr3_EG00172;biotype=protein_coding;transcript_id=Phatr3_EG00172.t1
26	ensemblgenomes	exon	73778	74221	.	+	.	Parent=transcript:Phatr3_EG00172.t1;Name=Phatr3_EG00172-E1;constitutive=1;ensembl_end_phase=0;ensembl_phase=0;exon_id=Phatr3_EG00172-E1;rank=1
26	ensemblgenomes	CDS	73778	74221	.	+	0	ID=CDS:Phatr3_EG00172.p1;Parent=transcript:Phatr3_EG00172.t1;protein_id=Phatr3_EG00172.p1
26	ensemblgenomes	gene	75534	76597	.	-	.	ID=gene:Phatr3_J40841;Name=RAN2;biotype=protein_coding;description=Predicted	protein	[Source:UniProtKB/TrEMBL%3BAcc:B7GCK0];gene_id=Phatr3_J40841;logic_name=ensemblgenomes
26	ensemblgenomes	mRNA	75534	76597	.	-	.	ID=transcript:Phatr3_J40841.t1;Parent=gene:Phatr3_J40841;biotype=protein_coding;transcript_id=Phatr3_J40841.t1
26	ensemblgenomes	exon	75534	76181	.	-	.	Parent=transcript:Phatr3_J40841.t1;Name=Phatr3_J40841-E2;constitutive=1;ensembl_end_phase=0;ensembl_phase=0;exon_id=Phatr3_J40841-E2;rank=2
26	ensemblgenomes	CDS	75534	76181	.	-	0	ID=CDS:Phatr3_J40841.p1;Parent=transcript:Phatr3_J40841.t1;protein_id=Phatr3_J40841.p1
26	ensemblgenomes	exon	76595	76597	.	-	.	Parent=transcript:Phatr3_J40841.t1;Name=Phatr3_J40841-E1;constitutive=1;ensembl_end_phase=0;ensembl_phase=0;exon_id=Phatr3_J40841-E1;rank=1
26	ensemblgenomes	CDS	76595	76597	.	-	0	ID=CDS:Phatr3_J40841.p1;Parent=transcript:Phatr3_J40841.t1;protein_id=Phatr3_J40841.p1
26	ensemblgenomes	gene	408956	416488	.	-	.	ID=gene:Phatr3_EG00189;biotype=protein_coding;gene_id=Phatr3_EG00189;logic_name=ensemblgenomes
26	ensemblgenomes	mRNA	408956	416488	.	-	.	ID=transcript:Phatr3_EG00189.t1;Parent=gene:Phatr3_EG00189;biotype=protein_coding;transcript_id=Phatr3_EG00189.t1
26	ensemblgenomes	exon	408956	415504	.	-	.	Parent=transcript:Phatr3_EG00189.t1;Name=Phatr3_EG00189-E2;constitutive=1;ensembl_end_phase=0;ensembl_phase=0;exon_id=Phatr3_EG00189-E2;rank=2
26	ensemblgenomes	CDS	408956	415504	.	-	0	ID=CDS:Phatr3_EG00189.p1;Parent=transcript:Phatr3_EG00189.t1;protein_id=Phatr3_EG00189.p1
26	ensemblgenomes	exon	415613	416488	.	-	.	Parent=transcript:Phatr3_EG00189.t1;Name=Phatr3_EG00189-E1;constitutive=1;ensembl_end_phase=0;ensembl_phase=0;exon_id=Phatr3_EG00189-E1;rank=1
26	ensemblgenomes	CDS	415613	416488	.	-	0	ID=CDS:Phatr3_EG00189.p1;Parent=transcript:Phatr3_EG00189.t1;protein_id=Phatr3_EG00189.p1
27	ensemblgenomes	gene	339541	358310	.	+	.	ID=gene:Phatr3_EG02214;biotype=protein_coding;gene_id=Phatr3_EG02214;logic_name=ensemblgenomes
27	ensemblgenomes	mRNA	339541	358310	.	+	.	ID=transcript:Phatr3_EG02214.t1;Parent=gene:Phatr3_EG02214;biotype=protein_coding;transcript_id=Phatr3_EG02214.t1
27	ensemblgenomes	exon	339541	343897	.	+	.	Parent=transcript:Phatr3_EG02214.t1;Name=Phatr3_EG02214-E1;constitutive=1;ensembl_end_phase=1;ensembl_phase=0;exon_id=Phatr3_EG02214-E1;rank=1
27	ensemblgenomes	CDS	339541	343897	.	+	0	ID=CDS:Phatr3_EG02214.p1;Parent=transcript:Phatr3_EG02214.t1;protein_id=Phatr3_EG02214.p1
27	ensemblgenomes	exon	343969	356076	.	+	.	Parent=transcript:Phatr3_EG02214.t1;Name=Phatr3_EG02214-E2;constitutive=1;ensembl_end_phase=1;ensembl_phase=1;exon_id=Phatr3_EG02214-E2;rank=2
27	ensemblgenomes	CDS	343969	356076	.	+	2	ID=CDS:Phatr3_EG02214.p1;Parent=transcript:Phatr3_EG02214.t1;protein_id=Phatr3_EG02214.p1
27	ensemblgenomes	exon	356471	357252	.	+	.	Parent=transcript:Phatr3_EG02214.t1;Name=Phatr3_EG02214-E3;constitutive=1;ensembl_end_phase=0;ensembl_phase=1;exon_id=Phatr3_EG02214-E3;rank=3
27	ensemblgenomes	CDS	356471	357252	.	+	2	ID=CDS:Phatr3_EG02214.p1;Parent=transcript:Phatr3_EG02214.t1;protein_id=Phatr3_EG02214.p1
27	ensemblgenomes	exon	357348	358310	.	+	.	Parent=transcript:Phatr3_EG02214.t1;Name=Phatr3_EG02214-E4;constitutive=1;ensembl_end_phase=0;ensembl_phase=0;exon_id=Phatr3_EG02214-E4;rank=4
27	ensemblgenomes	CDS	357348	358310	.	+	0	ID=CDS:Phatr3_EG02214.p1;Parent=transcript:Phatr3_EG02214.t1;protein_id=Phatr3_EG02214.p1
27	ensemblgenomes	gene	358501	359264	.	-	.	ID=gene:Phatr3_J41098;biotype=protein_coding;description=Predicted	protein	[Source:UniProtKB/TrEMBL%3BAcc:B7GDA3];gene_id=Phatr3_J41098;logic_name=ensemblgenomes
27	ensemblgenomes	mRNA	358501	359264	.	-	.	ID=transcript:Phatr3_J41098.t1;Parent=gene:Phatr3_J41098;biotype=protein_coding;transcript_id=Phatr3_J41098.t1
27	ensemblgenomes	exon	358501	358835	.	-	.	Parent=transcript:Phatr3_J41098.t1;Name=Phatr3_J41098-E2;constitutive=1;ensembl_end_phase=0;ensembl_phase=1;exon_id=Phatr3_J41098-E2;rank=2
27	ensemblgenomes	CDS	358501	358835	.	-	2	ID=CDS:Phatr3_J41098.p1;Parent=transcript:Phatr3_J41098.t1;protein_id=Phatr3_J41098.p1
27	ensemblgenomes	exon	358913	359264	.	-	.	Parent=transcript:Phatr3_J41098.t1;Name=Phatr3_J41098-E1;constitutive=1;ensembl_end_phase=1;ensembl_phase=0;exon_id=Phatr3_J41098-E1;rank=1
27	ensemblgenomes	CDS	358913	359264	.	-	0	ID=CDS:Phatr3_J41098.p1;Parent=transcript:Phatr3_J41098.t1;protein_id=Phatr3_J41098.p1
27	ensemblgenomes	gene	359813	362425	.	-	.	ID=gene:Phatr3_J50200;biotype=protein_coding;description=Predicted	protein	[Source:UniProtKB/TrEMBL%3BAcc:B7GDA4];gene_id=Phatr3_J50200;logic_name=ensemblgenomes
27	ensemblgenomes	mRNA	359813	362425	.	-	.	ID=transcript:Phatr3_J50200.t1;Parent=gene:Phatr3_J50200;biotype=protein_coding;transcript_id=Phatr3_J50200.t1
27	ensemblgenomes	exon	359813	362425	.	-	.	Parent=transcript:Phatr3_J50200.t1;Name=Phatr3_J50200-E1;constitutive=1;ensembl_end_phase=0;ensembl_phase=0;exon_id=Phatr3_J50200-E1;rank=1
27	ensemblgenomes	CDS	359813	362425	.	-	0	ID=CDS:Phatr3_J50200.p1;Parent=transcript:Phatr3_J50200.t1;protein_id=Phatr3_J50200.p1
27	ensemblgenomes	gene	363152	364339	.	+	.	ID=gene:Phatr3_J50201;biotype=protein_coding;description=Predicted	protein	[Source:UniProtKB/TrEMBL%3BAcc:B7GDA5];gene_id=Phatr3_J50201;logic_name=ensemblgenomes
27	ensemblgenomes	mRNA	363152	364339	.	+	.	ID=transcript:Phatr3_J50201.t1;Parent=gene:Phatr3_J50201;biotype=protein_coding;transcript_id=Phatr3_J50201.t1
27	ensemblgenomes	exon	363152	364339	.	+	.	Parent=transcript:Phatr3_J50201.t1;Name=Phatr3_J50201-E1;constitutive=1;ensembl_end_phase=0;ensembl_phase=0;exon_id=Phatr3_J50201-E1;rank=1
27	ensemblgenomes	CDS	363152	364339	.	+	0	ID=CDS:Phatr3_J50201.p1;Parent=transcript:Phatr3_J50201.t1;protein_id=Phatr3_J50201.p1
27	ensemblgenomes	gene	364478	366400	.	-	.	ID=gene:Phatr3_J30967;biotype=protein_coding;description=Predicted	protein	[Source:UniProtKB/TrEMBL%3BAcc:B7GDA6];gene_id=Phatr3_J30967;logic_name=ensemblgenomes
27	ensemblgenomes	mRNA	364478	366400	.	-	.	ID=transcript:Phatr3_J30967.t1;Parent=gene:Phatr3_J30967;biotype=protein_coding;transcript_id=Phatr3_J30967.t1
27	ensemblgenomes	exon	364478	365978	.	-	.	Parent=transcript:Phatr3_J30967.t1;Name=Phatr3_J30967-E2;constitutive=1;ensembl_end_phase=0;ensembl_phase=2;exon_id=Phatr3_J30967-E2;rank=2
27	ensemblgenomes	CDS	364478	365978	.	-	1	ID=CDS:Phatr3_J30967.p1;Parent=transcript:Phatr3_J30967.t1;protein_id=Phatr3_J30967.p1
27	ensemblgenomes	exon	366282	366400	.	-	.	Parent=transcript:Phatr3_J30967.t1;Name=Phatr3_J30967-E1;constitutive=1;ensembl_end_phase=2;ensembl_phase=0;exon_id=Phatr3_J30967-E1;rank=1
27	ensemblgenomes	CDS	366282	366400	.	-	0	ID=CDS:Phatr3_J30967.p1;Parent=transcript:Phatr3_J30967.t1;protein_id=Phatr3_J30967.p1
27	ensemblgenomes	gene	368157	368750	.	-	.	ID=gene:Phatr3_J55157;Name=FABZ_2;biotype=protein_coding;description=3R-hydroxyacyl-[acyl	carrier	protein]	dehydrase	[Source:UniProtKB/TrEMBL%3BAcc:B7GDA8];gene_id=Phatr3_J55157;logic_name=ensemblgenomes
27	ensemblgenomes	mRNA	368157	368750	.	-	.	ID=transcript:Phatr3_J55157.t1;Parent=gene:Phatr3_J55157;biotype=protein_coding;transcript_id=Phatr3_J55157.t1
27	ensemblgenomes	exon	368157	368750	.	-	.	Parent=transcript:Phatr3_J55157.t1;Name=Phatr3_J55157-E1;constitutive=1;ensembl_end_phase=0;ensembl_phase=0;exon_id=Phatr3_J55157-E1;rank=1
27	ensemblgenomes	CDS	368157	368750	.	-	0	ID=CDS:Phatr3_J55157.p1;Parent=transcript:Phatr3_J55157.t1;protein_id=Phatr3_J55157.p1
27	ensemblgenomes	gene	369480	371624	.	+	.	ID=gene:Phatr3_J23850;biotype=protein_coding;gene_id=Phatr3_J23850;logic_name=ensemblgenomes
27	ensemblgenomes	mRNA	369480	371624	.	+	.	ID=transcript:Phatr3_J23850.t1;Parent=gene:Phatr3_J23850;biotype=protein_coding;transcript_id=Phatr3_J23850.t1
27	ensemblgenomes	five_prime_UTR	369480	369598	.	+	.	Parent=transcript:Phatr3_J23850.t1
27	ensemblgenomes	exon	369480	370058	.	+	.	Parent=transcript:Phatr3_J23850.t1;Name=Phatr3_J23850-E1;constitutive=1;ensembl_end_phase=1;ensembl_phase=-1;exon_id=Phatr3_J23850-E1;rank=1
27	ensemblgenomes	CDS	369599	370058	.	+	0	ID=CDS:Phatr3_J23850.p1;Parent=transcript:Phatr3_J23850.t1;protein_id=Phatr3_J23850.p1
27	ensemblgenomes	exon	370171	371624	.	+	.	Parent=transcript:Phatr3_J23850.t1;Name=Phatr3_J23850-E2;constitutive=1;ensembl_end_phase=0;ensembl_phase=1;exon_id=Phatr3_J23850-E2;rank=2
27	ensemblgenomes	CDS	370171	371624	.	+	2	ID=CDS:Phatr3_J23850.p1;Parent=transcript:Phatr3_J23850.t1;protein_id=Phatr3_J23850.p1
27	ensemblgenomes	gene	372016	373880	.	-	.	ID=gene:Phatr3_J50206;biotype=protein_coding;description=Predicted	protein	[Source:UniProtKB/TrEMBL%3BAcc:B7GDB1];gene_id=Phatr3_J50206;logic_name=ensemblgenomes
27	ensemblgenomes	mRNA	372016	373880	.	-	.	ID=transcript:Phatr3_J50206.t1;Parent=gene:Phatr3_J50206;biotype=protein_coding;transcript_id=Phatr3_J50206.t1
27	ensemblgenomes	exon	372016	373235	.	-	.	Parent=transcript:Phatr3_J50206.t1;Name=Phatr3_J50206-E2;constitutive=1;ensembl_end_phase=0;ensembl_phase=1;exon_id=Phatr3_J50206-E2;rank=2
27	ensemblgenomes	CDS	372016	373235	.	-	2	ID=CDS:Phatr3_J50206.p1;Parent=transcript:Phatr3_J50206.t1;protein_id=Phatr3_J50206.p1
27	ensemblgenomes	exon	373367	373880	.	-	.	Parent=transcript:Phatr3_J50206.t1;Name=Phatr3_J50206-E1;constitutive=1;ensembl_end_phase=1;ensembl_phase=0;exon_id=Phatr3_J50206-E1;rank=1
27	ensemblgenomes	CDS	373367	373880	.	-	0	ID=CDS:Phatr3_J50206.p1;Parent=transcript:Phatr3_J50206.t1;protein_id=Phatr3_J50206.p1
27	ensemblgenomes	gene	374714	376256	.	+	.	ID=gene:Phatr3_J30977;biotype=protein_coding;gene_id=Phatr3_J30977;logic_name=ensemblgenomes
27	ensemblgenomes	mRNA	374714	376256	.	+	.	ID=transcript:Phatr3_J30977.t1;Parent=gene:Phatr3_J30977;biotype=protein_coding;transcript_id=Phatr3_J30977.t1
27	ensemblgenomes	five_prime_UTR	374714	374764	.	+	.	Parent=transcript:Phatr3_J30977.t1
27	ensemblgenomes	exon	374714	374975	.	+	.	Parent=transcript:Phatr3_J30977.t1;Name=Phatr3_J30977-E1;constitutive=1;ensembl_end_phase=1;ensembl_phase=-1;exon_id=Phatr3_J30977-E1;rank=1
27	ensemblgenomes	CDS	374765	374975	.	+	0	ID=CDS:Phatr3_J30977.p1;Parent=transcript:Phatr3_J30977.t1;protein_id=Phatr3_J30977.p1
27	ensemblgenomes	exon	375058	376256	.	+	.	Parent=transcript:Phatr3_J30977.t1;Name=Phatr3_J30977-E2;constitutive=1;ensembl_end_phase=0;ensembl_phase=1;exon_id=Phatr3_J30977-E2;rank=2
27	ensemblgenomes	CDS	375058	376256	.	+	2	ID=CDS:Phatr3_J30977.p1;Parent=transcript:Phatr3_J30977.t1;protein_id=Phatr3_J30977.p1
27	ensemblgenomes	gene	376484	377512	.	-	.	ID=gene:Phatr3_J41109;biotype=protein_coding;description=Homeobox	protein	[Source:UniProtKB/TrEMBL%3BAcc:B7GDB3];gene_id=Phatr3_J41109;logic_name=ensemblgenomes
27	ensemblgenomes	mRNA	376484	377512	.	-	.	ID=transcript:Phatr3_J41109.t1;Parent=gene:Phatr3_J41109;biotype=protein_coding;transcript_id=Phatr3_J41109.t1
27	ensemblgenomes	exon	376484	377512	.	-	.	Parent=transcript:Phatr3_J41109.t1;Name=Phatr3_J41109-E1;constitutive=1;ensembl_end_phase=0;ensembl_phase=0;exon_id=Phatr3_J41109-E1;rank=1
27	ensemblgenomes	CDS	376484	377512	.	-	0	ID=CDS:Phatr3_J41109.p1;Parent=transcript:Phatr3_J41109.t1;protein_id=Phatr3_J41109.p1
27	ensemblgenomes	gene	378206	379408	.	+	.	ID=gene:Phatr3_J50208;biotype=protein_coding;description=Predicted	protein	[Source:UniProtKB/TrEMBL%3BAcc:B7GDB4];gene_id=Phatr3_J50208;logic_name=ensemblgenomes
27	ensemblgenomes	mRNA	378206	379408	.	+	.	ID=transcript:Phatr3_J50208.t1;Parent=gene:Phatr3_J50208;biotype=protein_coding;transcript_id=Phatr3_J50208.t1
27	ensemblgenomes	five_prime_UTR	378206	378283	.	+	.	Parent=transcript:Phatr3_J50208.t1
27	ensemblgenomes	exon	378206	379408	.	+	.	Parent=transcript:Phatr3_J50208.t1;Name=Phatr3_J50208-E1;constitutive=1;ensembl_end_phase=0;ensembl_phase=-1;exon_id=Phatr3_J50208-E1;rank=1
27	ensemblgenomes	CDS	378284	379408	.	+	0	ID=CDS:Phatr3_J50208.p1;Parent=transcript:Phatr3_J50208.t1;protein_id=Phatr3_J50208.p1
27	ensemblgenomes	gene	379601	380830	.	-	.	ID=gene:Phatr3_J50209;biotype=protein_coding;gene_id=Phatr3_J50209;logic_name=ensemblgenomes
27	ensemblgenomes	mRNA	379601	380830	.	-	.	ID=transcript:Phatr3_J50209.t1;Parent=gene:Phatr3_J50209;biotype=protein_coding;transcript_id=Phatr3_J50209.t1
27	ensemblgenomes	exon	379601	380830	.	-	.	Parent=transcript:Phatr3_J50209.t1;Name=Phatr3_J50209-E1;constitutive=1;ensembl_end_phase=0;ensembl_phase=0;exon_id=Phatr3_J50209-E1;rank=1
27	ensemblgenomes	CDS	379601	380830	.	-	0	ID=CDS:Phatr3_J50209.p1;Parent=transcript:Phatr3_J50209.t1;protein_id=Phatr3_J50209.p1
27	ensemblgenomes	gene	383361	385035	.	-	.	ID=gene:Phatr3_J50210;biotype=protein_coding;description=Predicted	protein	[Source:UniProtKB/TrEMBL%3BAcc:B7GDB6];gene_id=Phatr3_J50210;logic_name=ensemblgenomes
27	ensemblgenomes	mRNA	383361	385035	.	-	.	ID=transcript:Phatr3_J50210.t1;Parent=gene:Phatr3_J50210;biotype=protein_coding;transcript_id=Phatr3_J50210.t1
27	ensemblgenomes	exon	383361	384427	.	-	.	Parent=transcript:Phatr3_J50210.t1;Name=Phatr3_J50210-E2;constitutive=1;ensembl_end_phase=0;ensembl_phase=1;exon_id=Phatr3_J50210-E2;rank=2
27	ensemblgenomes	CDS	383361	384427	.	-	2	ID=CDS:Phatr3_J50210.p1;Parent=transcript:Phatr3_J50210.t1;protein_id=Phatr3_J50210.p1
27	ensemblgenomes	CDS	384504	385002	.	-	0	ID=CDS:Phatr3_J50210.p1;Parent=transcript:Phatr3_J50210.t1;protein_id=Phatr3_J50210.p1
27	ensemblgenomes	exon	384504	385035	.	-	.	Parent=transcript:Phatr3_J50210.t1;Name=Phatr3_J50210-E1;constitutive=1;ensembl_end_phase=1;ensembl_phase=-1;exon_id=Phatr3_J50210-E1;rank=1
27	ensemblgenomes	five_prime_UTR	385003	385035	.	-	.	Parent=transcript:Phatr3_J50210.t1
27	ensemblgenomes	gene	401881	402825	.	-	.	ID=gene:Phatr3_J50212;biotype=protein_coding;description=Predicted	protein	[Source:UniProtKB/TrEMBL%3BAcc:B7GDB8];gene_id=Phatr3_J50212;logic_name=ensemblgenomes
27	ensemblgenomes	mRNA	401881	402825	.	-	.	ID=transcript:Phatr3_J50212.t1;Parent=gene:Phatr3_J50212;biotype=protein_coding;transcript_id=Phatr3_J50212.t1
27	ensemblgenomes	exon	401881	402825	.	-	.	Parent=transcript:Phatr3_J50212.t1;Name=Phatr3_J50212-E1;constitutive=1;ensembl_end_phase=0;ensembl_phase=0;exon_id=Phatr3_J50212-E1;rank=1
27	ensemblgenomes	CDS	401881	402825	.	-	0	ID=CDS:Phatr3_J50212.p1;Parent=transcript:Phatr3_J50212.t1;protein_id=Phatr3_J50212.p1
27	ensemblgenomes	gene	403618	404246	.	-	.	ID=gene:Phatr3_J50213;biotype=protein_coding;description=Predicted	protein	[Source:UniProtKB/TrEMBL%3BAcc:B7GDB9];gene_id=Phatr3_J50213;logic_name=ensemblgenomes
27	ensemblgenomes	mRNA	403618	404246	.	-	.	ID=transcript:Phatr3_J50213.t1;Parent=gene:Phatr3_J50213;biotype=protein_coding;transcript_id=Phatr3_J50213.t1
27	ensemblgenomes	CDS	403618	404205	.	-	0	ID=CDS:Phatr3_J50213.p1;Parent=transcript:Phatr3_J50213.t1;protein_id=Phatr3_J50213.p1
27	ensemblgenomes	exon	403618	404246	.	-	.	Parent=transcript:Phatr3_J50213.t1;Name=Phatr3_J50213-E1;constitutive=1;ensembl_end_phase=0;ensembl_phase=-1;exon_id=Phatr3_J50213-E1;rank=1
27	ensemblgenomes	five_prime_UTR	404206	404246	.	-	.	Parent=transcript:Phatr3_J50213.t1
28	ensemblgenomes	gene	358116	359198	.	+	.	ID=gene:Phatr3_J50340;biotype=protein_coding;description=Predicted	protein	[Source:UniProtKB/TrEMBL%3BAcc:B7GDS6];gene_id=Phatr3_J50340;logic_name=ensemblgenomes
28	ensemblgenomes	mRNA	358116	359198	.	+	.	ID=transcript:Phatr3_J50340.t1;Parent=gene:Phatr3_J50340;biotype=protein_coding;transcript_id=Phatr3_J50340.t1
28	ensemblgenomes	five_prime_UTR	358116	358262	.	+	.	Parent=transcript:Phatr3_J50340.t1
28	ensemblgenomes	exon	358116	359198	.	+	.	Parent=transcript:Phatr3_J50340.t1;Name=Phatr3_J50340-E1;constitutive=1;ensembl_end_phase=0;ensembl_phase=-1;exon_id=Phatr3_J50340-E1;rank=1
28	ensemblgenomes	CDS	358263	359198	.	+	0	ID=CDS:Phatr3_J50340.p1;Parent=transcript:Phatr3_J50340.t1;protein_id=Phatr3_J50340.p1
28	ensemblgenomes	gene	368192	368974	.	+	.	ID=gene:Phatr3_J41277;biotype=protein_coding;description=Predicted	protein	[Source:UniProtKB/TrEMBL%3BAcc:B7GDS9];gene_id=Phatr3_J41277;logic_name=ensemblgenomes
28	ensemblgenomes	mRNA	368192	368974	.	+	.	ID=transcript:Phatr3_J41277.t1;Parent=gene:Phatr3_J41277;biotype=protein_coding;transcript_id=Phatr3_J41277.t1
28	ensemblgenomes	exon	368192	368974	.	+	.	Parent=transcript:Phatr3_J41277.t1;Name=Phatr3_J41277-E1;constitutive=1;ensembl_end_phase=0;ensembl_phase=0;exon_id=Phatr3_J41277-E1;rank=1
28	ensemblgenomes	CDS	368192	368974	.	+	0	ID=CDS:Phatr3_J41277.p1;Parent=transcript:Phatr3_J41277.t1;protein_id=Phatr3_J41277.p1
28	jgi	gene	369096	369605	.	-	.	ID=gene:Phatr3_J50343;biotype=protein_coding;description=Predicted	protein	[Source:UniProtKB/TrEMBL%3BAcc:B7GDT0];gene_id=Phatr3_J50343;logic_name=jgi_phatr2
28	jgi	mRNA	369096	369605	.	-	.	ID=transcript:Phatr3_J50343.t1;Parent=gene:Phatr3_J50343;biotype=protein_coding;transcript_id=Phatr3_J50343.t1
28	jgi	exon	369096	369605	.	-	.	Parent=transcript:Phatr3_J50343.t1;Name=Phatr3_J50343-E1;constitutive=1;ensembl_end_phase=0;ensembl_phase=0;exon_id=Phatr3_J50343-E1;rank=1
28	jgi	CDS	369096	369605	.	-	0	ID=CDS:Phatr3_J50343.p1;Parent=transcript:Phatr3_J50343.t1;protein_id=Phatr3_J50343.p1
28	ensemblgenomes	gene	370033	372155	.	+	.	ID=gene:Phatr3_J50344;biotype=protein_coding;description=Predicted	protein	[Source:UniProtKB/TrEMBL%3BAcc:B7GDT1];gene_id=Phatr3_J50344;logic_name=ensemblgenomes
28	ensemblgenomes	mRNA	370033	372155	.	+	.	ID=transcript:Phatr3_J50344.t1;Parent=gene:Phatr3_J50344;biotype=protein_coding;transcript_id=Phatr3_J50344.t1
28	ensemblgenomes	exon	370033	371584	.	+	.	Parent=transcript:Phatr3_J50344.t1;Name=Phatr3_J50344-E1;constitutive=1;ensembl_end_phase=1;ensembl_phase=0;exon_id=Phatr3_J50344-E1;rank=1
28	ensemblgenomes	CDS	370033	371584	.	+	0	ID=CDS:Phatr3_J50344.p1;Parent=transcript:Phatr3_J50344.t1;protein_id=Phatr3_J50344.p1
28	ensemblgenomes	CDS	371656	372098	.	+	2	ID=CDS:Phatr3_J50344.p1;Parent=transcript:Phatr3_J50344.t1;protein_id=Phatr3_J50344.p1
28	ensemblgenomes	exon	371656	372155	.	+	.	Parent=transcript:Phatr3_J50344.t1;Name=Phatr3_J50344-E2;constitutive=1;ensembl_end_phase=-1;ensembl_phase=1;exon_id=Phatr3_J50344-E2;rank=2
28	ensemblgenomes	three_prime_UTR	372099	372155	.	+	.	Parent=transcript:Phatr3_J50344.t1
28	ensemblgenomes	gene	373373	375034	.	+	.	ID=gene:Phatr3_J50345;biotype=protein_coding;description=Predicted	protein	[Source:UniProtKB/TrEMBL%3BAcc:B7GDT2];gene_id=Phatr3_J50345;logic_name=ensemblgenomes
28	ensemblgenomes	mRNA	373373	375034	.	+	.	ID=transcript:Phatr3_J50345.t1;Parent=gene:Phatr3_J50345;biotype=protein_coding;transcript_id=Phatr3_J50345.t1
28	ensemblgenomes	five_prime_UTR	373373	373384	.	+	.	Parent=transcript:Phatr3_J50345.t1
28	ensemblgenomes	exon	373373	375034	.	+	.	Parent=transcript:Phatr3_J50345.t1;Name=Phatr3_J50345-E1;constitutive=1;ensembl_end_phase=0;ensembl_phase=-1;exon_id=Phatr3_J50345-E1;rank=1
28	ensemblgenomes	CDS	373385	375034	.	+	0	ID=CDS:Phatr3_J50345.p1;Parent=transcript:Phatr3_J50345.t1;protein_id=Phatr3_J50345.p1
28	ensemblgenomes	gene	375062	377292	.	-	.	ID=gene:Phatr3_J16719;biotype=protein_coding;description=Predicted	protein	[Source:UniProtKB/TrEMBL%3BAcc:B7GAC0];gene_id=Phatr3_J16719;logic_name=ensemblgenomes
28	ensemblgenomes	mRNA	375062	377292	.	-	.	ID=transcript:Phatr3_J16719.t1;Parent=gene:Phatr3_J16719;biotype=protein_coding;transcript_id=Phatr3_J16719.t1
28	ensemblgenomes	exon	375062	375121	.	-	.	Parent=transcript:Phatr3_J16719.t1;Name=Phatr3_J16719-E5;constitutive=1;ensembl_end_phase=0;ensembl_phase=0;exon_id=Phatr3_J16719-E5;rank=5
28	ensemblgenomes	CDS	375062	375121	.	-	0	ID=CDS:Phatr3_J16719.p1;Parent=transcript:Phatr3_J16719.t1;protein_id=Phatr3_J16719.p1
28	ensemblgenomes	exon	375377	375978	.	-	.	Parent=transcript:Phatr3_J16719.t1;Name=Phatr3_J16719-E4;constitutive=1;ensembl_end_phase=0;ensembl_phase=1;exon_id=Phatr3_J16719-E4;rank=4
28	ensemblgenomes	CDS	375377	375978	.	-	2	ID=CDS:Phatr3_J16719.p1;Parent=transcript:Phatr3_J16719.t1;protein_id=Phatr3_J16719.p1
28	ensemblgenomes	exon	376075	376373	.	-	.	Parent=transcript:Phatr3_J16719.t1;Name=Phatr3_J16719-E3;constitutive=1;ensembl_end_phase=1;ensembl_phase=2;exon_id=Phatr3_J16719-E3;rank=3
28	ensemblgenomes	CDS	376075	376373	.	-	1	ID=CDS:Phatr3_J16719.p1;Parent=transcript:Phatr3_J16719.t1;protein_id=Phatr3_J16719.p1
28	ensemblgenomes	exon	376466	376773	.	-	.	Parent=transcript:Phatr3_J16719.t1;Name=Phatr3_J16719-E2;constitutive=1;ensembl_end_phase=2;ensembl_phase=0;exon_id=Phatr3_J16719-E2;rank=2
28	ensemblgenomes	CDS	376466	376773	.	-	0	ID=CDS:Phatr3_J16719.p1;Parent=transcript:Phatr3_J16719.t1;protein_id=Phatr3_J16719.p1
28	ensemblgenomes	exon	376894	377292	.	-	.	Parent=transcript:Phatr3_J16719.t1;Name=Phatr3_J16719-E1;constitutive=1;ensembl_end_phase=0;ensembl_phase=0;exon_id=Phatr3_J16719-E1;rank=1
28	ensemblgenomes	CDS	376894	377292	.	-	0	ID=CDS:Phatr3_J16719.p1;Parent=transcript:Phatr3_J16719.t1;protein_id=Phatr3_J16719.p1
28	ensemblgenomes	gene	377978	378751	.	+	.	ID=gene:Phatr3_J41282;biotype=protein_coding;description=Predicted	protein	[Source:UniProtKB/TrEMBL%3BAcc:B7GDT4];gene_id=Phatr3_J41282;logic_name=ensemblgenomes
28	ensemblgenomes	mRNA	377978	378751	.	+	.	ID=transcript:Phatr3_J41282.t1;Parent=gene:Phatr3_J41282;biotype=protein_coding;transcript_id=Phatr3_J41282.t1
28	ensemblgenomes	exon	377978	378542	.	+	.	Parent=transcript:Phatr3_J41282.t1;Name=Phatr3_J41282-E1;constitutive=1;ensembl_end_phase=1;ensembl_phase=0;exon_id=Phatr3_J41282-E1;rank=1
28	ensemblgenomes	CDS	377978	378542	.	+	0	ID=CDS:Phatr3_J41282.p1;Parent=transcript:Phatr3_J41282.t1;protein_id=Phatr3_J41282.p1
28	ensemblgenomes	exon	378639	378751	.	+	.	Parent=transcript:Phatr3_J41282.t1;Name=Phatr3_J41282-E2;constitutive=1;ensembl_end_phase=0;ensembl_phase=1;exon_id=Phatr3_J41282-E2;rank=2
28	ensemblgenomes	CDS	378639	378751	.	+	2	ID=CDS:Phatr3_J41282.p1;Parent=transcript:Phatr3_J41282.t1;protein_id=Phatr3_J41282.p1
29	ensemblgenomes	gene	26566	27200	.	-	.	ID=gene:Phatr3_J6435;biotype=protein_coding;description=Predicted	protein	[Source:UniProtKB/TrEMBL%3BAcc:B7GBM1];gene_id=Phatr3_J6435;logic_name=ensemblgenomes
29	ensemblgenomes	mRNA	26566	27200	.	-	.	ID=transcript:Phatr3_J6435.t1;Parent=gene:Phatr3_J6435;biotype=protein_coding;transcript_id=Phatr3_J6435.t1
29	ensemblgenomes	exon	26566	26746	.	-	.	Parent=transcript:Phatr3_J6435.t1;Name=Phatr3_J6435-E2;constitutive=1;ensembl_end_phase=0;ensembl_phase=2;exon_id=Phatr3_J6435-E2;rank=2
29	ensemblgenomes	CDS	26566	26746	.	-	1	ID=CDS:Phatr3_J6435.p1;Parent=transcript:Phatr3_J6435.t1;protein_id=Phatr3_J6435.p1
29	ensemblgenomes	exon	26827	27200	.	-	.	Parent=transcript:Phatr3_J6435.t1;Name=Phatr3_J6435-E1;constitutive=1;ensembl_end_phase=2;ensembl_phase=0;exon_id=Phatr3_J6435-E1;rank=1
29	ensemblgenomes	CDS	26827	27200	.	-	0	ID=CDS:Phatr3_J6435.p1;Parent=transcript:Phatr3_J6435.t1;protein_id=Phatr3_J6435.p1
29	ensemblgenomes	gene	106608	111660	.	+	.	ID=gene:Phatr3_J41318;biotype=protein_coding;description=Predicted	protein	[Source:UniProtKB/TrEMBL%3BAcc:B7GDW9];gene_id=Phatr3_J41318;logic_name=ensemblgenomes
29	ensemblgenomes	mRNA	106608	111660	.	+	.	ID=transcript:Phatr3_J41318.t1;Parent=gene:Phatr3_J41318;biotype=protein_coding;transcript_id=Phatr3_J41318.t1
29	ensemblgenomes	five_prime_UTR	106608	106619	.	+	.	Parent=transcript:Phatr3_J41318.t1
29	ensemblgenomes	exon	106608	107692	.	+	.	Parent=transcript:Phatr3_J41318.t1;Name=Phatr3_J41318-E1;constitutive=1;ensembl_end_phase=2;ensembl_phase=-1;exon_id=Phatr3_J41318-E1;rank=1
29	ensemblgenomes	CDS	106620	107692	.	+	0	ID=CDS:Phatr3_J41318.p1;Parent=transcript:Phatr3_J41318.t1;protein_id=Phatr3_J41318.p1
29	ensemblgenomes	exon	107858	111370	.	+	.	Parent=transcript:Phatr3_J41318.t1;Name=Phatr3_J41318-E2;constitutive=1;ensembl_end_phase=2;ensembl_phase=2;exon_id=Phatr3_J41318-E2;rank=2
29	ensemblgenomes	CDS	107858	111370	.	+	1	ID=CDS:Phatr3_J41318.p1;Parent=transcript:Phatr3_J41318.t1;protein_id=Phatr3_J41318.p1
29	ensemblgenomes	exon	111480	111660	.	+	.	Parent=transcript:Phatr3_J41318.t1;Name=Phatr3_J41318-E3;constitutive=1;ensembl_end_phase=0;ensembl_phase=2;exon_id=Phatr3_J41318-E3;rank=3
29	ensemblgenomes	CDS	111480	111660	.	+	1	ID=CDS:Phatr3_J41318.p1;Parent=transcript:Phatr3_J41318.t1;protein_id=Phatr3_J41318.p1
29	ensemblgenomes	gene	292534	294841	.	-	.	ID=gene:Phatr3_J50412;biotype=protein_coding;description=Predicted	protein	[Source:UniProtKB/TrEMBL%3BAcc:B7GE17];gene_id=Phatr3_J50412;logic_name=ensemblgenomes
29	ensemblgenomes	mRNA	292534	294841	.	-	.	ID=transcript:Phatr3_J50412.t1;Parent=gene:Phatr3_J50412;biotype=protein_coding;transcript_id=Phatr3_J50412.t1
29	ensemblgenomes	exon	292534	293325	.	-	.	Parent=transcript:Phatr3_J50412.t1;Name=Phatr3_J50412-E3;constitutive=1;ensembl_end_phase=0;ensembl_phase=0;exon_id=Phatr3_J50412-E3;rank=3
29	ensemblgenomes	CDS	292534	293325	.	-	0	ID=CDS:Phatr3_J50412.p1;Parent=transcript:Phatr3_J50412.t1;protein_id=Phatr3_J50412.p1
29	ensemblgenomes	exon	293426	294584	.	-	.	Parent=transcript:Phatr3_J50412.t1;Name=Phatr3_J50412-E2;constitutive=1;ensembl_end_phase=0;ensembl_phase=2;exon_id=Phatr3_J50412-E2;rank=2
29	ensemblgenomes	CDS	293426	294584	.	-	1	ID=CDS:Phatr3_J50412.p1;Parent=transcript:Phatr3_J50412.t1;protein_id=Phatr3_J50412.p1
29	ensemblgenomes	exon	294729	294841	.	-	.	Parent=transcript:Phatr3_J50412.t1;Name=Phatr3_J50412-E1;constitutive=1;ensembl_end_phase=2;ensembl_phase=0;exon_id=Phatr3_J50412-E1;rank=1
29	ensemblgenomes	CDS	294729	294841	.	-	0	ID=CDS:Phatr3_J50412.p1;Parent=transcript:Phatr3_J50412.t1;protein_id=Phatr3_J50412.p1
29	ensemblgenomes	gene	301006	301893	.	-	.	ID=gene:Phatr3_J16840;biotype=protein_coding;description=Predicted	protein	[Source:UniProtKB/TrEMBL%3BAcc:B7GE20];gene_id=Phatr3_J16840;logic_name=ensemblgenomes
29	ensemblgenomes	mRNA	301006	301893	.	-	.	ID=transcript:Phatr3_J16840.t1;Parent=gene:Phatr3_J16840;biotype=protein_coding;transcript_id=Phatr3_J16840.t1
29	ensemblgenomes	exon	301006	301635	.	-	.	Parent=transcript:Phatr3_J16840.t1;Name=Phatr3_J16840-E2;constitutive=1;ensembl_end_phase=0;ensembl_phase=0;exon_id=Phatr3_J16840-E2;rank=2
29	ensemblgenomes	CDS	301006	301635	.	-	0	ID=CDS:Phatr3_J16840.p1;Parent=transcript:Phatr3_J16840.t1;protein_id=Phatr3_J16840.p1
29	ensemblgenomes	exon	301798	301893	.	-	.	Parent=transcript:Phatr3_J16840.t1;Name=Phatr3_J16840-E1;constitutive=1;ensembl_end_phase=0;ensembl_phase=0;exon_id=Phatr3_J16840-E1;rank=1
29	ensemblgenomes	CDS	301798	301893	.	-	0	ID=CDS:Phatr3_J16840.p1;Parent=transcript:Phatr3_J16840.t1;protein_id=Phatr3_J16840.p1
29	ensemblgenomes	gene	302166	303020	.	+	.	ID=gene:Phatr3_EG00089;biotype=protein_coding;gene_id=Phatr3_EG00089;logic_name=ensemblgenomes
29	ensemblgenomes	mRNA	302166	303020	.	+	.	ID=transcript:Phatr3_EG00089.t1;Parent=gene:Phatr3_EG00089;biotype=protein_coding;transcript_id=Phatr3_EG00089.t1
29	ensemblgenomes	exon	302166	303020	.	+	.	Parent=transcript:Phatr3_EG00089.t1;Name=Phatr3_EG00089-E1;constitutive=1;ensembl_end_phase=0;ensembl_phase=0;exon_id=Phatr3_EG00089-E1;rank=1
29	ensemblgenomes	CDS	302166	303020	.	+	0	ID=CDS:Phatr3_EG00089.p1;Parent=transcript:Phatr3_EG00089.t1;protein_id=Phatr3_EG00089.p1
29	ensemblgenomes	gene	307431	309777	.	+	.	ID=gene:Phatr3_J50417;biotype=protein_coding;description=Predicted	protein	[Source:UniProtKB/TrEMBL%3BAcc:B7GE22];gene_id=Phatr3_J50417;logic_name=ensemblgenomes
29	ensemblgenomes	mRNA	307431	309777	.	+	.	ID=transcript:Phatr3_J50417.t1;Parent=gene:Phatr3_J50417;biotype=protein_coding;transcript_id=Phatr3_J50417.t1
29	ensemblgenomes	five_prime_UTR	307431	307773	.	+	.	Parent=transcript:Phatr3_J50417.t1
29	ensemblgenomes	exon	307431	309016	.	+	.	Parent=transcript:Phatr3_J50417.t1;Name=Phatr3_J50417-E1;constitutive=1;ensembl_end_phase=1;ensembl_phase=-1;exon_id=Phatr3_J50417-E1;rank=1
29	ensemblgenomes	CDS	307774	309016	.	+	0	ID=CDS:Phatr3_J50417.p1;Parent=transcript:Phatr3_J50417.t1;protein_id=Phatr3_J50417.p1
29	ensemblgenomes	exon	309230	309777	.	+	.	Parent=transcript:Phatr3_J50417.t1;Name=Phatr3_J50417-E2;constitutive=1;ensembl_end_phase=0;ensembl_phase=1;exon_id=Phatr3_J50417-E2;rank=2
29	ensemblgenomes	CDS	309230	309777	.	+	2	ID=CDS:Phatr3_J50417.p1;Parent=transcript:Phatr3_J50417.t1;protein_id=Phatr3_J50417.p1
29	ensemblgenomes	gene	310810	311731	.	+	.	ID=gene:Phatr3_EG00099;biotype=protein_coding;gene_id=Phatr3_EG00099;logic_name=ensemblgenomes
29	ensemblgenomes	mRNA	310810	311731	.	+	.	ID=transcript:Phatr3_EG00099.t1;Parent=gene:Phatr3_EG00099;biotype=protein_coding;transcript_id=Phatr3_EG00099.t1
29	ensemblgenomes	exon	310810	311417	.	+	.	Parent=transcript:Phatr3_EG00099.t1;Name=Phatr3_EG00099-E1;constitutive=1;ensembl_end_phase=2;ensembl_phase=0;exon_id=Phatr3_EG00099-E1;rank=1
29	ensemblgenomes	CDS	310810	311417	.	+	0	ID=CDS:Phatr3_EG00099.p1;Parent=transcript:Phatr3_EG00099.t1;protein_id=Phatr3_EG00099.p1
29	ensemblgenomes	exon	311509	311731	.	+	.	Parent=transcript:Phatr3_EG00099.t1;Name=Phatr3_EG00099-E2;constitutive=1;ensembl_end_phase=0;ensembl_phase=2;exon_id=Phatr3_EG00099-E2;rank=2
29	ensemblgenomes	CDS	311509	311731	.	+	1	ID=CDS:Phatr3_EG00099.p1;Parent=transcript:Phatr3_EG00099.t1;protein_id=Phatr3_EG00099.p1
29	ensemblgenomes	gene	311756	312544	.	-	.	ID=gene:Phatr3_J41374;biotype=protein_coding;description=Predicted	protein	[Source:UniProtKB/TrEMBL%3BAcc:B7GE19];gene_id=Phatr3_J41374;logic_name=ensemblgenomes
29	ensemblgenomes	mRNA	311756	312544	.	-	.	ID=transcript:Phatr3_J41374.t1;Parent=gene:Phatr3_J41374;biotype=protein_coding;transcript_id=Phatr3_J41374.t1
29	ensemblgenomes	exon	311756	312544	.	-	.	Parent=transcript:Phatr3_J41374.t1;Name=Phatr3_J41374-E1;constitutive=1;ensembl_end_phase=0;ensembl_phase=0;exon_id=Phatr3_J41374-E1;rank=1
29	ensemblgenomes	CDS	311756	312544	.	-	0	ID=CDS:Phatr3_J41374.p1;Parent=transcript:Phatr3_J41374.t1;protein_id=Phatr3_J41374.p1
3	ensemblgenomes	gene	1029694	1030741	.	+	.	ID=gene:Phatr3_EG01632;biotype=protein_coding;gene_id=Phatr3_EG01632;logic_name=ensemblgenomes
3	ensemblgenomes	mRNA	1029694	1030741	.	+	.	ID=transcript:Phatr3_EG01632.t1;Parent=gene:Phatr3_EG01632;biotype=protein_coding;transcript_id=Phatr3_EG01632.t1
3	ensemblgenomes	exon	1029694	1030458	.	+	.	Parent=transcript:Phatr3_EG01632.t1;Name=Phatr3_EG01632-E1;constitutive=1;ensembl_end_phase=0;ensembl_phase=0;exon_id=Phatr3_EG01632-E1;rank=1
3	ensemblgenomes	CDS	1029694	1030458	.	+	0	ID=CDS:Phatr3_EG01632.p1;Parent=transcript:Phatr3_EG01632.t1;protein_id=Phatr3_EG01632.p1
3	ensemblgenomes	exon	1030580	1030741	.	+	.	Parent=transcript:Phatr3_EG01632.t1;Name=Phatr3_EG01632-E2;constitutive=1;ensembl_end_phase=0;ensembl_phase=0;exon_id=Phatr3_EG01632-E2;rank=2
3	ensemblgenomes	CDS	1030580	1030741	.	+	0	ID=CDS:Phatr3_EG01632.p1;Parent=transcript:Phatr3_EG01632.t1;protein_id=Phatr3_EG01632.p1
3	ensemblgenomes	gene	1031433	1033047	.	+	.	ID=gene:Phatr3_J33478;biotype=protein_coding;description=Predicted	protein	[Source:UniProtKB/TrEMBL%3BAcc:B5Y5E3];gene_id=Phatr3_J33478;logic_name=ensemblgenomes
3	ensemblgenomes	mRNA	1031433	1033047	.	+	.	ID=transcript:Phatr3_J33478.t1;Parent=gene:Phatr3_J33478;biotype=protein_coding;transcript_id=Phatr3_J33478.t1
3	ensemblgenomes	exon	1031433	1031668	.	+	.	Parent=transcript:Phatr3_J33478.t1;Name=Phatr3_J33478-E1;constitutive=1;ensembl_end_phase=2;ensembl_phase=0;exon_id=Phatr3_J33478-E1;rank=1
3	ensemblgenomes	CDS	1031433	1031668	.	+	0	ID=CDS:Phatr3_J33478.p1;Parent=transcript:Phatr3_J33478.t1;protein_id=Phatr3_J33478.p1
3	ensemblgenomes	exon	1031688	1033047	.	+	.	Parent=transcript:Phatr3_J33478.t1;Name=Phatr3_J33478-E2;constitutive=1;ensembl_end_phase=0;ensembl_phase=2;exon_id=Phatr3_J33478-E2;rank=2
3	ensemblgenomes	CDS	1031688	1033047	.	+	1	ID=CDS:Phatr3_J33478.p1;Parent=transcript:Phatr3_J33478.t1;protein_id=Phatr3_J33478.p1
3	ensemblgenomes	gene	1250752	1253001	.	-	.	ID=gene:Phatr3_EG02158;biotype=protein_coding;gene_id=Phatr3_EG02158;logic_name=ensemblgenomes
3	ensemblgenomes	mRNA	1250752	1253001	.	-	.	ID=transcript:Phatr3_EG02158.t1;Parent=gene:Phatr3_EG02158;biotype=protein_coding;transcript_id=Phatr3_EG02158.t1
3	ensemblgenomes	exon	1250752	1251261	.	-	.	Parent=transcript:Phatr3_EG02158.t1;Name=Phatr3_EG02158-E4;constitutive=1;ensembl_end_phase=0;ensembl_phase=0;exon_id=Phatr3_EG02158-E4;rank=4
3	ensemblgenomes	CDS	1250752	1251261	.	-	0	ID=CDS:Phatr3_EG02158.p1;Parent=transcript:Phatr3_EG02158.t1;protein_id=Phatr3_EG02158.p1
3	ensemblgenomes	exon	1251377	1251538	.	-	.	Parent=transcript:Phatr3_EG02158.t1;Name=Phatr3_EG02158-E3;constitutive=1;ensembl_end_phase=0;ensembl_phase=0;exon_id=Phatr3_EG02158-E3;rank=3
3	ensemblgenomes	CDS	1251377	1251538	.	-	0	ID=CDS:Phatr3_EG02158.p1;Parent=transcript:Phatr3_EG02158.t1;protein_id=Phatr3_EG02158.p1
3	ensemblgenomes	exon	1251645	1252862	.	-	.	Parent=transcript:Phatr3_EG02158.t1;Name=Phatr3_EG02158-E2;constitutive=1;ensembl_end_phase=0;ensembl_phase=0;exon_id=Phatr3_EG02158-E2;rank=2
3	ensemblgenomes	CDS	1251645	1252862	.	-	0	ID=CDS:Phatr3_EG02158.p1;Parent=transcript:Phatr3_EG02158.t1;protein_id=Phatr3_EG02158.p1
3	ensemblgenomes	exon	1252969	1253001	.	-	.	Parent=transcript:Phatr3_EG02158.t1;Name=Phatr3_EG02158-E1;constitutive=1;ensembl_end_phase=0;ensembl_phase=0;exon_id=Phatr3_EG02158-E1;rank=1
3	ensemblgenomes	CDS	1252969	1253001	.	-	0	ID=CDS:Phatr3_EG02158.p1;Parent=transcript:Phatr3_EG02158.t1;protein_id=Phatr3_EG02158.p1
3	ensemblgenomes	gene	1451949	1452533	.	+	.	ID=gene:Phatr3_EG01645;biotype=protein_coding;gene_id=Phatr3_EG01645;logic_name=ensemblgenomes
3	ensemblgenomes	mRNA	1451949	1452533	.	+	.	ID=transcript:Phatr3_EG01645.t1;Parent=gene:Phatr3_EG01645;biotype=protein_coding;transcript_id=Phatr3_EG01645.t1
3	ensemblgenomes	exon	1451949	1451963	.	+	.	Parent=transcript:Phatr3_EG01645.t1;Name=Phatr3_EG01645-E1;constitutive=1;ensembl_end_phase=0;ensembl_phase=0;exon_id=Phatr3_EG01645-E1;rank=1
3	ensemblgenomes	CDS	1451949	1451963	.	+	0	ID=CDS:Phatr3_EG01645.p1;Parent=transcript:Phatr3_EG01645.t1;protein_id=Phatr3_EG01645.p1
3	ensemblgenomes	exon	1451968	1452186	.	+	.	Parent=transcript:Phatr3_EG01645.t1;Name=Phatr3_EG01645-E2;constitutive=1;ensembl_end_phase=0;ensembl_phase=0;exon_id=Phatr3_EG01645-E2;rank=2
3	ensemblgenomes	CDS	1451968	1452186	.	+	0	ID=CDS:Phatr3_EG01645.p1;Parent=transcript:Phatr3_EG01645.t1;protein_id=Phatr3_EG01645.p1
3	ensemblgenomes	exon	1452474	1452533	.	+	.	Parent=transcript:Phatr3_EG01645.t1;Name=Phatr3_EG01645-E3;constitutive=1;ensembl_end_phase=0;ensembl_phase=0;exon_id=Phatr3_EG01645-E3;rank=3
3	ensemblgenomes	CDS	1452474	1452533	.	+	0	ID=CDS:Phatr3_EG01645.p1;Parent=transcript:Phatr3_EG01645.t1;protein_id=Phatr3_EG01645.p1
30	ensemblgenomes	gene	11282	13051	.	-	.	ID=gene:Phatr3_EG00074;biotype=protein_coding;gene_id=Phatr3_EG00074;logic_name=ensemblgenomes
30	ensemblgenomes	mRNA	11282	13051	.	-	.	ID=transcript:Phatr3_EG00074.t1;Parent=gene:Phatr3_EG00074;biotype=protein_coding;transcript_id=Phatr3_EG00074.t1
30	ensemblgenomes	three_prime_UTR	11282	11797	.	-	.	Parent=transcript:Phatr3_EG00074.t1
30	ensemblgenomes	exon	11282	12439	.	-	.	Parent=transcript:Phatr3_EG00074.t1;Name=Phatr3_EG00074-E2;constitutive=1;ensembl_end_phase=-1;ensembl_phase=-1;exon_id=Phatr3_EG00074-E2;rank=2
30	ensemblgenomes	CDS	11798	12043	.	-	0	ID=CDS:Phatr3_EG00074.p1;Parent=transcript:Phatr3_EG00074.t1;protein_id=Phatr3_EG00074.p1
30	ensemblgenomes	five_prime_UTR	12044	12439	.	-	.	Parent=transcript:Phatr3_EG00074.t1
30	ensemblgenomes	exon	12503	13051	.	-	.	Parent=transcript:Phatr3_EG00074.t1;Name=Phatr3_EG00074-E1;constitutive=1;ensembl_end_phase=-1;ensembl_phase=-1;exon_id=Phatr3_EG00074-E1;rank=1
30	ensemblgenomes	five_prime_UTR	12503	13051	.	-	.	Parent=transcript:Phatr3_EG00074.t1
31	ensemblgenomes	gene	210330	211974	.	-	.	ID=gene:Phatr3_J50586;biotype=protein_coding;gene_id=Phatr3_J50586;logic_name=ensemblgenomes
31	ensemblgenomes	mRNA	210330	211974	.	-	.	ID=transcript:Phatr3_J50586.t1;Parent=gene:Phatr3_J50586;biotype=protein_coding;transcript_id=Phatr3_J50586.t1
31	ensemblgenomes	exon	210330	210579	.	-	.	Parent=transcript:Phatr3_J50586.t1;Name=Phatr3_J50586-E5;constitutive=1;ensembl_end_phase=0;ensembl_phase=2;exon_id=Phatr3_J50586-E5;rank=5
31	ensemblgenomes	CDS	210330	210579	.	-	1	ID=CDS:Phatr3_J50586.p1;Parent=transcript:Phatr3_J50586.t1;protein_id=Phatr3_J50586.p1
31	ensemblgenomes	exon	210612	210811	.	-	.	Parent=transcript:Phatr3_J50586.t1;Name=Phatr3_J50586-E4;constitutive=1;ensembl_end_phase=2;ensembl_phase=0;exon_id=Phatr3_J50586-E4;rank=4
31	ensemblgenomes	CDS	210612	210811	.	-	0	ID=CDS:Phatr3_J50586.p1;Parent=transcript:Phatr3_J50586.t1;protein_id=Phatr3_J50586.p1
31	ensemblgenomes	exon	210923	211318	.	-	.	Parent=transcript:Phatr3_J50586.t1;Name=Phatr3_J50586-E3;constitutive=1;ensembl_end_phase=0;ensembl_phase=0;exon_id=Phatr3_J50586-E3;rank=3
31	ensemblgenomes	CDS	210923	211318	.	-	0	ID=CDS:Phatr3_J50586.p1;Parent=transcript:Phatr3_J50586.t1;protein_id=Phatr3_J50586.p1
31	ensemblgenomes	exon	211412	211793	.	-	.	Parent=transcript:Phatr3_J50586.t1;Name=Phatr3_J50586-E2;constitutive=1;ensembl_end_phase=0;ensembl_phase=2;exon_id=Phatr3_J50586-E2;rank=2
31	ensemblgenomes	CDS	211412	211793	.	-	1	ID=CDS:Phatr3_J50586.p1;Parent=transcript:Phatr3_J50586.t1;protein_id=Phatr3_J50586.p1
31	ensemblgenomes	exon	211898	211974	.	-	.	Parent=transcript:Phatr3_J50586.t1;Name=Phatr3_J50586-E1;constitutive=1;ensembl_end_phase=2;ensembl_phase=0;exon_id=Phatr3_J50586-E1;rank=1
31	ensemblgenomes	CDS	211898	211974	.	-	0	ID=CDS:Phatr3_J50586.p1;Parent=transcript:Phatr3_J50586.t1;protein_id=Phatr3_J50586.p1
31	ensemblgenomes	gene	223295	228985	.	+	.	ID=gene:Phatr3_J41576;biotype=protein_coding;description=Predicted	protein	[Source:UniProtKB/TrEMBL%3BAcc:B7GEK8];gene_id=Phatr3_J41576;logic_name=ensemblgenomes
31	ensemblgenomes	mRNA	223295	228985	.	+	.	ID=transcript:Phatr3_J41576.t1;Parent=gene:Phatr3_J41576;biotype=protein_coding;transcript_id=Phatr3_J41576.t1
31	ensemblgenomes	exon	223295	228985	.	+	.	Parent=transcript:Phatr3_J41576.t1;Name=Phatr3_J41576-E1;constitutive=1;ensembl_end_phase=0;ensembl_phase=0;exon_id=Phatr3_J41576-E1;rank=1
31	ensemblgenomes	CDS	223295	228985	.	+	0	ID=CDS:Phatr3_J41576.p1;Parent=transcript:Phatr3_J41576.t1;protein_id=Phatr3_J41576.p1
31	ensemblgenomes	gene	230073	235763	.	+	.	ID=gene:Phatr3_J41577;biotype=protein_coding;description=Predicted	protein	[Source:UniProtKB/TrEMBL%3BAcc:B7GEK9];gene_id=Phatr3_J41577;logic_name=ensemblgenomes
31	ensemblgenomes	mRNA	230073	235763	.	+	.	ID=transcript:Phatr3_J41577.t1;Parent=gene:Phatr3_J41577;biotype=protein_coding;transcript_id=Phatr3_J41577.t1
31	ensemblgenomes	exon	230073	235763	.	+	.	Parent=transcript:Phatr3_J41577.t1;Name=Phatr3_J41577-E1;constitutive=1;ensembl_end_phase=0;ensembl_phase=0;exon_id=Phatr3_J41577-E1;rank=1
31	ensemblgenomes	CDS	230073	235763	.	+	0	ID=CDS:Phatr3_J41577.p1;Parent=transcript:Phatr3_J41577.t1;protein_id=Phatr3_J41577.p1
32	ensemblgenomes	gene	98575	101751	.	-	.	ID=gene:Phatr3_EG02625;biotype=protein_coding;description=Predicted	protein	[Source:UniProtKB/TrEMBL%3BAcc:B7GEP7];gene_id=Phatr3_EG02625;logic_name=ensemblgenomes
32	ensemblgenomes	mRNA	98575	101751	.	-	.	ID=transcript:Phatr3_EG02625.t1;Parent=gene:Phatr3_EG02625;biotype=protein_coding;transcript_id=Phatr3_EG02625.t1
32	ensemblgenomes	exon	98575	99222	.	-	.	Parent=transcript:Phatr3_EG02625.t1;Name=Phatr3_EG02625-E3;constitutive=1;ensembl_end_phase=0;ensembl_phase=0;exon_id=Phatr3_EG02625-E3;rank=3
32	ensemblgenomes	CDS	98575	99222	.	-	0	ID=CDS:Phatr3_EG02625.p1;Parent=transcript:Phatr3_EG02625.t1;protein_id=Phatr3_EG02625.p1
32	ensemblgenomes	exon	99332	101495	.	-	.	Parent=transcript:Phatr3_EG02625.t1;Name=Phatr3_EG02625-E2;constitutive=1;ensembl_end_phase=0;ensembl_phase=2;exon_id=Phatr3_EG02625-E2;rank=2
32	ensemblgenomes	CDS	99332	101495	.	-	1	ID=CDS:Phatr3_EG02625.p1;Parent=transcript:Phatr3_EG02625.t1;protein_id=Phatr3_EG02625.p1
32	ensemblgenomes	exon	101507	101751	.	-	.	Parent=transcript:Phatr3_EG02625.t1;Name=Phatr3_EG02625-E1;constitutive=1;ensembl_end_phase=2;ensembl_phase=0;exon_id=Phatr3_EG02625-E1;rank=1
32	ensemblgenomes	CDS	101507	101751	.	-	0	ID=CDS:Phatr3_EG02625.p1;Parent=transcript:Phatr3_EG02625.t1;protein_id=Phatr3_EG02625.p1
32	ensemblgenomes	gene	102447	103268	.	-	.	ID=gene:Phatr3_J41618;biotype=protein_coding;description=Predicted	protein	[Source:UniProtKB/TrEMBL%3BAcc:B7GEP8];gene_id=Phatr3_J41618;logic_name=ensemblgenomes
32	ensemblgenomes	mRNA	102447	103268	.	-	.	ID=transcript:Phatr3_J41618.t1;Parent=gene:Phatr3_J41618;biotype=protein_coding;transcript_id=Phatr3_J41618.t1
32	ensemblgenomes	exon	102447	103268	.	-	.	Parent=transcript:Phatr3_J41618.t1;Name=Phatr3_J41618-E1;constitutive=1;ensembl_end_phase=0;ensembl_phase=0;exon_id=Phatr3_J41618-E1;rank=1
32	ensemblgenomes	CDS	102447	103268	.	-	0	ID=CDS:Phatr3_J41618.p1;Parent=transcript:Phatr3_J41618.t1;protein_id=Phatr3_J41618.p1
32	ensemblgenomes	gene	141876	142589	.	-	.	ID=gene:Phatr3_J6282;biotype=protein_coding;description=Peptidyl-prolyl	cis-trans	isomerase	[Source:UniProtKB/TrEMBL%3BAcc:B7FXI1];gene_id=Phatr3_J6282;logic_name=ensemblgenomes
32	ensemblgenomes	mRNA	141876	142589	.	-	.	ID=transcript:Phatr3_J6282.t1;Parent=gene:Phatr3_J6282;biotype=protein_coding;transcript_id=Phatr3_J6282.t1
32	ensemblgenomes	exon	141876	142589	.	-	.	Parent=transcript:Phatr3_J6282.t1;Name=Phatr3_J6282-E1;constitutive=1;ensembl_end_phase=0;ensembl_phase=0;exon_id=Phatr3_J6282-E1;rank=1
32	ensemblgenomes	CDS	141876	142589	.	-	0	ID=CDS:Phatr3_J6282.p1;Parent=transcript:Phatr3_J6282.t1;protein_id=Phatr3_J6282.p1
32	ensemblgenomes	gene	143290	145080	.	+	.	ID=gene:Phatr3_J41624;biotype=protein_coding;description=Predicted	protein	[Source:UniProtKB/TrEMBL%3BAcc:B7GEQ4];gene_id=Phatr3_J41624;logic_name=ensemblgenomes
32	ensemblgenomes	mRNA	143290	145080	.	+	.	ID=transcript:Phatr3_J41624.t1;Parent=gene:Phatr3_J41624;biotype=protein_coding;transcript_id=Phatr3_J41624.t1
32	ensemblgenomes	exon	143290	145080	.	+	.	Parent=transcript:Phatr3_J41624.t1;Name=Phatr3_J41624-E1;constitutive=1;ensembl_end_phase=0;ensembl_phase=0;exon_id=Phatr3_J41624-E1;rank=1
32	ensemblgenomes	CDS	143290	145080	.	+	0	ID=CDS:Phatr3_J41624.p1;Parent=transcript:Phatr3_J41624.t1;protein_id=Phatr3_J41624.p1
32	ensemblgenomes	gene	145432	146267	.	-	.	ID=gene:Phatr3_J31375;biotype=protein_coding;description=Predicted	protein	[Source:UniProtKB/TrEMBL%3BAcc:B7FXI3];gene_id=Phatr3_J31375;logic_name=ensemblgenomes
32	ensemblgenomes	mRNA	145432	146267	.	-	.	ID=transcript:Phatr3_J31375.t1;Parent=gene:Phatr3_J31375;biotype=protein_coding;transcript_id=Phatr3_J31375.t1
32	ensemblgenomes	exon	145432	145923	.	-	.	Parent=transcript:Phatr3_J31375.t1;Name=Phatr3_J31375-E2;constitutive=1;ensembl_end_phase=0;ensembl_phase=0;exon_id=Phatr3_J31375-E2;rank=2
32	ensemblgenomes	CDS	145432	145923	.	-	0	ID=CDS:Phatr3_J31375.p1;Parent=transcript:Phatr3_J31375.t1;protein_id=Phatr3_J31375.p1
32	ensemblgenomes	exon	146013	146267	.	-	.	Parent=transcript:Phatr3_J31375.t1;Name=Phatr3_J31375-E1;constitutive=1;ensembl_end_phase=0;ensembl_phase=0;exon_id=Phatr3_J31375-E1;rank=1
32	ensemblgenomes	CDS	146013	146267	.	-	0	ID=CDS:Phatr3_J31375.p1;Parent=transcript:Phatr3_J31375.t1;protein_id=Phatr3_J31375.p1
32	ensemblgenomes	gene	148830	150092	.	-	.	ID=gene:Phatr3_EG02624;biotype=protein_coding;description=Predicted	protein	[Source:UniProtKB/TrEMBL%3BAcc:B7GEQ6];gene_id=Phatr3_EG02624;logic_name=ensemblgenomes
32	ensemblgenomes	mRNA	148830	150092	.	-	.	ID=transcript:Phatr3_EG02624.t1;Parent=gene:Phatr3_EG02624;biotype=protein_coding;transcript_id=Phatr3_EG02624.t1
32	ensemblgenomes	exon	148830	150092	.	-	.	Parent=transcript:Phatr3_EG02624.t1;Name=Phatr3_EG02624-E1;constitutive=1;ensembl_end_phase=0;ensembl_phase=0;exon_id=Phatr3_EG02624-E1;rank=1
32	ensemblgenomes	CDS	148830	150092	.	-	0	ID=CDS:Phatr3_EG02624.p1;Parent=transcript:Phatr3_EG02624.t1;protein_id=Phatr3_EG02624.p1
32	ensemblgenomes	gene	153257	154318	.	-	.	ID=gene:Phatr3_J50622;biotype=protein_coding;description=Predicted	protein	[Source:UniProtKB/TrEMBL%3BAcc:B7GEQ7];gene_id=Phatr3_J50622;logic_name=ensemblgenomes
32	ensemblgenomes	mRNA	153257	154318	.	-	.	ID=transcript:Phatr3_J50622.t1;Parent=gene:Phatr3_J50622;biotype=protein_coding;transcript_id=Phatr3_J50622.t1
32	ensemblgenomes	exon	153257	154318	.	-	.	Parent=transcript:Phatr3_J50622.t1;Name=Phatr3_J50622-E1;constitutive=1;ensembl_end_phase=0;ensembl_phase=0;exon_id=Phatr3_J50622-E1;rank=1
32	ensemblgenomes	CDS	153257	154318	.	-	0	ID=CDS:Phatr3_J50622.p1;Parent=transcript:Phatr3_J50622.t1;protein_id=Phatr3_J50622.p1
33	ensemblgenomes	gene	27486	29678	.	+	.	ID=gene:Phatr3_J41639;biotype=protein_coding;description=Predicted	protein	[Source:UniProtKB/TrEMBL%3BAcc:B7GER9];gene_id=Phatr3_J41639;logic_name=ensemblgenomes
33	ensemblgenomes	mRNA	27486	29678	.	+	.	ID=transcript:Phatr3_J41639.t1;Parent=gene:Phatr3_J41639;biotype=protein_coding;transcript_id=Phatr3_J41639.t1
33	ensemblgenomes	exon	27486	29678	.	+	.	Parent=transcript:Phatr3_J41639.t1;Name=Phatr3_J41639-E1;constitutive=1;ensembl_end_phase=0;ensembl_phase=0;exon_id=Phatr3_J41639-E1;rank=1
33	ensemblgenomes	CDS	27486	29678	.	+	0	ID=CDS:Phatr3_J41639.p1;Parent=transcript:Phatr3_J41639.t1;protein_id=Phatr3_J41639.p1
33	ensemblgenomes	gene	36985	39516	.	+	.	ID=gene:Phatr3_J50635;biotype=protein_coding;description=Predicted	protein	[Source:UniProtKB/TrEMBL%3BAcc:B7GES1];gene_id=Phatr3_J50635;logic_name=ensemblgenomes
33	ensemblgenomes	mRNA	36985	39516	.	+	.	ID=transcript:Phatr3_J50635.t1;Parent=gene:Phatr3_J50635;biotype=protein_coding;transcript_id=Phatr3_J50635.t1
33	ensemblgenomes	exon	36985	39516	.	+	.	Parent=transcript:Phatr3_J50635.t1;Name=Phatr3_J50635-E1;constitutive=1;ensembl_end_phase=0;ensembl_phase=0;exon_id=Phatr3_J50635-E1;rank=1
33	ensemblgenomes	CDS	36985	39516	.	+	0	ID=CDS:Phatr3_J50635.p1;Parent=transcript:Phatr3_J50635.t1;protein_id=Phatr3_J50635.p1
4	ensemblgenomes	gene	1314412	1315187	.	+	.	ID=gene:Phatr3_EG01565;biotype=protein_coding;gene_id=Phatr3_EG01565;logic_name=ensemblgenomes
4	ensemblgenomes	mRNA	1314412	1315187	.	+	.	ID=transcript:Phatr3_EG01565.t1;Parent=gene:Phatr3_EG01565;biotype=protein_coding;transcript_id=Phatr3_EG01565.t1
4	ensemblgenomes	exon	1314412	1314483	.	+	.	Parent=transcript:Phatr3_EG01565.t1;Name=Phatr3_EG01565-E1;constitutive=1;ensembl_end_phase=0;ensembl_phase=0;exon_id=Phatr3_EG01565-E1;rank=1
4	ensemblgenomes	CDS	1314412	1314483	.	+	0	ID=CDS:Phatr3_EG01565.p1;Parent=transcript:Phatr3_EG01565.t1;protein_id=Phatr3_EG01565.p1
4	ensemblgenomes	exon	1314504	1315187	.	+	.	Parent=transcript:Phatr3_EG01565.t1;Name=Phatr3_EG01565-E2;constitutive=1;ensembl_end_phase=0;ensembl_phase=0;exon_id=Phatr3_EG01565-E2;rank=2
4	ensemblgenomes	CDS	1314504	1315187	.	+	0	ID=CDS:Phatr3_EG01565.p1;Parent=transcript:Phatr3_EG01565.t1;protein_id=Phatr3_EG01565.p1
5	ensemblgenomes	gene	369885	373412	.	-	.	ID=gene:Phatr3_J44836;biotype=protein_coding;gene_id=Phatr3_J44836;logic_name=ensemblgenomes
5	ensemblgenomes	mRNA	369885	373412	.	-	.	ID=transcript:Phatr3_J44836.t1;Parent=gene:Phatr3_J44836;biotype=protein_coding;transcript_id=Phatr3_J44836.t1
5	ensemblgenomes	exon	369885	369932	.	-	.	Parent=transcript:Phatr3_J44836.t1;Name=Phatr3_J44836-E6;constitutive=1;ensembl_end_phase=0;ensembl_phase=0;exon_id=Phatr3_J44836-E6;rank=6
5	ensemblgenomes	CDS	369885	369932	.	-	0	ID=CDS:Phatr3_J44836.p1;Parent=transcript:Phatr3_J44836.t1;protein_id=Phatr3_J44836.p1
5	ensemblgenomes	exon	370051	370187	.	-	.	Parent=transcript:Phatr3_J44836.t1;Name=Phatr3_J44836-E5;constitutive=1;ensembl_end_phase=0;ensembl_phase=1;exon_id=Phatr3_J44836-E5;rank=5
5	ensemblgenomes	CDS	370051	370187	.	-	2	ID=CDS:Phatr3_J44836.p1;Parent=transcript:Phatr3_J44836.t1;protein_id=Phatr3_J44836.p1
5	ensemblgenomes	exon	370373	370976	.	-	.	Parent=transcript:Phatr3_J44836.t1;Name=Phatr3_J44836-E4;constitutive=1;ensembl_end_phase=1;ensembl_phase=0;exon_id=Phatr3_J44836-E4;rank=4
5	ensemblgenomes	CDS	370373	370976	.	-	0	ID=CDS:Phatr3_J44836.p1;Parent=transcript:Phatr3_J44836.t1;protein_id=Phatr3_J44836.p1
5	ensemblgenomes	exon	371042	371479	.	-	.	Parent=transcript:Phatr3_J44836.t1;Name=Phatr3_J44836-E3;constitutive=1;ensembl_end_phase=0;ensembl_phase=0;exon_id=Phatr3_J44836-E3;rank=3
5	ensemblgenomes	CDS	371042	371479	.	-	0	ID=CDS:Phatr3_J44836.p1;Parent=transcript:Phatr3_J44836.t1;protein_id=Phatr3_J44836.p1
5	ensemblgenomes	exon	371564	371734	.	-	.	Parent=transcript:Phatr3_J44836.t1;Name=Phatr3_J44836-E2;constitutive=1;ensembl_end_phase=0;ensembl_phase=0;exon_id=Phatr3_J44836-E2;rank=2
5	ensemblgenomes	CDS	371564	371734	.	-	0	ID=CDS:Phatr3_J44836.p1;Parent=transcript:Phatr3_J44836.t1;protein_id=Phatr3_J44836.p1
5	ensemblgenomes	exon	371817	373412	.	-	.	Parent=transcript:Phatr3_J44836.t1;Name=Phatr3_J44836-E1;constitutive=1;ensembl_end_phase=0;ensembl_phase=0;exon_id=Phatr3_J44836-E1;rank=1
5	ensemblgenomes	CDS	371817	373412	.	-	0	ID=CDS:Phatr3_J44836.p1;Parent=transcript:Phatr3_J44836.t1;protein_id=Phatr3_J44836.p1
5	ensemblgenomes	gene	374349	375097	.	-	.	ID=gene:Phatr3_EG02077;biotype=protein_coding;description=Predicted	protein	[Source:UniProtKB/TrEMBL%3BAcc:B7FVU4];gene_id=Phatr3_EG02077;logic_name=ensemblgenomes
5	ensemblgenomes	mRNA	374349	375097	.	-	.	ID=transcript:Phatr3_EG02077.t1;Parent=gene:Phatr3_EG02077;biotype=protein_coding;transcript_id=Phatr3_EG02077.t1
5	ensemblgenomes	exon	374349	374381	.	-	.	Parent=transcript:Phatr3_EG02077.t1;Name=Phatr3_EG02077-E2;constitutive=1;ensembl_end_phase=0;ensembl_phase=0;exon_id=Phatr3_EG02077-E2;rank=2
5	ensemblgenomes	CDS	374349	374381	.	-	0	ID=CDS:Phatr3_EG02077.p1;Parent=transcript:Phatr3_EG02077.t1;protein_id=Phatr3_EG02077.p1
5	ensemblgenomes	exon	374402	375097	.	-	.	Parent=transcript:Phatr3_EG02077.t1;Name=Phatr3_EG02077-E1;constitutive=1;ensembl_end_phase=0;ensembl_phase=0;exon_id=Phatr3_EG02077-E1;rank=1
5	ensemblgenomes	CDS	374402	375097	.	-	0	ID=CDS:Phatr3_EG02077.p1;Parent=transcript:Phatr3_EG02077.t1;protein_id=Phatr3_EG02077.p1
5	ensemblgenomes	gene	388943	389680	.	-	.	ID=gene:Phatr3_J34363;biotype=protein_coding;description=Predicted	protein	[Source:UniProtKB/TrEMBL%3BAcc:B7FVU0];gene_id=Phatr3_J34363;logic_name=ensemblgenomes
5	ensemblgenomes	mRNA	388943	389680	.	-	.	ID=transcript:Phatr3_J34363.t1;Parent=gene:Phatr3_J34363;biotype=protein_coding;transcript_id=Phatr3_J34363.t1
5	ensemblgenomes	exon	388943	389680	.	-	.	Parent=transcript:Phatr3_J34363.t1;Name=Phatr3_J34363-E1;constitutive=1;ensembl_end_phase=0;ensembl_phase=0;exon_id=Phatr3_J34363-E1;rank=1
5	ensemblgenomes	CDS	388943	389680	.	-	0	ID=CDS:Phatr3_J34363.p1;Parent=transcript:Phatr3_J34363.t1;protein_id=Phatr3_J34363.p1
5	ensemblgenomes	gene	390193	391326	.	+	.	ID=gene:Phatr3_J11434;biotype=protein_coding;description=Predicted	protein	[Source:UniProtKB/TrEMBL%3BAcc:B7FVT6];gene_id=Phatr3_J11434;logic_name=ensemblgenomes
5	ensemblgenomes	mRNA	390193	391326	.	+	.	ID=transcript:Phatr3_J11434.t1;Parent=gene:Phatr3_J11434;biotype=protein_coding;transcript_id=Phatr3_J11434.t1
5	ensemblgenomes	exon	390193	391326	.	+	.	Parent=transcript:Phatr3_J11434.t1;Name=Phatr3_J11434-E1;constitutive=1;ensembl_end_phase=0;ensembl_phase=0;exon_id=Phatr3_J11434-E1;rank=1
5	ensemblgenomes	CDS	390193	391326	.	+	0	ID=CDS:Phatr3_J11434.p1;Parent=transcript:Phatr3_J11434.t1;protein_id=Phatr3_J11434.p1
5	ensemblgenomes	gene	392246	394298	.	+	.	ID=gene:Phatr3_J44838;biotype=protein_coding;description=Predicted	protein	[Source:UniProtKB/TrEMBL%3BAcc:B7FVU2];gene_id=Phatr3_J44838;logic_name=ensemblgenomes
5	ensemblgenomes	mRNA	392246	394298	.	+	.	ID=transcript:Phatr3_J44838.t1;Parent=gene:Phatr3_J44838;biotype=protein_coding;transcript_id=Phatr3_J44838.t1
5	ensemblgenomes	CDS	392246	393466	.	+	0	ID=CDS:Phatr3_J44838.p1;Parent=transcript:Phatr3_J44838.t1;protein_id=Phatr3_J44838.p1
5	ensemblgenomes	exon	392246	394298	.	+	.	Parent=transcript:Phatr3_J44838.t1;Name=Phatr3_J44838-E1;constitutive=1;ensembl_end_phase=-1;ensembl_phase=0;exon_id=Phatr3_J44838-E1;rank=1
5	ensemblgenomes	three_prime_UTR	393467	394298	.	+	.	Parent=transcript:Phatr3_J44838.t1
5	ensemblgenomes	gene	400916	401660	.	-	.	ID=gene:Phatr3_EG02085;biotype=protein_coding;gene_id=Phatr3_EG02085;logic_name=ensemblgenomes
5	ensemblgenomes	mRNA	400916	401660	.	-	.	ID=transcript:Phatr3_EG02085.t1;Parent=gene:Phatr3_EG02085;biotype=protein_coding;transcript_id=Phatr3_EG02085.t1
5	ensemblgenomes	exon	400916	401512	.	-	.	Parent=transcript:Phatr3_EG02085.t1;Name=Phatr3_EG02085-E2;constitutive=1;ensembl_end_phase=0;ensembl_phase=0;exon_id=Phatr3_EG02085-E2;rank=2
5	ensemblgenomes	CDS	400916	401512	.	-	0	ID=CDS:Phatr3_EG02085.p1;Parent=transcript:Phatr3_EG02085.t1;protein_id=Phatr3_EG02085.p1
5	ensemblgenomes	exon	401589	401660	.	-	.	Parent=transcript:Phatr3_EG02085.t1;Name=Phatr3_EG02085-E1;constitutive=1;ensembl_end_phase=0;ensembl_phase=0;exon_id=Phatr3_EG02085-E1;rank=1
5	ensemblgenomes	CDS	401589	401660	.	-	0	ID=CDS:Phatr3_EG02085.p1;Parent=transcript:Phatr3_EG02085.t1;protein_id=Phatr3_EG02085.p1
5	ensemblgenomes	gene	975787	978517	.	+	.	ID=gene:Phatr3_J34588;biotype=protein_coding;description=Predicted	protein	[Source:UniProtKB/TrEMBL%3BAcc:B7FV95];gene_id=Phatr3_J34588;logic_name=ensemblgenomes
5	ensemblgenomes	mRNA	975787	978517	.	+	.	ID=transcript:Phatr3_J34588.t1;Parent=gene:Phatr3_J34588;biotype=protein_coding;transcript_id=Phatr3_J34588.t1
5	ensemblgenomes	exon	975787	977434	.	+	.	Parent=transcript:Phatr3_J34588.t1;Name=Phatr3_J34588-E1;constitutive=1;ensembl_end_phase=1;ensembl_phase=0;exon_id=Phatr3_J34588-E1;rank=1
5	ensemblgenomes	CDS	975787	977434	.	+	0	ID=CDS:Phatr3_J34588.p1;Parent=transcript:Phatr3_J34588.t1;protein_id=Phatr3_J34588.p1
5	ensemblgenomes	exon	977673	978517	.	+	.	Parent=transcript:Phatr3_J34588.t1;Name=Phatr3_J34588-E2;constitutive=1;ensembl_end_phase=0;ensembl_phase=1;exon_id=Phatr3_J34588-E2;rank=2
5	ensemblgenomes	CDS	977673	978517	.	+	2	ID=CDS:Phatr3_J34588.p1;Parent=transcript:Phatr3_J34588.t1;protein_id=Phatr3_J34588.p1
5	ensemblgenomes	gene	1087843	1088706	.	-	.	ID=gene:Phatr3_J34626;biotype=protein_coding;description=Predicted	protein	[Source:UniProtKB/TrEMBL%3BAcc:B7FVD1];gene_id=Phatr3_J34626;logic_name=ensemblgenomes
5	ensemblgenomes	mRNA	1087843	1088706	.	-	.	ID=transcript:Phatr3_J34626.t1;Parent=gene:Phatr3_J34626;biotype=protein_coding;transcript_id=Phatr3_J34626.t1
5	ensemblgenomes	exon	1087843	1088706	.	-	.	Parent=transcript:Phatr3_J34626.t1;Name=Phatr3_J34626-E1;constitutive=1;ensembl_end_phase=0;ensembl_phase=0;exon_id=Phatr3_J34626-E1;rank=1
5	ensemblgenomes	CDS	1087843	1088706	.	-	0	ID=CDS:Phatr3_J34626.p1;Parent=transcript:Phatr3_J34626.t1;protein_id=Phatr3_J34626.p1
5	ensemblgenomes	gene	1094898	1096517	.	+	.	ID=gene:Phatr3_J11423;biotype=protein_coding;gene_id=Phatr3_J11423;logic_name=ensemblgenomes
5	ensemblgenomes	mRNA	1094898	1096517	.	+	.	ID=transcript:Phatr3_J11423.t1;Parent=gene:Phatr3_J11423;biotype=protein_coding;transcript_id=Phatr3_J11423.t1
5	ensemblgenomes	exon	1094898	1095924	.	+	.	Parent=transcript:Phatr3_J11423.t1;Name=Phatr3_J11423-E1;constitutive=1;ensembl_end_phase=1;ensembl_phase=0;exon_id=Phatr3_J11423-E1;rank=1
5	ensemblgenomes	CDS	1094898	1095924	.	+	0	ID=CDS:Phatr3_J11423.p1;Parent=transcript:Phatr3_J11423.t1;protein_id=Phatr3_J11423.p1
5	ensemblgenomes	exon	1096063	1096517	.	+	.	Parent=transcript:Phatr3_J11423.t1;Name=Phatr3_J11423-E2;constitutive=1;ensembl_end_phase=0;ensembl_phase=1;exon_id=Phatr3_J11423-E2;rank=2
5	ensemblgenomes	CDS	1096063	1096517	.	+	2	ID=CDS:Phatr3_J11423.p1;Parent=transcript:Phatr3_J11423.t1;protein_id=Phatr3_J11423.p1
6	ensemblgenomes	gene	9380	10264	.	-	.	ID=gene:Phatr3_J34631;biotype=protein_coding;description=Predicted	protein	[Source:UniProtKB/TrEMBL%3BAcc:B7FW88];gene_id=Phatr3_J34631;logic_name=ensemblgenomes
6	ensemblgenomes	mRNA	9380	10264	.	-	.	ID=transcript:Phatr3_J34631.t1;Parent=gene:Phatr3_J34631;biotype=protein_coding;transcript_id=Phatr3_J34631.t1
6	ensemblgenomes	exon	9380	10264	.	-	.	Parent=transcript:Phatr3_J34631.t1;Name=Phatr3_J34631-E1;constitutive=1;ensembl_end_phase=0;ensembl_phase=0;exon_id=Phatr3_J34631-E1;rank=1
6	ensemblgenomes	CDS	9380	10264	.	-	0	ID=CDS:Phatr3_J34631.p1;Parent=transcript:Phatr3_J34631.t1;protein_id=Phatr3_J34631.p1
6	ensemblgenomes	gene	10865	11644	.	-	.	ID=gene:Phatr3_J34632;biotype=protein_coding;description=Predicted	protein	[Source:UniProtKB/TrEMBL%3BAcc:B7FW89];gene_id=Phatr3_J34632;logic_name=ensemblgenomes
6	ensemblgenomes	mRNA	10865	11644	.	-	.	ID=transcript:Phatr3_J34632.t1;Parent=gene:Phatr3_J34632;biotype=protein_coding;transcript_id=Phatr3_J34632.t1
6	ensemblgenomes	exon	10865	11644	.	-	.	Parent=transcript:Phatr3_J34632.t1;Name=Phatr3_J34632-E1;constitutive=1;ensembl_end_phase=0;ensembl_phase=0;exon_id=Phatr3_J34632-E1;rank=1
6	ensemblgenomes	CDS	10865	11644	.	-	0	ID=CDS:Phatr3_J34632.p1;Parent=transcript:Phatr3_J34632.t1;protein_id=Phatr3_J34632.p1
6	ensemblgenomes	gene	1027308	1029569	.	-	.	ID=gene:Phatr3_J45387;biotype=protein_coding;description=Predicted	protein	[Source:UniProtKB/TrEMBL%3BAcc:B7FXI0];gene_id=Phatr3_J45387;logic_name=ensemblgenomes
6	ensemblgenomes	mRNA	1027308	1029569	.	-	.	ID=transcript:Phatr3_J45387.t1;Parent=gene:Phatr3_J45387;biotype=protein_coding;transcript_id=Phatr3_J45387.t1
6	ensemblgenomes	exon	1027308	1029569	.	-	.	Parent=transcript:Phatr3_J45387.t1;Name=Phatr3_J45387-E1;constitutive=1;ensembl_end_phase=0;ensembl_phase=0;exon_id=Phatr3_J45387-E1;rank=1
6	ensemblgenomes	CDS	1027308	1029569	.	-	0	ID=CDS:Phatr3_J45387.p1;Parent=transcript:Phatr3_J45387.t1;protein_id=Phatr3_J45387.p1
7	ensemblgenomes	gene	221799	222917	.	+	.	ID=gene:Phatr3_J45457;biotype=protein_coding;description=Predicted	protein	[Source:UniProtKB/TrEMBL%3BAcc:B7FXR9];gene_id=Phatr3_J45457;logic_name=ensemblgenomes
7	ensemblgenomes	mRNA	221799	222917	.	+	.	ID=transcript:Phatr3_J45457.t1;Parent=gene:Phatr3_J45457;biotype=protein_coding;transcript_id=Phatr3_J45457.t1
7	ensemblgenomes	exon	221799	222433	.	+	.	Parent=transcript:Phatr3_J45457.t1;Name=Phatr3_J45457-E1;constitutive=1;ensembl_end_phase=2;ensembl_phase=0;exon_id=Phatr3_J45457-E1;rank=1
7	ensemblgenomes	CDS	221799	222433	.	+	0	ID=CDS:Phatr3_J45457.p1;Parent=transcript:Phatr3_J45457.t1;protein_id=Phatr3_J45457.p1
7	ensemblgenomes	exon	222770	222917	.	+	.	Parent=transcript:Phatr3_J45457.t1;Name=Phatr3_J45457-E2;constitutive=1;ensembl_end_phase=0;ensembl_phase=2;exon_id=Phatr3_J45457-E2;rank=2
7	ensemblgenomes	CDS	222770	222917	.	+	1	ID=CDS:Phatr3_J45457.p1;Parent=transcript:Phatr3_J45457.t1;protein_id=Phatr3_J45457.p1
7	ensemblgenomes	gene	223737	224767	.	+	.	ID=gene:Phatr3_J54412;biotype=protein_coding;description=Predicted	protein	[Source:UniProtKB/TrEMBL%3BAcc:B7FXS0];gene_id=Phatr3_J54412;logic_name=ensemblgenomes
7	ensemblgenomes	mRNA	223737	224767	.	+	.	ID=transcript:Phatr3_J54412.t1;Parent=gene:Phatr3_J54412;biotype=protein_coding;transcript_id=Phatr3_J54412.t1
7	ensemblgenomes	exon	223737	224125	.	+	.	Parent=transcript:Phatr3_J54412.t1;Name=Phatr3_J54412-E1;constitutive=1;ensembl_end_phase=2;ensembl_phase=0;exon_id=Phatr3_J54412-E1;rank=1
7	ensemblgenomes	CDS	223737	224125	.	+	0	ID=CDS:Phatr3_J54412.p1;Parent=transcript:Phatr3_J54412.t1;protein_id=Phatr3_J54412.p1
7	ensemblgenomes	exon	224218	224767	.	+	.	Parent=transcript:Phatr3_J54412.t1;Name=Phatr3_J54412-E2;constitutive=1;ensembl_end_phase=0;ensembl_phase=2;exon_id=Phatr3_J54412-E2;rank=2
7	ensemblgenomes	CDS	224218	224767	.	+	1	ID=CDS:Phatr3_J54412.p1;Parent=transcript:Phatr3_J54412.t1;protein_id=Phatr3_J54412.p1
7	ensemblgenomes	gene	225125	225685	.	+	.	ID=gene:Phatr3_J8045;biotype=protein_coding;description=Peptidyl-prolyl	cis-trans	isomerase	[Source:UniProtKB/TrEMBL%3BAcc:B7FXS1];gene_id=Phatr3_J8045;logic_name=ensemblgenomes
7	ensemblgenomes	mRNA	225125	225685	.	+	.	ID=transcript:Phatr3_J8045.t1;Parent=gene:Phatr3_J8045;biotype=protein_coding;transcript_id=Phatr3_J8045.t1
7	ensemblgenomes	exon	225125	225685	.	+	.	Parent=transcript:Phatr3_J8045.t1;Name=Phatr3_J8045-E1;constitutive=1;ensembl_end_phase=0;ensembl_phase=0;exon_id=Phatr3_J8045-E1;rank=1
7	ensemblgenomes	CDS	225125	225685	.	+	0	ID=CDS:Phatr3_J8045.p1;Parent=transcript:Phatr3_J8045.t1;protein_id=Phatr3_J8045.p1
7	ensemblgenomes	gene	225785	228542	.	-	.	ID=gene:Phatr3_J35171;biotype=protein_coding;description=Predicted	protein	[Source:UniProtKB/TrEMBL%3BAcc:B7GDC9];gene_id=Phatr3_J35171;logic_name=ensemblgenomes
7	ensemblgenomes	mRNA	225785	228542	.	-	.	ID=transcript:Phatr3_J35171.t1;Parent=gene:Phatr3_J35171;biotype=protein_coding;transcript_id=Phatr3_J35171.t1
7	ensemblgenomes	exon	225785	227283	.	-	.	Parent=transcript:Phatr3_J35171.t1;Name=Phatr3_J35171-E4;constitutive=1;ensembl_end_phase=0;ensembl_phase=1;exon_id=Phatr3_J35171-E4;rank=4
7	ensemblgenomes	CDS	225785	227283	.	-	2	ID=CDS:Phatr3_J35171.p1;Parent=transcript:Phatr3_J35171.t1;protein_id=Phatr3_J35171.p1
7	ensemblgenomes	exon	227371	227429	.	-	.	Parent=transcript:Phatr3_J35171.t1;Name=Phatr3_J35171-E3;constitutive=1;ensembl_end_phase=1;ensembl_phase=2;exon_id=Phatr3_J35171-E3;rank=3
7	ensemblgenomes	CDS	227371	227429	.	-	1	ID=CDS:Phatr3_J35171.p1;Parent=transcript:Phatr3_J35171.t1;protein_id=Phatr3_J35171.p1
7	ensemblgenomes	exon	227512	228118	.	-	.	Parent=transcript:Phatr3_J35171.t1;Name=Phatr3_J35171-E2;constitutive=1;ensembl_end_phase=2;ensembl_phase=1;exon_id=Phatr3_J35171-E2;rank=2
7	ensemblgenomes	CDS	227512	228118	.	-	2	ID=CDS:Phatr3_J35171.p1;Parent=transcript:Phatr3_J35171.t1;protein_id=Phatr3_J35171.p1
7	ensemblgenomes	exon	228470	228542	.	-	.	Parent=transcript:Phatr3_J35171.t1;Name=Phatr3_J35171-E1;constitutive=1;ensembl_end_phase=1;ensembl_phase=0;exon_id=Phatr3_J35171-E1;rank=1
7	ensemblgenomes	CDS	228470	228542	.	-	0	ID=CDS:Phatr3_J35171.p1;Parent=transcript:Phatr3_J35171.t1;protein_id=Phatr3_J35171.p1
7	ensemblgenomes	gene	230344	232313	.	+	.	ID=gene:Phatr3_J45460;biotype=protein_coding;description=Predicted	protein	[Source:UniProtKB/TrEMBL%3BAcc:B7FXS3];gene_id=Phatr3_J45460;logic_name=ensemblgenomes
7	ensemblgenomes	mRNA	230344	232313	.	+	.	ID=transcript:Phatr3_J45460.t1;Parent=gene:Phatr3_J45460;biotype=protein_coding;transcript_id=Phatr3_J45460.t1
7	ensemblgenomes	CDS	230344	232074	.	+	0	ID=CDS:Phatr3_J45460.p1;Parent=transcript:Phatr3_J45460.t1;protein_id=Phatr3_J45460.p1
7	ensemblgenomes	exon	230344	232313	.	+	.	Parent=transcript:Phatr3_J45460.t1;Name=Phatr3_J45460-E1;constitutive=1;ensembl_end_phase=-1;ensembl_phase=0;exon_id=Phatr3_J45460-E1;rank=1
7	ensemblgenomes	three_prime_UTR	232075	232313	.	+	.	Parent=transcript:Phatr3_J45460.t1
7	ensemblgenomes	gene	232100	232788	.	-	.	ID=gene:Phatr3_EG01038;biotype=protein_coding;gene_id=Phatr3_EG01038;logic_name=ensemblgenomes
7	ensemblgenomes	mRNA	232100	232788	.	-	.	ID=transcript:Phatr3_EG01038.t1;Parent=gene:Phatr3_EG01038;biotype=protein_coding;transcript_id=Phatr3_EG01038.t1
7	ensemblgenomes	exon	232100	232696	.	-	.	Parent=transcript:Phatr3_EG01038.t1;Name=Phatr3_EG01038-E2;constitutive=1;ensembl_end_phase=0;ensembl_phase=0;exon_id=Phatr3_EG01038-E2;rank=2
7	ensemblgenomes	CDS	232100	232696	.	-	0	ID=CDS:Phatr3_EG01038.p1;Parent=transcript:Phatr3_EG01038.t1;protein_id=Phatr3_EG01038.p1
7	ensemblgenomes	exon	232768	232788	.	-	.	Parent=transcript:Phatr3_EG01038.t1;Name=Phatr3_EG01038-E1;constitutive=1;ensembl_end_phase=0;ensembl_phase=0;exon_id=Phatr3_EG01038-E1;rank=1
7	ensemblgenomes	CDS	232768	232788	.	-	0	ID=CDS:Phatr3_EG01038.p1;Parent=transcript:Phatr3_EG01038.t1;protein_id=Phatr3_EG01038.p1
7	ensemblgenomes	gene	233286	233956	.	+	.	ID=gene:Phatr3_J45461;biotype=protein_coding;description=Predicted	protein	[Source:UniProtKB/TrEMBL%3BAcc:B7FXS4];gene_id=Phatr3_J45461;logic_name=ensemblgenomes
7	ensemblgenomes	mRNA	233286	233956	.	+	.	ID=transcript:Phatr3_J45461.t1;Parent=gene:Phatr3_J45461;biotype=protein_coding;transcript_id=Phatr3_J45461.t1
7	ensemblgenomes	five_prime_UTR	233286	233364	.	+	.	Parent=transcript:Phatr3_J45461.t1
7	ensemblgenomes	exon	233286	233577	.	+	.	Parent=transcript:Phatr3_J45461.t1;Name=Phatr3_J45461-E1;constitutive=1;ensembl_end_phase=0;ensembl_phase=-1;exon_id=Phatr3_J45461-E1;rank=1
[truncated: 854 more rows]

## Sheet: Duplicated genes remapped
##gff-version 3
chromosome_1	Liftoff	gene	75496	77277	.	+	.	ID=Phatr3_EG00074;biotype=protein_coding;copy_num_ID=Phatr3_EG00074_0;coverage=0.999;extra_copy_number=0;gene_id=Phatr3_EG00074;logic_name=ensemblgenomes;sequence_ID=0.947;valid_ORFs=0
chromosome_1	Liftoff	mRNA	75496	77277	.	+	.	ID=Phatr3_EG00074.t1;Parent=Phatr3_EG00074;biotype=protein_coding;extra_copy_number=0;matches_ref_protein=False;missing_start_codon=True;transcript_id=Phatr3_EG00074.t1;valid_ORF=False
chromosome_1	Liftoff	exon	75496	76044	.	+	.	ID=exon_520;Parent=Phatr3_EG00074.t1;Name=Phatr3_EG00074-E1;constitutive=1;ensembl_end_phase=-1;ensembl_phase=-1;exon_id=Phatr3_EG00074-E1;extra_copy_number=0;rank=1
chromosome_1	Liftoff	exon	76108	77277	.	+	.	ID=exon_519;Parent=Phatr3_EG00074.t1;Name=Phatr3_EG00074-E2;constitutive=1;ensembl_end_phase=-1;ensembl_phase=-1;exon_id=Phatr3_EG00074-E2;extra_copy_number=0;rank=2
chromosome_1	Liftoff	CDS	76515	76759	.	+	.	ID=Phatr3_EG00074.p1;Parent=Phatr3_EG00074.t1;extra_copy_number=0;protein_id=Phatr3_EG00074.p1
chromosome_1	Liftoff	five_prime_UTR	75496	76044	.	+	.	ID=five_prime_UTR_39;Parent=Phatr3_EG00074.t1;extra_copy_number=0
chromosome_1	Liftoff	five_prime_UTR	76108	76514	.	+	.	ID=five_prime_UTR_38;Parent=Phatr3_EG00074.t1;extra_copy_number=0
chromosome_1	Liftoff	three_prime_UTR	76760	77277	.	+	.	ID=three_prime_UTR_22;Parent=Phatr3_EG00074.t1;extra_copy_number=0
chromosome_1	Liftoff	gene	317998	318546	.	-	.	ID=Phatr3_J31539;biotype=protein_coding;copy_num_ID=Phatr3_J31539_0;coverage=1.0;description=Predicted protein [Source:UniProtKB/TrEMBL%3BAcc:B7FRL6];extra_copy_number=0;gene_id=Phatr3_J31539;logic_name=ensemblgenomes;sequence_ID=0.989;valid_ORFs=0
chromosome_1	Liftoff	mRNA	317998	318546	.	-	.	ID=Phatr3_J31539.t1;Parent=Phatr3_J31539;biotype=protein_coding;extra_copy_number=0;matches_ref_protein=False;missing_stop_codon=True;transcript_id=Phatr3_J31539.t1;valid_ORF=False
chromosome_1	Liftoff	exon	317998	318195	.	-	.	ID=exon_257;Parent=Phatr3_J31539.t1;Name=Phatr3_J31539-E2;constitutive=1;ensembl_end_phase=0;ensembl_phase=1;exon_id=Phatr3_J31539-E2;extra_copy_number=0;rank=2
chromosome_1	Liftoff	exon	318282	318546	.	-	.	ID=exon_258;Parent=Phatr3_J31539.t1;Name=Phatr3_J31539-E1;constitutive=1;ensembl_end_phase=1;ensembl_phase=0;exon_id=Phatr3_J31539-E1;extra_copy_number=0;rank=1
chromosome_1	Liftoff	CDS	317998	318195	.	-	.	ID=Phatr3_J31539.p1;Parent=Phatr3_J31539.t1;extra_copy_number=0;protein_id=Phatr3_J31539.p1
chromosome_1	Liftoff	CDS	318282	318546	.	-	.	ID=Phatr3_J31539.p1;Parent=Phatr3_J31539.t1;extra_copy_number=0;protein_id=Phatr3_J31539.p1
chromosome_1	Liftoff	gene	319096	319689	.	-	.	ID=Phatr3_J42528;biotype=protein_coding;copy_num_ID=Phatr3_J42528_0;coverage=1.0;description=Predicted protein [Source:UniProtKB/TrEMBL%3BAcc:B7FRL7];extra_copy_number=0;gene_id=Phatr3_J42528;logic_name=ensemblgenomes;sequence_ID=0.989;valid_ORFs=1
chromosome_1	Liftoff	mRNA	319096	319689	.	-	.	ID=Phatr3_J42528.t1;Parent=Phatr3_J42528;biotype=protein_coding;extra_copy_number=0;matches_ref_protein=False;transcript_id=Phatr3_J42528.t1;valid_ORF=True
chromosome_1	Liftoff	exon	319096	319689	.	-	.	ID=exon_259;Parent=Phatr3_J42528.t1;Name=Phatr3_J42528-E1;constitutive=1;ensembl_end_phase=0;ensembl_phase=0;exon_id=Phatr3_J42528-E1;extra_copy_number=0;rank=1
chromosome_1	Liftoff	CDS	319096	319689	.	-	.	ID=Phatr3_J42528.p1;Parent=Phatr3_J42528.t1;extra_copy_number=0;protein_id=Phatr3_J42528.p1
chromosome_1	Liftoff	gene	979481	980780	.	+	.	ID=Phatr3_Jdraft1621;biotype=protein_coding;copy_num_ID=Phatr3_Jdraft1621_0;coverage=0.990;description=Predicted protein [Source:UniProtKB/TrEMBL%3BAcc:B7S3U9];extra_copy_number=0;gene_id=Phatr3_Jdraft1621;logic_name=ensemblgenomes;sequence_ID=0.887;valid_ORFs=0
chromosome_1	Liftoff	mRNA	979481	980780	.	+	.	ID=Phatr3_Jdraft1621.t1;Parent=Phatr3_Jdraft1621;biotype=protein_coding;extra_copy_number=0;matches_ref_protein=False;missing_stop_codon=True;transcript_id=Phatr3_Jdraft1621.t1;valid_ORF=False
chromosome_1	Liftoff	exon	979481	980780	.	+	.	ID=exon_740;Parent=Phatr3_Jdraft1621.t1;Name=Phatr3_Jdraft1621-E1;constitutive=1;ensembl_end_phase=0;ensembl_phase=0;exon_id=Phatr3_Jdraft1621-E1;extra_copy_number=0;rank=1
chromosome_1	Liftoff	CDS	979481	980780	.	+	.	ID=Phatr3_draftJ1621.p1;Parent=Phatr3_Jdraft1621.t1;extra_copy_number=0;protein_id=Phatr3_draftJ1621.p1
chromosome_1	Liftoff	gene	982395	982647	.	+	.	ID=Phatr3_EG01241;biotype=protein_coding;copy_num_ID=Phatr3_EG01241_0;coverage=0.976;extra_copy_number=0;gene_id=Phatr3_EG01241;logic_name=ensemblgenomes;sequence_ID=0.891;valid_ORFs=0
chromosome_1	Liftoff	mRNA	982395	982647	.	+	.	ID=Phatr3_EG01241.t1;Parent=Phatr3_EG01241;biotype=protein_coding;extra_copy_number=0;matches_ref_protein=False;missing_start_codon=True;transcript_id=Phatr3_EG01241.t1;valid_ORF=False
chromosome_1	Liftoff	exon	982395	982647	.	+	.	ID=exon_741;Parent=Phatr3_EG01241.t1;Name=Phatr3_EG01241-E1;constitutive=1;ensembl_end_phase=0;ensembl_phase=0;exon_id=Phatr3_EG01241-E1;extra_copy_number=0;rank=1
chromosome_1	Liftoff	CDS	982395	982647	.	+	.	ID=Phatr3_EG01241.p1;Parent=Phatr3_EG01241.t1;extra_copy_number=0;protein_id=Phatr3_EG01241.p1
chromosome_1	Liftoff	gene	1045602	1046113	.	-	.	ID=Phatr3_J31831;biotype=protein_coding;copy_num_ID=Phatr3_J31831_0;coverage=1.0;description=Centrin-like protein [Source:UniProtKB/TrEMBL%3BAcc:B7FPG8];extra_copy_number=0;gene_id=Phatr3_J31831;logic_name=ensemblgenomes;sequence_ID=1.0;valid_ORFs=1
chromosome_1	Liftoff	mRNA	1045602	1046113	.	-	.	ID=Phatr3_J31831.t1;Parent=Phatr3_J31831;biotype=protein_coding;extra_copy_number=0;matches_ref_protein=True;transcript_id=Phatr3_J31831.t1;valid_ORF=True
chromosome_1	Liftoff	exon	1045602	1045972	.	-	.	ID=exon_116;Parent=Phatr3_J31831.t1;Name=Phatr3_J31831-E2;constitutive=1;ensembl_end_phase=0;ensembl_phase=1;exon_id=Phatr3_J31831-E2;extra_copy_number=0;rank=2
chromosome_1	Liftoff	exon	1046077	1046113	.	-	.	ID=exon_117;Parent=Phatr3_J31831.t1;Name=Phatr3_J31831-E1;constitutive=1;ensembl_end_phase=1;ensembl_phase=0;exon_id=Phatr3_J31831-E1;extra_copy_number=0;rank=1
chromosome_1	Liftoff	CDS	1045602	1045972	.	-	.	ID=Phatr3_J31831.p1;Parent=Phatr3_J31831.t1;extra_copy_number=0;protein_id=Phatr3_J31831.p1
chromosome_1	Liftoff	CDS	1046077	1046113	.	-	.	ID=Phatr3_J31831.p1;Parent=Phatr3_J31831.t1;extra_copy_number=0;protein_id=Phatr3_J31831.p1
chromosome_1	Liftoff	gene	1052088	1052739	.	-	.	ID=Phatr3_J31834;biotype=protein_coding;copy_num_ID=Phatr3_J31834_0;coverage=1.0;description=Predicted protein [Source:UniProtKB/TrEMBL%3BAcc:B7FPH1];extra_copy_number=0;gene_id=Phatr3_J31834;logic_name=ensemblgenomes;sequence_ID=1.0;valid_ORFs=1
chromosome_1	Liftoff	mRNA	1052088	1052739	.	-	.	ID=Phatr3_J31834.t1;Parent=Phatr3_J31834;biotype=protein_coding;extra_copy_number=0;matches_ref_protein=True;transcript_id=Phatr3_J31834.t1;valid_ORF=True
chromosome_1	Liftoff	exon	1052088	1052451	.	-	.	ID=exon_118;Parent=Phatr3_J31834.t1;Name=Phatr3_J31834-E2;constitutive=1;ensembl_end_phase=0;ensembl_phase=2;exon_id=Phatr3_J31834-E2;extra_copy_number=0;rank=2
chromosome_1	Liftoff	exon	1052534	1052739	.	-	.	ID=exon_119;Parent=Phatr3_J31834.t1;Name=Phatr3_J31834-E1;constitutive=1;ensembl_end_phase=2;ensembl_phase=0;exon_id=Phatr3_J31834-E1;extra_copy_number=0;rank=1
chromosome_1	Liftoff	CDS	1052088	1052451	.	-	.	ID=Phatr3_J31834.p1;Parent=Phatr3_J31834.t1;extra_copy_number=0;protein_id=Phatr3_J31834.p1
chromosome_1	Liftoff	CDS	1052534	1052739	.	-	.	ID=Phatr3_J31834.p1;Parent=Phatr3_J31834.t1;extra_copy_number=0;protein_id=Phatr3_J31834.p1
chromosome_1	Liftoff	gene	1053574	1053878	.	+	.	ID=Phatr3_J31835;biotype=protein_coding;copy_num_ID=Phatr3_J31835_0;coverage=1.0;description=Predicted protein [Source:UniProtKB/TrEMBL%3BAcc:B7FPH2];extra_copy_number=0;gene_id=Phatr3_J31835;logic_name=ensemblgenomes;sequence_ID=0.993;valid_ORFs=0
chromosome_1	Liftoff	mRNA	1053574	1053878	.	+	.	ID=Phatr3_J31835.t1;Parent=Phatr3_J31835;biotype=protein_coding;extra_copy_number=0;matches_ref_protein=False;missing_stop_codon=True;transcript_id=Phatr3_J31835.t1;valid_ORF=False
chromosome_1	Liftoff	exon	1053574	1053878	.	+	.	ID=exon_120;Parent=Phatr3_J31835.t1;Name=Phatr3_J31835-E1;constitutive=1;ensembl_end_phase=0;ensembl_phase=0;exon_id=Phatr3_J31835-E1;extra_copy_number=0;rank=1
chromosome_1	Liftoff	CDS	1053574	1053878	.	+	.	ID=Phatr3_J31835.p1;Parent=Phatr3_J31835.t1;extra_copy_number=0;protein_id=Phatr3_J31835.p1
chromosome_1	Liftoff	gene	1183311	1183868	.	-	.	ID=Phatr3_J38303;biotype=protein_coding;copy_num_ID=Phatr3_J38303_0;coverage=0.732;description=Predicted protein [Source:UniProtKB/TrEMBL%3BAcc:B7FPM0];extra_copy_number=0;gene_id=Phatr3_J38303;logic_name=ensemblgenomes;sequence_ID=0.729;valid_ORFs=0
chromosome_1	Liftoff	mRNA	1183311	1183868	.	-	.	ID=Phatr3_J38303.t1;Parent=Phatr3_J38303;biotype=protein_coding;extra_copy_number=0;matches_ref_protein=False;missing_stop_codon=True;transcript_id=Phatr3_J38303.t1;valid_ORF=False
chromosome_1	Liftoff	exon	1183311	1183868	.	-	.	ID=exon_327;Parent=Phatr3_J38303.t1;Name=Phatr3_J38303-E1;constitutive=1;ensembl_end_phase=0;ensembl_phase=0;exon_id=Phatr3_J38303-E1;extra_copy_number=0;rank=1
chromosome_1	Liftoff	CDS	1183311	1183868	.	-	.	ID=Phatr3_J38303.p1;Parent=Phatr3_J38303.t1;extra_copy_number=0;protein_id=Phatr3_J38303.p1
chromosome_1	Liftoff	gene	2003683	2009701	.	+	.	ID=Phatr3_J49705;biotype=protein_coding;copy_num_ID=Phatr3_J49705_0;coverage=1.0;extra_copy_number=0;gene_id=Phatr3_J49705;logic_name=ensemblgenomes;sequence_ID=0.817;valid_ORFs=0
chromosome_1	Liftoff	mRNA	2003683	2009701	.	+	.	ID=Phatr3_J49705.t1;Parent=Phatr3_J49705;biotype=protein_coding;extra_copy_number=0;matches_ref_protein=False;missing_stop_codon=True;transcript_id=Phatr3_J49705.t1;valid_ORF=False
chromosome_1	Liftoff	exon	2003683	2005358	.	+	.	ID=exon_833;Parent=Phatr3_J49705.t1;Name=Phatr3_J49705-E1;constitutive=1;ensembl_end_phase=0;ensembl_phase=-1;exon_id=Phatr3_J49705-E1;extra_copy_number=0;rank=1
chromosome_1	Liftoff	exon	2005955	2006570	.	+	.	ID=exon_834;Parent=Phatr3_J49705.t1;Name=Phatr3_J49705-E2;constitutive=1;ensembl_end_phase=1;ensembl_phase=0;exon_id=Phatr3_J49705-E2;extra_copy_number=0;rank=2
chromosome_1	Liftoff	exon	2006685	2007800	.	+	.	ID=exon_835;Parent=Phatr3_J49705.t1;Name=Phatr3_J49705-E3;constitutive=1;ensembl_end_phase=0;ensembl_phase=1;exon_id=Phatr3_J49705-E3;extra_copy_number=0;rank=3
chromosome_1	Liftoff	exon	2007866	2008296	.	+	.	ID=exon_836;Parent=Phatr3_J49705.t1;Name=Phatr3_J49705-E4;constitutive=1;ensembl_end_phase=2;ensembl_phase=0;exon_id=Phatr3_J49705-E4;extra_copy_number=0;rank=4
chromosome_1	Liftoff	exon	2008666	2009701	.	+	.	ID=exon_837;Parent=Phatr3_J49705.t1;Name=Phatr3_J49705-E5;constitutive=1;ensembl_end_phase=0;ensembl_phase=2;exon_id=Phatr3_J49705-E5;extra_copy_number=0;rank=5
chromosome_1	Liftoff	CDS	2003885	2005358	.	+	.	ID=Phatr3_J49705.p1;Parent=Phatr3_J49705.t1;extra_copy_number=0;protein_id=Phatr3_J49705.p1
chromosome_1	Liftoff	CDS	2005955	2006570	.	+	.	ID=Phatr3_J49705.p1;Parent=Phatr3_J49705.t1;extra_copy_number=0;protein_id=Phatr3_J49705.p1
chromosome_1	Liftoff	CDS	2006685	2007800	.	+	.	ID=Phatr3_J49705.p1;Parent=Phatr3_J49705.t1;extra_copy_number=0;protein_id=Phatr3_J49705.p1
chromosome_1	Liftoff	CDS	2007866	2008296	.	+	.	ID=Phatr3_J49705.p1;Parent=Phatr3_J49705.t1;extra_copy_number=0;protein_id=Phatr3_J49705.p1
chromosome_1	Liftoff	CDS	2008666	2009701	.	+	.	ID=Phatr3_J49705.p1;Parent=Phatr3_J49705.t1;extra_copy_number=0;protein_id=Phatr3_J49705.p1
chromosome_1	Liftoff	five_prime_UTR	2003683	2003884	.	+	.	ID=five_prime_UTR_63;Parent=Phatr3_J49705.t1;extra_copy_number=0
chromosome_1	Liftoff	gene	2307636	2309067	.	+	.	ID=Phatr3_J36115;biotype=protein_coding;copy_num_ID=Phatr3_J36115_0;coverage=0.784;extra_copy_number=0;gene_id=Phatr3_J36115;logic_name=ensemblgenomes;sequence_ID=0.771;valid_ORFs=0
chromosome_1	Liftoff	mRNA	2307636	2309067	.	+	.	ID=Phatr3_J36115.t1;Parent=Phatr3_J36115;biotype=protein_coding;extra_copy_number=0;matches_ref_protein=False;missing_stop_codon=True;transcript_id=Phatr3_J36115.t1;valid_ORF=False
chromosome_1	Liftoff	exon	2307636	2309067	.	+	.	ID=exon_824;Parent=Phatr3_J36115.t1;Name=Phatr3_J36115-E1;constitutive=1;ensembl_end_phase=0;ensembl_phase=0;exon_id=Phatr3_J36115-E1;extra_copy_number=0;rank=1
chromosome_1	Liftoff	CDS	2307636	2309067	.	+	.	ID=Phatr3_J36115.p1;Parent=Phatr3_J36115.t1;extra_copy_number=0;protein_id=Phatr3_J36115.p1
chromosome_1	Liftoff	gene	2315507	2316008	.	-	.	ID=Phatr3_EG00218;biotype=protein_coding;copy_num_ID=Phatr3_EG00218_0;coverage=1.0;extra_copy_number=0;gene_id=Phatr3_EG00218;logic_name=ensemblgenomes;sequence_ID=0.982;valid_ORFs=0
chromosome_1	Liftoff	mRNA	2315507	2316008	.	-	.	ID=Phatr3_EG00218.t1;Parent=Phatr3_EG00218;biotype=protein_coding;extra_copy_number=0;matches_ref_protein=False;missing_stop_codon=True;transcript_id=Phatr3_EG00218.t1;valid_ORF=False
chromosome_1	Liftoff	exon	2315507	2316008	.	-	.	ID=exon_440;Parent=Phatr3_EG00218.t1;Name=Phatr3_EG00218-E1;constitutive=1;ensembl_end_phase=0;ensembl_phase=0;exon_id=Phatr3_EG00218-E1;extra_copy_number=0;rank=1
chromosome_1	Liftoff	CDS	2315507	2316008	.	-	.	ID=Phatr3_EG00218.p1;Parent=Phatr3_EG00218.t1;extra_copy_number=0;protein_id=Phatr3_EG00218.p1
chromosome_1	Liftoff	gene	2349069	2350925	.	+	.	ID=Phatr3_J43187;biotype=protein_coding;copy_num_ID=Phatr3_J43187_0;coverage=1.0;description=Pds-like2%2C phytoene desaturase-like protein [Source:UniProtKB/TrEMBL%3BAcc:B7FQY0];extra_copy_number=0;gene_id=Phatr3_J43187;logic_name=ensemblgenomes;sequence_ID=0.993;valid_ORFs=1
chromosome_1	Liftoff	mRNA	2349069	2350925	.	+	.	ID=Phatr3_J43187.t1;Parent=Phatr3_J43187;biotype=protein_coding;extra_copy_number=0;matches_ref_protein=False;transcript_id=Phatr3_J43187.t1;valid_ORF=True
chromosome_1	Liftoff	exon	2349069	2350925	.	+	.	ID=exon_262;Parent=Phatr3_J43187.t1;Name=Phatr3_J43187-E1;constitutive=1;ensembl_end_phase=0;ensembl_phase=0;exon_id=Phatr3_J43187-E1;extra_copy_number=0;rank=1
chromosome_1	Liftoff	CDS	2349069	2350925	.	+	.	ID=Phatr3_J43187.p1;Parent=Phatr3_J43187.t1;extra_copy_number=0;protein_id=Phatr3_J43187.p1
chromosome_1	Liftoff	gene	2351021	2351647	.	-	.	ID=Phatr3_J43188;biotype=protein_coding;copy_num_ID=Phatr3_J43188_0;coverage=1.0;description=Predicted protein [Source:UniProtKB/TrEMBL%3BAcc:B7FQX8];extra_copy_number=0;gene_id=Phatr3_J43188;logic_name=ensemblgenomes;sequence_ID=0.995;valid_ORFs=1
chromosome_1	Liftoff	mRNA	2351021	2351647	.	-	.	ID=Phatr3_J43188.t1;Parent=Phatr3_J43188;biotype=protein_coding;extra_copy_number=0;matches_ref_protein=False;transcript_id=Phatr3_J43188.t1;valid_ORF=True
chromosome_1	Liftoff	exon	2351021	2351647	.	-	.	ID=exon_263;Parent=Phatr3_J43188.t1;Name=Phatr3_J43188-E1;constitutive=1;ensembl_end_phase=0;ensembl_phase=0;exon_id=Phatr3_J43188-E1;extra_copy_number=0;rank=1
chromosome_1	Liftoff	CDS	2351021	2351647	.	-	.	ID=Phatr3_J43188.p1;Parent=Phatr3_J43188.t1;extra_copy_number=0;protein_id=Phatr3_J43188.p1
chromosome_1	Liftoff	gene	2352167	2353789	.	-	.	ID=Phatr3_J9308;biotype=protein_coding;copy_num_ID=Phatr3_J9308_0;coverage=1.0;extra_copy_number=0;gene_id=Phatr3_J9308;logic_name=ensemblgenomes;sequence_ID=0.991;valid_ORFs=1
chromosome_1	Liftoff	mRNA	2352167	2353789	.	-	.	ID=Phatr3_J9308.t1;Parent=Phatr3_J9308;biotype=protein_coding;extra_copy_number=0;matches_ref_protein=False;transcript_id=Phatr3_J9308.t1;valid_ORF=True
chromosome_1	Liftoff	exon	2352167	2353789	.	-	.	ID=exon_264;Parent=Phatr3_J9308.t1;Name=Phatr3_J9308-E1;constitutive=1;ensembl_end_phase=0;ensembl_phase=0;exon_id=Phatr3_J9308-E1;extra_copy_number=0;rank=1
chromosome_1	Liftoff	CDS	2352167	2353789	.	-	.	ID=Phatr3_J9308.p1;Parent=Phatr3_J9308.t1;extra_copy_number=0;protein_id=Phatr3_J9308.p1
chromosome_1	Liftoff	gene	2594253	2595200	.	-	.	ID=Phatr3_J43277;biotype=protein_coding;copy_num_ID=Phatr3_J43277_0;coverage=1.0;description=Probable chorismate mutase [Source:UniProtKB/TrEMBL%3BAcc:B7FR81];extra_copy_number=0;gene_id=Phatr3_J43277;logic_name=ensemblgenomes;sequence_ID=0.972;valid_ORFs=1
chromosome_1	Liftoff	mRNA	2594253	2595200	.	-	.	ID=Phatr3_J43277.t1;Parent=Phatr3_J43277;biotype=protein_coding;extra_copy_number=0;matches_ref_protein=False;transcript_id=Phatr3_J43277.t1;valid_ORF=True
chromosome_1	Liftoff	exon	2594253	2595200	.	-	.	ID=exon_271;Parent=Phatr3_J43277.t1;Name=Phatr3_J43277-E1;constitutive=1;ensembl_end_phase=0;ensembl_phase=0;exon_id=Phatr3_J43277-E1;extra_copy_number=0;rank=1
chromosome_1	Liftoff	CDS	2594253	2595200	.	-	.	ID=Phatr3_J43277.p1;Parent=Phatr3_J43277.t1;extra_copy_number=0;protein_id=Phatr3_J43277.p1
chromosome_1	Liftoff	gene	2594253	2595294	.	+	.	ID=Phatr3_EG01756;biotype=protein_coding;copy_num_ID=Phatr3_EG01756_0;coverage=1.0;extra_copy_number=0;gene_id=Phatr3_EG01756;logic_name=ensemblgenomes;sequence_ID=0.969;valid_ORFs=0
chromosome_1	Liftoff	mRNA	2594253	2595294	.	+	.	ID=Phatr3_EG01756.t1;Parent=Phatr3_EG01756;biotype=protein_coding;extra_copy_number=0;matches_ref_protein=False;missing_start_codon=True;transcript_id=Phatr3_EG01756.t1;valid_ORF=False
chromosome_1	Liftoff	exon	2594253	2594386	.	+	.	ID=exon_269;Parent=Phatr3_EG01756.t1;Name=Phatr3_EG01756-E1;constitutive=1;ensembl_end_phase=2;ensembl_phase=-1;exon_id=Phatr3_EG01756-E1;extra_copy_number=0;rank=1
chromosome_1	Liftoff	exon	2594435	2595294	.	+	.	ID=exon_270;Parent=Phatr3_EG01756.t1;Name=Phatr3_EG01756-E2;constitutive=1;ensembl_end_phase=-1;ensembl_phase=2;exon_id=Phatr3_EG01756-E2;extra_copy_number=0;rank=2
chromosome_1	Liftoff	CDS	2594262	2594386	.	+	.	ID=Phatr3_EG01756.p1;Parent=Phatr3_EG01756.t1;extra_copy_number=0;protein_id=Phatr3_EG01756.p1
chromosome_1	Liftoff	CDS	2594435	2594576	.	+	.	ID=Phatr3_EG01756.p1;Parent=Phatr3_EG01756.t1;extra_copy_number=0;protein_id=Phatr3_EG01756.p1
chromosome_1	Liftoff	five_prime_UTR	2594253	2594261	.	+	.	ID=five_prime_UTR_16;Parent=Phatr3_EG01756.t1;extra_copy_number=0
chromosome_1	Liftoff	three_prime_UTR	2594577	2595294	.	+	.	ID=three_prime_UTR_14;Parent=Phatr3_EG01756.t1;extra_copy_number=0
chromosome_1	Liftoff	gene	2596033	2597034	.	-	.	ID=Phatr3_J43278;biotype=protein_coding;copy_num_ID=Phatr3_J43278_0;coverage=0.996;description=Predicted protein [Source:UniProtKB/TrEMBL%3BAcc:B7FR82];extra_copy_number=0;gene_id=Phatr3_J43278;logic_name=ensemblgenomes;sequence_ID=0.969;valid_ORFs=0
chromosome_1	Liftoff	mRNA	2596033	2597034	.	-	.	ID=Phatr3_J43278.t1;Parent=Phatr3_J43278;biotype=protein_coding;extra_copy_number=0;matches_ref_protein=False;missing_stop_codon=True;transcript_id=Phatr3_J43278.t1;valid_ORF=False
chromosome_1	Liftoff	exon	2596033	2597034	.	-	.	ID=exon_272;Parent=Phatr3_J43278.t1;Name=Phatr3_J43278-E1;constitutive=1;ensembl_end_phase=0;ensembl_phase=0;exon_id=Phatr3_J43278-E1;extra_copy_number=0;rank=1
chromosome_1	Liftoff	CDS	2596033	2597034	.	-	.	ID=Phatr3_J43278.p1;Parent=Phatr3_J43278.t1;extra_copy_number=0;protein_id=Phatr3_J43278.p1
chromosome_2	Liftoff	gene	292448	294034	.	+	.	ID=Phatr3_J13725;biotype=protein_coding;copy_num_ID=Phatr3_J13725_0;coverage=1.0;description=Predicted protein [Source:UniProtKB/TrEMBL%3BAcc:B7G2N0];extra_copy_number=0;gene_id=Phatr3_J13725;logic_name=ensemblgenomes;sequence_ID=0.997;valid_ORFs=1
chromosome_2	Liftoff	mRNA	292448	294034	.	+	.	ID=Phatr3_J13725.t1;Parent=Phatr3_J13725;biotype=protein_coding;extra_copy_number=0;matches_ref_protein=False;transcript_id=Phatr3_J13725.t1;valid_ORF=True
chromosome_2	Liftoff	exon	292448	294034	.	+	.	ID=exon_82;Parent=Phatr3_J13725.t1;Name=Phatr3_J13725-E1;constitutive=1;ensembl_end_phase=0;ensembl_phase=0;exon_id=Phatr3_J13725-E1;extra_copy_number=0;rank=1
chromosome_2	Liftoff	CDS	292448	294034	.	+	.	ID=Phatr3_J13725.p1;Parent=Phatr3_J13725.t1;extra_copy_number=0;protein_id=Phatr3_J13725.p1
chromosome_2	Liftoff	gene	313038	314386	.	+	.	ID=Phatr3_J37270;biotype=protein_coding;copy_num_ID=Phatr3_J37270_0;coverage=0.967;description=Predicted protein [Source:UniProtKB/TrEMBL%3BAcc:B7G2L7];extra_copy_number=0;gene_id=Phatr3_J37270;logic_name=ensemblgenomes;sequence_ID=0.856;valid_ORFs=0
chromosome_2	Liftoff	mRNA	313038	314386	.	+	.	ID=Phatr3_J37270.t1;Parent=Phatr3_J37270;biotype=protein_coding;extra_copy_number=0;matches_ref_protein=False;missing_stop_codon=True;transcript_id=Phatr3_J37270.t1;valid_ORF=False
chromosome_2	Liftoff	exon	313038	313625	.	+	.	ID=exon_304;Parent=Phatr3_J37270.t1;Name=Phatr3_J37270-E1;constitutive=1;ensembl_end_phase=2;ensembl_phase=0;exon_id=Phatr3_J37270-E1;extra_copy_number=0;rank=1
chromosome_2	Liftoff	exon	313705	313724	.	+	.	ID=exon_305;Parent=Phatr3_J37270.t1;Name=Phatr3_J37270-E2;constitutive=1;ensembl_end_phase=1;ensembl_phase=2;exon_id=Phatr3_J37270-E2;extra_copy_number=0;rank=2
chromosome_2	Liftoff	exon	313802	314386	.	+	.	ID=exon_306;Parent=Phatr3_J37270.t1;Name=Phatr3_J37270-E3;constitutive=1;ensembl_end_phase=0;ensembl_phase=1;exon_id=Phatr3_J37270-E3;extra_copy_number=0;rank=3
chromosome_2	Liftoff	CDS	313038	313625	.	+	.	ID=Phatr3_J37270.p1;Parent=Phatr3_J37270.t1;extra_copy_number=0;protein_id=Phatr3_J37270.p1
chromosome_2	Liftoff	CDS	313705	313724	.	+	.	ID=Phatr3_J37270.p1;Parent=Phatr3_J37270.t1;extra_copy_number=0;protein_id=Phatr3_J37270.p1
chromosome_2	Liftoff	CDS	313802	314386	.	+	.	ID=Phatr3_J37270.p1;Parent=Phatr3_J37270.t1;extra_copy_number=0;protein_id=Phatr3_J37270.p1
chromosome_2	Liftoff	gene	436479	436880	.	+	.	ID=Phatr3_J38406;biotype=protein_coding;copy_num_ID=Phatr3_J38406_0;coverage=1.0;description=Predicted protein [Source:UniProtKB/TrEMBL%3BAcc:B7G5T2];extra_copy_number=0;gene_id=Phatr3_J38406;logic_name=jgi_phatr2;sequence_ID=0.977;valid_ORFs=0
chromosome_2	Liftoff	mRNA	436479	436880	.	+	.	ID=Phatr3_J38406.t1;Parent=Phatr3_J38406;biotype=protein_coding;extra_copy_number=0;matches_ref_protein=False;missing_stop_codon=True;transcript_id=Phatr3_J38406.t1;valid_ORF=False
chromosome_2	Liftoff	exon	436479	436880	.	+	.	ID=exon_349;Parent=Phatr3_J38406.t1;Name=Phatr3_J38406-E1;constitutive=1;ensembl_end_phase=0;ensembl_phase=0;exon_id=Phatr3_J38406-E1;extra_copy_number=0;rank=1
chromosome_2	Liftoff	CDS	436479	436880	.	+	.	ID=Phatr3_J38406.p1;Parent=Phatr3_J38406.t1;extra_copy_number=0;protein_id=Phatr3_J38406.p1
chromosome_2	Liftoff	gene	485995	487079	.	-	.	ID=Phatr3_J13721;biotype=protein_coding;copy_num_ID=Phatr3_J13721_0;coverage=1.0;description=Predicted protein [Source:UniProtKB/TrEMBL%3BAcc:B7G2G1];extra_copy_number=0;gene_id=Phatr3_J13721;logic_name=ensemblgenomes;sequence_ID=0.998;valid_ORFs=1
chromosome_2	Liftoff	mRNA	485995	487079	.	-	.	ID=Phatr3_J13721.t1;Parent=Phatr3_J13721;biotype=protein_coding;extra_copy_number=0;matches_ref_protein=False;transcript_id=Phatr3_J13721.t1;valid_ORF=True
chromosome_2	Liftoff	exon	485995	486891	.	-	.	ID=exon_81;Parent=Phatr3_J13721.t1;Name=Phatr3_J13721-E2;constitutive=1;ensembl_end_phase=0;ensembl_phase=0;exon_id=Phatr3_J13721-E2;extra_copy_number=0;rank=2
chromosome_2	Liftoff	exon	486954	487079	.	-	.	ID=exon_80;Parent=Phatr3_J13721.t1;Name=Phatr3_J13721-E1;constitutive=1;ensembl_end_phase=0;ensembl_phase=0;exon_id=Phatr3_J13721-E1;extra_copy_number=0;rank=1
chromosome_2	Liftoff	CDS	485995	486891	.	-	.	ID=Phatr3_J13721.p1;Parent=Phatr3_J13721.t1;extra_copy_number=0;protein_id=Phatr3_J13721.p1
chromosome_2	Liftoff	CDS	486954	487079	.	-	.	ID=Phatr3_J13721.p1;Parent=Phatr3_J13721.t1;extra_copy_number=0;protein_id=Phatr3_J13721.p1
chromosome_2	Liftoff	gene	887804	890997	.	+	.	ID=Phatr3_EG01219;biotype=protein_coding;copy_num_ID=Phatr3_EG01219_0;coverage=1.0;extra_copy_number=0;gene_id=Phatr3_EG01219;logic_name=ensemblgenomes;sequence_ID=0.996;valid_ORFs=0
chromosome_2	Liftoff	mRNA	887804	890997	.	+	.	ID=Phatr3_EG01219.t1;Parent=Phatr3_EG01219;biotype=protein_coding;extra_copy_number=0;matches_ref_protein=False;missing_stop_codon=True;transcript_id=Phatr3_EG01219.t1;valid_ORF=False
chromosome_2	Liftoff	exon	887804	890041	.	+	.	ID=exon_303;Parent=Phatr3_EG01219.t1;Name=Phatr3_EG01219-E1;constitutive=1;ensembl_end_phase=2;ensembl_phase=0;exon_id=Phatr3_EG01219-E1;extra_copy_number=0;rank=1
chromosome_2	Liftoff	exon	890112	890997	.	+	.	ID=exon_302;Parent=Phatr3_EG01219.t1;Name=Phatr3_EG01219-E2;constitutive=1;ensembl_end_phase=0;ensembl_phase=2;exon_id=Phatr3_EG01219-E2;extra_copy_number=0;rank=2
chromosome_2	Liftoff	CDS	887804	890041	.	+	.	ID=Phatr3_EG01219.p1;Parent=Phatr3_EG01219.t1;extra_copy_number=0;protein_id=Phatr3_EG01219.p1
chromosome_2	Liftoff	CDS	890112	890997	.	+	.	ID=Phatr3_EG01219.p1;Parent=Phatr3_EG01219.t1;extra_copy_number=0;protein_id=Phatr3_EG01219.p1
chromosome_2	Liftoff	gene	935932	936318	.	-	.	ID=Phatr3_Jdraft297;biotype=protein_coding;copy_num_ID=Phatr3_Jdraft297_0;coverage=1.0;description=Predicted protein [Source:UniProtKB/TrEMBL%3BAcc:B7S3I6];extra_copy_number=0;gene_id=Phatr3_Jdraft297;logic_name=ensemblgenomes;sequence_ID=1.0;valid_ORFs=1
chromosome_2	Liftoff	mRNA	935932	936318	.	-	.	ID=Phatr3_Jdraft297.t1;Parent=Phatr3_Jdraft297;biotype=protein_coding;extra_copy_number=0;matches_ref_protein=True;transcript_id=Phatr3_Jdraft297.t1;valid_ORF=True
chromosome_2	Liftoff	exon	935932	936108	.	-	.	ID=exon_736;Parent=Phatr3_Jdraft297.t1;Name=Phatr3_Jdraft297-E2;constitutive=1;ensembl_end_phase=0;ensembl_phase=0;exon_id=Phatr3_Jdraft297-E2;extra_copy_number=0;rank=2
chromosome_2	Liftoff	exon	936184	936318	.	-	.	ID=exon_737;Parent=Phatr3_Jdraft297.t1;Name=Phatr3_Jdraft297-E1;constitutive=1;ensembl_end_phase=0;ensembl_phase=0;exon_id=Phatr3_Jdraft297-E1;extra_copy_number=0;rank=1
chromosome_2	Liftoff	CDS	935932	936108	.	-	.	ID=Phatr3_draftJ297.p1;Parent=Phatr3_Jdraft297.t1;extra_copy_number=0;protein_id=Phatr3_draftJ297.p1
chromosome_2	Liftoff	CDS	936184	936318	.	-	.	ID=Phatr3_draftJ297.p1;Parent=Phatr3_Jdraft297.t1;extra_copy_number=0;protein_id=Phatr3_draftJ297.p1
chromosome_2	Liftoff	gene	937082	938233	.	-	.	ID=Phatr3_EG02057;biotype=protein_coding;copy_num_ID=Phatr3_EG02057_0;coverage=0.999;description=Predicted protein [Source:UniProtKB/TrEMBL%3BAcc:B7G1Y6];extra_copy_number=0;gene_id=Phatr3_EG02057;logic_name=ensemblgenomes;sequence_ID=0.992;valid_ORFs=0
chromosome_2	Liftoff	mRNA	937082	938233	.	-	.	ID=Phatr3_EG02057.t1;Parent=Phatr3_EG02057;biotype=protein_coding;extra_copy_number=0;inframe_stop_codon=True;matches_ref_protein=False;transcript_id=Phatr3_EG02057.t1;valid_ORF=False
chromosome_2	Liftoff	exon	937082	938233	.	-	.	ID=exon_301;Parent=Phatr3_EG02057.t1;Name=Phatr3_EG02057-E1;constitutive=1;ensembl_end_phase=0;ensembl_phase=0;exon_id=Phatr3_EG02057-E1;extra_copy_number=0;rank=1
chromosome_2	Liftoff	CDS	937082	938233	.	-	.	ID=Phatr3_EG02057.p1;Parent=Phatr3_EG02057.t1;extra_copy_number=0;protein_id=Phatr3_EG02057.p1
chromosome_2	Liftoff	gene	938500	939421	.	+	.	ID=Phatr3_J46957;biotype=protein_coding;copy_num_ID=Phatr3_J46957_0;coverage=1.0;description=Predicted protein [Source:UniProtKB/TrEMBL%3BAcc:B7G1Y5];extra_copy_number=0;gene_id=Phatr3_J46957;logic_name=ensemblgenomes;sequence_ID=1.0;valid_ORFs=1
chromosome_2	Liftoff	mRNA	938500	939421	.	+	.	ID=Phatr3_J46957.t1;Parent=Phatr3_J46957;biotype=protein_coding;extra_copy_number=0;matches_ref_protein=True;transcript_id=Phatr3_J46957.t1;valid_ORF=True
chromosome_2	Liftoff	exon	938500	938562	.	+	.	ID=exon_300;Parent=Phatr3_J46957.t1;Name=Phatr3_J46957-E1;constitutive=1;ensembl_end_phase=0;ensembl_phase=0;exon_id=Phatr3_J46957-E1;extra_copy_number=0;rank=1
chromosome_2	Liftoff	exon	938609	939421	.	+	.	ID=exon_299;Parent=Phatr3_J46957.t1;Name=Phatr3_J46957-E2;constitutive=1;ensembl_end_phase=0;ensembl_phase=0;exon_id=Phatr3_J46957-E2;extra_copy_number=0;rank=2
chromosome_2	Liftoff	CDS	938500	938562	.	+	.	ID=Phatr3_J46957.p1;Parent=Phatr3_J46957.t1;extra_copy_number=0;protein_id=Phatr3_J46957.p1
chromosome_2	Liftoff	CDS	938609	939421	.	+	.	ID=Phatr3_J46957.p1;Parent=Phatr3_J46957.t1;extra_copy_number=0;protein_id=Phatr3_J46957.p1
chromosome_2	Liftoff	gene	939545	941196	.	-	.	ID=Phatr3_J51017;biotype=protein_coding;copy_num_ID=Phatr3_J51017_0;coverage=1.0;description=Serine/threonine-protein phosphatase [Source:UniProtKB/TrEMBL%3BAcc:B7G1Y4];extra_copy_number=0;gene_id=Phatr3_J51017;logic_name=ensemblgenomes;sequence_ID=0.996;valid_ORFs=1
chromosome_2	Liftoff	mRNA	939545	941196	.	-	.	ID=Phatr3_J51017.t1;Parent=Phatr3_J51017;biotype=protein_coding;extra_copy_number=0;matches_ref_protein=False;transcript_id=Phatr3_J51017.t1;valid_ORF=True
chromosome_2	Liftoff	exon	939545	939826	.	-	.	ID=exon_298;Parent=Phatr3_J51017.t1;Name=Phatr3_J51017-E4;constitutive=1;ensembl_end_phase=-1;ensembl_phase=2;exon_id=Phatr3_J51017-E4;extra_copy_number=0;rank=4
chromosome_2	Liftoff	exon	939912	940181	.	-	.	ID=exon_297;Parent=Phatr3_J51017.t1;Name=Phatr3_J51017-E3;constitutive=1;ensembl_end_phase=2;ensembl_phase=2;exon_id=Phatr3_J51017-E3;extra_copy_number=0;rank=3
chromosome_2	Liftoff	exon	940255	940769	.	-	.	ID=exon_296;Parent=Phatr3_J51017.t1;Name=Phatr3_J51017-E2;constitutive=1;ensembl_end_phase=2;ensembl_phase=0;exon_id=Phatr3_J51017-E2;extra_copy_number=0;rank=2
chromosome_2	Liftoff	exon	941007	941196	.	-	.	ID=exon_295;Parent=Phatr3_J51017.t1;Name=Phatr3_J51017-E1;constitutive=1;ensembl_end_phase=0;ensembl_phase=-1;exon_id=Phatr3_J51017-E1;extra_copy_number=0;rank=1
chromosome_2	Liftoff	CDS	939754	939826	.	-	.	ID=Phatr3_J51017.p1;Parent=Phatr3_J51017.t1;extra_copy_number=0;protein_id=Phatr3_J51017.p1
chromosome_2	Liftoff	CDS	939912	940181	.	-	.	ID=Phatr3_J51017.p1;Parent=Phatr3_J51017.t1;extra_copy_number=0;protein_id=Phatr3_J51017.p1
chromosome_2	Liftoff	CDS	940255	940769	.	-	.	ID=Phatr3_J51017.p1;Parent=Phatr3_J51017.t1;extra_copy_number=0;protein_id=Phatr3_J51017.p1
chromosome_2	Liftoff	CDS	941007	941102	.	-	.	ID=Phatr3_J51017.p1;Parent=Phatr3_J51017.t1;extra_copy_number=0;protein_id=Phatr3_J51017.p1
chromosome_2	Liftoff	five_prime_UTR	941103	941196	.	-	.	ID=five_prime_UTR_17;Parent=Phatr3_J51017.t1;extra_copy_number=0
chromosome_2	Liftoff	three_prime_UTR	939545	939753	.	-	.	ID=three_prime_UTR_15;Parent=Phatr3_J51017.t1;extra_copy_number=0
chromosome_2	Liftoff	gene	941756	942115	.	+	.	ID=Phatr3_J7525;biotype=protein_coding;copy_num_ID=Phatr3_J7525_0;coverage=1.0;description=Predicted protein [Source:UniProtKB/TrEMBL%3BAcc:B7G1Y3];extra_copy_number=0;gene_id=Phatr3_J7525;logic_name=ensemblgenomes;sequence_ID=1.0;valid_ORFs=1
chromosome_2	Liftoff	mRNA	941756	942115	.	+	.	ID=Phatr3_J7525.t1;Parent=Phatr3_J7525;biotype=protein_coding;extra_copy_number=0;matches_ref_protein=True;transcript_id=Phatr3_J7525.t1;valid_ORF=True
chromosome_2	Liftoff	exon	941756	942115	.	+	.	ID=exon_294;Parent=Phatr3_J7525.t1;Name=Phatr3_J7525-E1;constitutive=1;ensembl_end_phase=0;ensembl_phase=0;exon_id=Phatr3_J7525-E1;extra_copy_number=0;rank=1
chromosome_2	Liftoff	CDS	941756	942115	.	+	.	ID=Phatr3_J7525.p1;Parent=Phatr3_J7525.t1;extra_copy_number=0;protein_id=Phatr3_J7525.p1
chromosome_2	Liftoff	gene	942204	943892	.	-	.	ID=Phatr3_Jdraft315;biotype=protein_coding;copy_num_ID=Phatr3_Jdraft315_0;coverage=1.0;description=Predicted protein [Source:UniProtKB/TrEMBL%3BAcc:B7S3J1];extra_copy_number=0;gene_id=Phatr3_Jdraft315;logic_name=ensemblgenomes;sequence_ID=0.996;valid_ORFs=1
chromosome_2	Liftoff	mRNA	942204	943892	.	-	.	ID=Phatr3_Jdraft315.t1;Parent=Phatr3_Jdraft315;biotype=protein_coding;extra_copy_number=0;matches_ref_protein=False;transcript_id=Phatr3_Jdraft315.t1;valid_ORF=True
chromosome_2	Liftoff	exon	942204	942403	.	-	.	ID=exon_738;Parent=Phatr3_Jdraft315.t1;Name=Phatr3_Jdraft315-E2;constitutive=1;ensembl_end_phase=0;ensembl_phase=1;exon_id=Phatr3_Jdraft315-E2;extra_copy_number=0;rank=2
chromosome_2	Liftoff	exon	942482	943892	.	-	.	ID=exon_739;Parent=Phatr3_Jdraft315.t1;Name=Phatr3_Jdraft315-E1;constitutive=1;ensembl_end_phase=1;ensembl_phase=0;exon_id=Phatr3_Jdraft315-E1;extra_copy_number=0;rank=1
chromosome_2	Liftoff	CDS	942204	942403	.	-	.	ID=Phatr3_draftJ315.p1;Parent=Phatr3_Jdraft315.t1;extra_copy_number=0;protein_id=Phatr3_draftJ315.p1
chromosome_2	Liftoff	CDS	942482	943892	.	-	.	ID=Phatr3_draftJ315.p1;Parent=Phatr3_Jdraft315.t1;extra_copy_number=0;protein_id=Phatr3_draftJ315.p1
chromosome_2	Liftoff	gene	1389094	1390583	.	-	.	ID=Phatr3_J25422;biotype=protein_coding;copy_num_ID=Phatr3_J25422_0;coverage=1.0;description=Predicted protein [Source:UniProtKB/TrEMBL%3BAcc:B7FSY2];extra_copy_number=0;gene_id=Phatr3_J25422;logic_name=ensemblgenomes;sequence_ID=0.999;valid_ORFs=0
chromosome_2	Liftoff	mRNA	1389094	1390583	.	-	.	ID=Phatr3_J25422.t1;Parent=Phatr3_J25422;biotype=protein_coding;extra_copy_number=0;matches_ref_protein=False;missing_stop_codon=True;transcript_id=Phatr3_J25422.t1;valid_ORF=False
chromosome_2	Liftoff	exon	1389094	1389888	.	-	.	ID=exon_113;Parent=Phatr3_J25422.t1;Name=Phatr3_J25422-E3;constitutive=1;ensembl_end_phase=0;ensembl_phase=1;exon_id=Phatr3_J25422-E3;extra_copy_number=0;rank=3
chromosome_2	Liftoff	exon	1389964	1390120	.	-	.	ID=exon_112;Parent=Phatr3_J25422.t1;Name=Phatr3_J25422-E2;constitutive=1;ensembl_end_phase=1;ensembl_phase=0;exon_id=Phatr3_J25422-E2;extra_copy_number=0;rank=2
chromosome_2	Liftoff	exon	1390201	1390583	.	-	.	ID=exon_111;Parent=Phatr3_J25422.t1;Name=Phatr3_J25422-E1;constitutive=1;ensembl_end_phase=0;ensembl_phase=-1;exon_id=Phatr3_J25422-E1;extra_copy_number=0;rank=1
chromosome_2	Liftoff	CDS	1389094	1389888	.	-	.	ID=Phatr3_J25422.p1;Parent=Phatr3_J25422.t1;extra_copy_number=0;protein_id=Phatr3_J25422.p1
chromosome_2	Liftoff	CDS	1389964	1390120	.	-	.	ID=Phatr3_J25422.p1;Parent=Phatr3_J25422.t1;extra_copy_number=0;protein_id=Phatr3_J25422.p1
chromosome_2	Liftoff	CDS	1390201	1390464	.	-	.	ID=Phatr3_J25422.p1;Parent=Phatr3_J25422.t1;extra_copy_number=0;protein_id=Phatr3_J25422.p1
chromosome_2	Liftoff	five_prime_UTR	1390465	1390583	.	-	.	ID=five_prime_UTR_11;Parent=Phatr3_J25422.t1;extra_copy_number=0
chromosome_2	Liftoff	gene	1393420	1394106	.	+	.	ID=Phatr3_J25420;biotype=protein_coding;copy_num_ID=Phatr3_J25420_0;coverage=1.0;description=Predicted protein [Source:UniProtKB/TrEMBL%3BAcc:B7FSY0];extra_copy_number=0;gene_id=Phatr3_J25420;logic_name=ensemblgenomes;sequence_ID=1.0;valid_ORFs=1
chromosome_2	Liftoff	mRNA	1393420	1394106	.	+	.	ID=Phatr3_J25420.t1;Parent=Phatr3_J25420;biotype=protein_coding;extra_copy_number=0;matches_ref_protein=True;transcript_id=Phatr3_J25420.t1;valid_ORF=True
chromosome_2	Liftoff	exon	1393420	1394106	.	+	.	ID=exon_110;Parent=Phatr3_J25420.t1;Name=Phatr3_J25420-E1;constitutive=1;ensembl_end_phase=0;ensembl_phase=0;exon_id=Phatr3_J25420-E1;extra_copy_number=0;rank=1
chromosome_2	Liftoff	CDS	1393420	1394106	.	+	.	ID=Phatr3_J25420.p1;Parent=Phatr3_J25420.t1;extra_copy_number=0;protein_id=Phatr3_J25420.p1
chromosome_2	Liftoff	gene	1859712	1861293	.	-	.	ID=Phatr3_J32710;biotype=protein_coding;copy_num_ID=Phatr3_J32710_0;coverage=0.993;description=Predicted protein [Source:UniProtKB/TrEMBL%3BAcc:B7FSE7];extra_copy_number=0;gene_id=Phatr3_J32710;logic_name=ensemblgenomes;sequence_ID=0.992;valid_ORFs=0
chromosome_2	Liftoff	mRNA	1859712	1861293	.	-	.	ID=Phatr3_J32710.t1;Parent=Phatr3_J32710;biotype=protein_coding;extra_copy_number=0;matches_ref_protein=False;missing_stop_codon=True;transcript_id=Phatr3_J32710.t1;valid_ORF=False
chromosome_2	Liftoff	exon	1859712	1861007	.	-	.	ID=exon_367;Parent=Phatr3_J32710.t1;Name=Phatr3_J32710-E2;constitutive=1;ensembl_end_phase=0;ensembl_phase=0;exon_id=Phatr3_J32710-E2;extra_copy_number=0;rank=2
chromosome_2	Liftoff	exon	1861183	1861293	.	-	.	ID=exon_366;Parent=Phatr3_J32710.t1;Name=Phatr3_J32710-E1;constitutive=1;ensembl_end_phase=0;ensembl_phase=0;exon_id=Phatr3_J32710-E1;extra_copy_number=0;rank=1
chromosome_2	Liftoff	CDS	1859712	1861007	.	-	.	ID=Phatr3_J32710.p1;Parent=Phatr3_J32710.t1;extra_copy_number=0;protein_id=Phatr3_J32710.p1
chromosome_2	Liftoff	CDS	1861183	1861293	.	-	.	ID=Phatr3_J32710.p1;Parent=Phatr3_J32710.t1;extra_copy_number=0;protein_id=Phatr3_J32710.p1
chromosome_2	Liftoff	gene	1861512	1862213	.	+	.	ID=Phatr3_J9684;biotype=protein_coding;copy_num_ID=Phatr3_J9684_0;coverage=1.0;description=Predicted protein [Source:UniProtKB/TrEMBL%3BAcc:B7FSE8];extra_copy_number=0;gene_id=Phatr3_J9684;logic_name=ensemblgenomes;sequence_ID=0.991;valid_ORFs=0
chromosome_2	Liftoff	mRNA	1861512	1862213	.	+	.	ID=Phatr3_J9684.t1;Parent=Phatr3_J9684;biotype=protein_coding;extra_copy_number=0;matches_ref_protein=False;missing_stop_codon=True;transcript_id=Phatr3_J9684.t1;valid_ORF=False
chromosome_2	Liftoff	exon	1861512	1861735	.	+	.	ID=exon_371;Parent=Phatr3_J9684.t1;Name=Phatr3_J9684-E1;constitutive=1;ensembl_end_phase=0;ensembl_phase=0;exon_id=Phatr3_J9684-E1;extra_copy_number=0;rank=1
chromosome_2	Liftoff	exon	1861893	1862030	.	+	.	ID=exon_370;Parent=Phatr3_J9684.t1;Name=Phatr3_J9684-E2;constitutive=1;ensembl_end_phase=0;ensembl_phase=0;exon_id=Phatr3_J9684-E2;extra_copy_number=0;rank=2
chromosome_2	Liftoff	exon	1862118	1862213	.	+	.	ID=exon_369;Parent=Phatr3_J9684.t1;Name=Phatr3_J9684-E3;constitutive=1;ensembl_end_phase=0;ensembl_phase=0;exon_id=Phatr3_J9684-E3;extra_copy_number=0;rank=3
chromosome_2	Liftoff	CDS	1861512	1861735	.	+	.	ID=Phatr3_J9684.p1;Parent=Phatr3_J9684.t1;extra_copy_number=0;protein_id=Phatr3_J9684.p1
chromosome_2	Liftoff	CDS	1861893	1862030	.	+	.	ID=Phatr3_J9684.p1;Parent=Phatr3_J9684.t1;extra_copy_number=0;protein_id=Phatr3_J9684.p1
chromosome_2	Liftoff	CDS	1862118	1862213	.	+	.	ID=Phatr3_J9684.p1;Parent=Phatr3_J9684.t1;extra_copy_number=0;protein_id=Phatr3_J9684.p1
chromosome_2	Liftoff	gene	2162210	2163361	.	+	.	ID=Phatr3_J43395;biotype=protein_coding;copy_num_ID=Phatr3_J43395_0;coverage=0.994;description=Predicted protein [Source:UniProtKB/TrEMBL%3BAcc:B7FS41];extra_copy_number=0;gene_id=Phatr3_J43395;logic_name=ensemblgenomes;sequence_ID=0.963;valid_ORFs=1
chromosome_2	Liftoff	mRNA	2162210	2163361	.	+	.	ID=Phatr3_J43395.t1;Parent=Phatr3_J43395;biotype=protein_coding;extra_copy_number=0;matches_ref_protein=False;transcript_id=Phatr3_J43395.t1;valid_ORF=True
chromosome_2	Liftoff	exon	2162210	2163361	.	+	.	ID=exon_365;Parent=Phatr3_J43395.t1;Name=Phatr3_J43395-E1;constitutive=1;ensembl_end_phase=0;ensembl_phase=0;exon_id=Phatr3_J43395-E1;extra_copy_number=0;rank=1
chromosome_2	Liftoff	CDS	2162210	2163361	.	+	.	ID=Phatr3_J43395.p1;Parent=Phatr3_J43395.t1;extra_copy_number=0;protein_id=Phatr3_J43395.p1
chromosome_3	Liftoff	gene	66417	69829	.	+	.	ID=Phatr3_J49527;biotype=protein_coding;copy_num_ID=Phatr3_J49527_0;coverage=0.999;description=Predicted protein [Source:UniProtKB/TrEMBL%3BAcc:B7GAX1];extra_copy_number=0;gene_id=Phatr3_J49527;logic_name=ensemblgenomes;sequence_ID=0.978;valid_ORFs=0
chromosome_3	Liftoff	mRNA	66417	69829	.	+	.	ID=Phatr3_J49527.t1;Parent=Phatr3_J49527;biotype=protein_coding;extra_copy_number=0;matches_ref_protein=False;missing_stop_codon=True;transcript_id=Phatr3_J49527.t1;valid_ORF=False
chromosome_3	Liftoff	exon	66417	69356	.	+	.	ID=exon_414;Parent=Phatr3_J49527.t1;Name=Phatr3_J49527-E1;constitutive=1;ensembl_end_phase=0;ensembl_phase=0;exon_id=Phatr3_J49527-E1;extra_copy_number=0;rank=1
chromosome_3	Liftoff	exon	69490	69829	.	+	.	ID=exon_413;Parent=Phatr3_J49527.t1;Name=Phatr3_J49527-E2;constitutive=1;ensembl_end_phase=0;ensembl_phase=0;exon_id=Phatr3_J49527-E2;extra_copy_number=0;rank=2
chromosome_3	Liftoff	CDS	66417	69356	.	+	.	ID=Phatr3_J49527.p1;Parent=Phatr3_J49527.t1;extra_copy_number=0;protein_id=Phatr3_J49527.p1
chromosome_3	Liftoff	CDS	69490	69829	.	+	.	ID=Phatr3_J49527.p1;Parent=Phatr3_J49527.t1;extra_copy_number=0;protein_id=Phatr3_J49527.p1
chromosome_3	Liftoff	gene	71099	72592	.	+	.	ID=Phatr3_EG01922;biotype=protein_coding;copy_num_ID=Phatr3_EG01922_0;coverage=1.0;extra_copy_number=0;gene_id=Phatr3_EG01922;logic_name=ensemblgenomes;sequence_ID=0.994;valid_ORFs=1
chromosome_3	Liftoff	mRNA	71099	72592	.	+	.	ID=Phatr3_EG01922.t1;Parent=Phatr3_EG01922;biotype=protein_coding;extra_copy_number=0;matches_ref_protein=False;transcript_id=Phatr3_EG01922.t1;valid_ORF=True
chromosome_3	Liftoff	exon	71099	71958	.	+	.	ID=exon_412;Parent=Phatr3_EG01922.t1;Name=Phatr3_EG01922-E1;constitutive=1;ensembl_end_phase=2;ensembl_phase=0;exon_id=Phatr3_EG01922-E1;extra_copy_number=0;rank=1
chromosome_3	Liftoff	exon	72044	72557	.	+	.	ID=exon_411;Parent=Phatr3_EG01922.t1;Name=Phatr3_EG01922-E2;constitutive=1;ensembl_end_phase=0;ensembl_phase=2;exon_id=Phatr3_EG01922-E2;extra_copy_number=0;rank=2
chromosome_3	Liftoff	exon	72572	72592	.	+	.	ID=exon_410;Parent=Phatr3_EG01922.t1;Name=Phatr3_EG01922-E3;constitutive=1;ensembl_end_phase=0;ensembl_phase=0;exon_id=Phatr3_EG01922-E3;extra_copy_number=0;rank=3
chromosome_3	Liftoff	CDS	71099	71958	.	+	.	ID=Phatr3_EG01922.p1;Parent=Phatr3_EG01922.t1;extra_copy_number=0;protein_id=Phatr3_EG01922.p1
chromosome_3	Liftoff	CDS	72044	72557	.	+	.	ID=Phatr3_EG01922.p1;Parent=Phatr3_EG01922.t1;extra_copy_number=0;protein_id=Phatr3_EG01922.p1
chromosome_3	Liftoff	CDS	72572	72592	.	+	.	ID=Phatr3_EG01922.p1;Parent=Phatr3_EG01922.t1;extra_copy_number=0;protein_id=Phatr3_EG01922.p1
chromosome_3	Liftoff	gene	151848	153664	.	+	.	ID=Phatr3_EG01917;biotype=protein_coding;copy_num_ID=Phatr3_EG01917_0;coverage=0.965;description=Predicted protein [Source:UniProtKB/TrEMBL%3BAcc:B7GBL2];extra_copy_number=0;gene_id=Phatr3_EG01917;logic_name=ensemblgenomes;sequence_ID=0.962;valid_ORFs=0
chromosome_3	Liftoff	mRNA	151848	153664	.	+	.	ID=Phatr3_EG01917.t1;Parent=Phatr3_EG01917;biotype=protein_coding;extra_copy_number=0;matches_ref_protein=False;missing_start_codon=True;transcript_id=Phatr3_EG01917.t1;valid_ORF=False
chromosome_3	Liftoff	exon	151848	153664	.	+	.	ID=exon_430;Parent=Phatr3_EG01917.t1;Name=Phatr3_EG01917-E2;constitutive=1;ensembl_end_phase=0;ensembl_phase=0;exon_id=Phatr3_EG01917-E2;extra_copy_number=0;rank=2
chromosome_3	Liftoff	CDS	151848	153664	.	+	.	ID=Phatr3_EG01917.p1;Parent=Phatr3_EG01917.t1;extra_copy_number=0;protein_id=Phatr3_EG01917.p1
chromosome_3	Liftoff	gene	204757	205896	.	-	.	ID=Phatr3_J37027;biotype=protein_coding;copy_num_ID=Phatr3_J37027_0;coverage=0.998;description=Predicted protein [Source:UniProtKB/TrEMBL%3BAcc:B5Y4B6];extra_copy_number=0;gene_id=Phatr3_J37027;logic_name=ensemblgenomes;sequence_ID=0.859;valid_ORFs=0
chromosome_3	Liftoff	mRNA	204757	205896	.	-	.	ID=Phatr3_J37027.t1;Parent=Phatr3_J37027;biotype=protein_coding;extra_copy_number=0;matches_ref_protein=False;missing_stop_codon=True;transcript_id=Phatr3_J37027.t1;valid_ORF=False
chromosome_3	Liftoff	exon	204757	205576	.	-	.	ID=exon_285;Parent=Phatr3_J37027.t1;Name=Phatr3_J37027-E2;constitutive=1;ensembl_end_phase=0;ensembl_phase=2;exon_id=Phatr3_J37027-E2;extra_copy_number=0;rank=2
chromosome_3	Liftoff	exon	205582	205896	.	-	.	ID=exon_286;Parent=Phatr3_J37027.t1;Name=Phatr3_J37027-E1;constitutive=1;ensembl_end_phase=2;ensembl_phase=0;exon_id=Phatr3_J37027-E1;extra_copy_number=0;rank=1
chromosome_3	Liftoff	CDS	204757	205576	.	-	.	ID=Phatr3_J37027.p1;Parent=Phatr3_J37027.t1;extra_copy_number=0;protein_id=Phatr3_J37027.p1
chromosome_3	Liftoff	CDS	205582	205896	.	-	.	ID=Phatr3_J37027.p1;Parent=Phatr3_J37027.t1;extra_copy_number=0;protein_id=Phatr3_J37027.p1
chromosome_3	Liftoff	gene	218193	218738	.	-	.	ID=Phatr3_EG00262;biotype=protein_coding;copy_num_ID=Phatr3_EG00262_0;coverage=1.0;extra_copy_number=0;gene_id=Phatr3_EG00262;logic_name=ensemblgenomes;sequence_ID=0.977;valid_ORFs=1
chromosome_3	Liftoff	mRNA	218193	218738	.	-	.	ID=Phatr3_EG00262.t1;Parent=Phatr3_EG00262;biotype=protein_coding;extra_copy_number=0;matches_ref_protein=False;transcript_id=Phatr3_EG00262.t1;valid_ORF=True
chromosome_3	Liftoff	exon	218193	218544	.	-	.	ID=exon_409;Parent=Phatr3_EG00262.t1;Name=Phatr3_EG00262-E2;constitutive=1;ensembl_end_phase=0;ensembl_phase=2;exon_id=Phatr3_EG00262-E2;extra_copy_number=0;rank=2
chromosome_3	Liftoff	exon	218593	218738	.	-	.	ID=exon_408;Parent=Phatr3_EG00262.t1;Name=Phatr3_EG00262-E1;constitutive=1;ensembl_end_phase=2;ensembl_phase=0;exon_id=Phatr3_EG00262-E1;extra_copy_number=0;rank=1
chromosome_3	Liftoff	CDS	218193	218544	.	-	.	ID=Phatr3_EG00262.p1;Parent=Phatr3_EG00262.t1;extra_copy_number=0;protein_id=Phatr3_EG00262.p1
chromosome_3	Liftoff	CDS	218593	218738	.	-	.	ID=Phatr3_EG00262.p1;Parent=Phatr3_EG00262.t1;extra_copy_number=0;protein_id=Phatr3_EG00262.p1
chromosome_3	Liftoff	gene	234423	235834	.	+	.	ID=Phatr3_J49474;biotype=protein_coding;copy_num_ID=Phatr3_J49474_0;coverage=0.908;extra_copy_number=0;gene_id=Phatr3_J49474;logic_name=ensemblgenomes;sequence_ID=0.886;valid_ORFs=0
chromosome_3	Liftoff	mRNA	234423	235834	.	+	.	ID=Phatr3_J49474.t1;Parent=Phatr3_J49474;biotype=protein_coding;extra_copy_number=0;matches_ref_protein=False;missing_start_codon=True;transcript_id=Phatr3_J49474.t1;valid_ORF=False
chromosome_3	Liftoff	exon	234423	234466	.	+	.	ID=exon_407;Parent=Phatr3_J49474.t1;Name=Phatr3_J49474-E1;constitutive=1;ensembl_end_phase=1;ensembl_phase=0;exon_id=Phatr3_J49474-E1;extra_copy_number=0;rank=1
chromosome_3	Liftoff	exon	234482	234899	.	+	.	ID=exon_406;Parent=Phatr3_J49474.t1;Name=Phatr3_J49474-E2;constitutive=1;ensembl_end_phase=0;ensembl_phase=1;exon_id=Phatr3_J49474-E2;extra_copy_number=0;rank=2
chromosome_3	Liftoff	exon	234920	235696	.	+	.	ID=exon_405;Parent=Phatr3_J49474.t1;Name=Phatr3_J49474-E3;constitutive=1;ensembl_end_phase=0;ensembl_phase=0;exon_id=Phatr3_J49474-E3;extra_copy_number=0;rank=3
chromosome_3	Liftoff	exon	235709	235834	.	+	.	ID=exon_404;Parent=Phatr3_J49474.t1;Name=Phatr3_J49474-E4;constitutive=1;ensembl_end_phase=0;ensembl_phase=0;exon_id=Phatr3_J49474-E4;extra_copy_number=0;rank=4
chromosome_3	Liftoff	CDS	234423	234466	.	+	.	ID=Phatr3_J49474.p1;Parent=Phatr3_J49474.t1;extra_copy_number=0;protein_id=Phatr3_J49474.p1
chromosome_3	Liftoff	CDS	234482	234899	.	+	.	ID=Phatr3_J49474.p1;Parent=Phatr3_J49474.t1;extra_copy_number=0;protein_id=Phatr3_J49474.p1
chromosome_3	Liftoff	CDS	234920	235696	.	+	.	ID=Phatr3_J49474.p1;Parent=Phatr3_J49474.t1;extra_copy_number=0;protein_id=Phatr3_J49474.p1
chromosome_3	Liftoff	CDS	235709	235834	.	+	.	ID=Phatr3_J49474.p1;Parent=Phatr3_J49474.t1;extra_copy_number=0;protein_id=Phatr3_J49474.p1
chromosome_3	Liftoff	gene	562192	563484	.	+	.	ID=Phatr3_J49358;biotype=protein_coding;copy_num_ID=Phatr3_J49358_0;coverage=1.0;description=Predicted protein [Source:UniProtKB/TrEMBL%3BAcc:B7GAC3];extra_copy_number=0;gene_id=Phatr3_J49358;logic_name=ensemblgenomes;sequence_ID=0.993;valid_ORFs=1
chromosome_3	Liftoff	mRNA	562192	563484	.	+	.	ID=Phatr3_J49358.t1;Parent=Phatr3_J49358;biotype=protein_coding;extra_copy_number=0;matches_ref_protein=False;transcript_id=Phatr3_J49358.t1;valid_ORF=True
chromosome_3	Liftoff	exon	562192	563484	.	+	.	ID=exon_403;Parent=Phatr3_J49358.t1;Name=Phatr3_J49358-E1;constitutive=1;ensembl_end_phase=0;ensembl_phase=0;exon_id=Phatr3_J49358-E1;extra_copy_number=0;rank=1
chromosome_3	Liftoff	CDS	562192	563484	.	+	.	ID=Phatr3_J49358.p1;Parent=Phatr3_J49358.t1;extra_copy_number=0;protein_id=Phatr3_J49358.p1
chromosome_3	Liftoff	gene	563705	566342	.	-	.	ID=Phatr3_J49357;biotype=protein_coding;copy_num_ID=Phatr3_J49357_0;coverage=1.0;description=Predicted protein [Source:UniProtKB/TrEMBL%3BAcc:B7GAC2];extra_copy_number=0;gene_id=Phatr3_J49357;logic_name=ensemblgenomes;sequence_ID=0.992;valid_ORFs=0
chromosome_3	Liftoff	mRNA	563705	566342	.	-	.	ID=Phatr3_J49357.t1;Parent=Phatr3_J49357;biotype=protein_coding;extra_copy_number=0;inframe_stop_codon=True;matches_ref_protein=False;transcript_id=Phatr3_J49357.t1;valid_ORF=False
chromosome_3	Liftoff	exon	563705	566105	.	-	.	ID=exon_402;Parent=Phatr3_J49357.t1;Name=Phatr3_J49357-E2;constitutive=1;ensembl_end_phase=0;ensembl_phase=2;exon_id=Phatr3_J49357-E2;extra_copy_number=0;rank=2
chromosome_3	Liftoff	exon	566215	566342	.	-	.	ID=exon_401;Parent=Phatr3_J49357.t1;Name=Phatr3_J49357-E1;constitutive=1;ensembl_end_phase=2;ensembl_phase=0;exon_id=Phatr3_J49357-E1;extra_copy_number=0;rank=1
chromosome_3	Liftoff	CDS	563705	566105	.	-	.	ID=Phatr3_J49357.p1;Parent=Phatr3_J49357.t1;extra_copy_number=0;protein_id=Phatr3_J49357.p1
chromosome_3	Liftoff	CDS	566215	566342	.	-	.	ID=Phatr3_J49357.p1;Parent=Phatr3_J49357.t1;extra_copy_number=0;protein_id=Phatr3_J49357.p1
chromosome_3	Liftoff	gene	566892	567666	.	-	.	ID=Phatr3_J41282;biotype=protein_coding;copy_num_ID=Phatr3_J41282_0;coverage=1.0;description=Predicted protein [Source:UniProtKB/TrEMBL%3BAcc:B7GDT4];extra_copy_number=0;gene_id=Phatr3_J41282;logic_name=ensemblgenomes;sequence_ID=0.997;valid_ORFs=1
chromosome_3	Liftoff	mRNA	566892	567666	.	-	.	ID=Phatr3_J41282.t1;Parent=Phatr3_J41282;biotype=protein_coding;extra_copy_number=0;matches_ref_protein=False;transcript_id=Phatr3_J41282.t1;valid_ORF=True
chromosome_3	Liftoff	exon	566892	567004	.	-	.	ID=exon_497;Parent=Phatr3_J41282.t1;Name=Phatr3_J41282-E2;constitutive=1;ensembl_end_phase=0;ensembl_phase=1;exon_id=Phatr3_J41282-E2;extra_copy_number=0;rank=2
chromosome_3	Liftoff	exon	567102	567666	.	-	.	ID=exon_496;Parent=Phatr3_J41282.t1;Name=Phatr3_J41282-E1;constitutive=1;ensembl_end_phase=1;ensembl_phase=0;exon_id=Phatr3_J41282-E1;extra_copy_number=0;rank=1
chromosome_3	Liftoff	CDS	566892	567004	.	-	.	ID=Phatr3_J41282.p1;Parent=Phatr3_J41282.t1;extra_copy_number=0;protein_id=Phatr3_J41282.p1
chromosome_3	Liftoff	CDS	567102	567666	.	-	.	ID=Phatr3_J41282.p1;Parent=Phatr3_J41282.t1;extra_copy_number=0;protein_id=Phatr3_J41282.p1
chromosome_3	Liftoff	gene	568359	570590	.	+	.	ID=Phatr3_J16719;biotype=protein_coding;copy_num_ID=Phatr3_J16719_0;coverage=1.0;description=Predicted protein [Source:UniProtKB/TrEMBL%3BAcc:B7GAC0];extra_copy_number=0;gene_id=Phatr3_J16719;logic_name=ensemblgenomes;sequence_ID=0.992;valid_ORFs=0
chromosome_3	Liftoff	mRNA	568359	570590	.	+	.	ID=Phatr3_J16719.t1;Parent=Phatr3_J16719;biotype=protein_coding;extra_copy_number=0;matches_ref_protein=False;missing_stop_codon=True;transcript_id=Phatr3_J16719.t1;valid_ORF=False
chromosome_3	Liftoff	exon	568359	568758	.	+	.	ID=exon_495;Parent=Phatr3_J16719.t1;Name=Phatr3_J16719-E1;constitutive=1;ensembl_end_phase=0;ensembl_phase=0;exon_id=Phatr3_J16719-E1;extra_copy_number=0;rank=1
chromosome_3	Liftoff	exon	568879	569186	.	+	.	ID=exon_494;Parent=Phatr3_J16719.t1;Name=Phatr3_J16719-E2;constitutive=1;ensembl_end_phase=2;ensembl_phase=0;exon_id=Phatr3_J16719-E2;extra_copy_number=0;rank=2
chromosome_3	Liftoff	exon	569279	569577	.	+	.	ID=exon_493;Parent=Phatr3_J16719.t1;Name=Phatr3_J16719-E3;constitutive=1;ensembl_end_phase=1;ensembl_phase=2;exon_id=Phatr3_J16719-E3;extra_copy_number=0;rank=3
chromosome_3	Liftoff	exon	569674	570275	.	+	.	ID=exon_492;Parent=Phatr3_J16719.t1;Name=Phatr3_J16719-E4;constitutive=1;ensembl_end_phase=0;ensembl_phase=1;exon_id=Phatr3_J16719-E4;extra_copy_number=0;rank=4
chromosome_3	Liftoff	exon	570531	570590	.	+	.	ID=exon_491;Parent=Phatr3_J16719.t1;Name=Phatr3_J16719-E5;constitutive=1;ensembl_end_phase=0;ensembl_phase=0;exon_id=Phatr3_J16719-E5;extra_copy_number=0;rank=5
chromosome_3	Liftoff	CDS	568359	568758	.	+	.	ID=Phatr3_J16719.p1;Parent=Phatr3_J16719.t1;extra_copy_number=0;protein_id=Phatr3_J16719.p1
chromosome_3	Liftoff	CDS	568879	569186	.	+	.	ID=Phatr3_J16719.p1;Parent=Phatr3_J16719.t1;extra_copy_number=0;protein_id=Phatr3_J16719.p1
chromosome_3	Liftoff	CDS	569279	569577	.	+	.	ID=Phatr3_J16719.p1;Parent=Phatr3_J16719.t1;extra_copy_number=0;protein_id=Phatr3_J16719.p1
chromosome_3	Liftoff	CDS	569674	570275	.	+	.	ID=Phatr3_J16719.p1;Parent=Phatr3_J16719.t1;extra_copy_number=0;protein_id=Phatr3_J16719.p1
chromosome_3	Liftoff	CDS	570531	570590	.	+	.	ID=Phatr3_J16719.p1;Parent=Phatr3_J16719.t1;extra_copy_number=0;protein_id=Phatr3_J16719.p1
chromosome_3	Liftoff	gene	570617	572279	.	-	.	ID=Phatr3_J50345;biotype=protein_coding;copy_num_ID=Phatr3_J50345_0;coverage=1.0;description=Predicted protein [Source:UniProtKB/TrEMBL%3BAcc:B7GDT2];extra_copy_number=0;gene_id=Phatr3_J50345;logic_name=ensemblgenomes;sequence_ID=0.992;valid_ORFs=0
chromosome_3	Liftoff	mRNA	570617	572279	.	-	.	ID=Phatr3_J50345.t1;Parent=Phatr3_J50345;biotype=protein_coding;extra_copy_number=0;matches_ref_protein=False;missing_stop_codon=True;transcript_id=Phatr3_J50345.t1;valid_ORF=False
chromosome_3	Liftoff	exon	570617	572279	.	-	.	ID=exon_490;Parent=Phatr3_J50345.t1;Name=Phatr3_J50345-E1;constitutive=1;ensembl_end_phase=0;ensembl_phase=-1;exon_id=Phatr3_J50345-E1;extra_copy_number=0;rank=1
chromosome_3	Liftoff	CDS	570617	572267	.	-	.	ID=Phatr3_J50345.p1;Parent=Phatr3_J50345.t1;extra_copy_number=0;protein_id=Phatr3_J50345.p1
chromosome_3	Liftoff	five_prime_UTR	572268	572279	.	-	.	ID=five_prime_UTR_36;Parent=Phatr3_J50345.t1;extra_copy_number=0
chromosome_3	Liftoff	gene	573501	575625	.	-	.	ID=Phatr3_J50344;biotype=protein_coding;copy_num_ID=Phatr3_J50344_0;coverage=1.0;description=Predicted protein [Source:UniProtKB/TrEMBL%3BAcc:B7GDT1];extra_copy_number=0;gene_id=Phatr3_J50344;logic_name=ensemblgenomes;sequence_ID=0.991;valid_ORFs=0
chromosome_3	Liftoff	mRNA	573501	575625	.	-	.	ID=Phatr3_J50344.t1;Parent=Phatr3_J50344;biotype=protein_coding;extra_copy_number=0;matches_ref_protein=False;missing_stop_codon=True;transcript_id=Phatr3_J50344.t1;valid_ORF=False
chromosome_3	Liftoff	exon	573501	574002	.	-	.	ID=exon_489;Parent=Phatr3_J50344.t1;Name=Phatr3_J50344-E2;constitutive=1;ensembl_end_phase=-1;ensembl_phase=1;exon_id=Phatr3_J50344-E2;extra_copy_number=0;rank=2
chromosome_3	Liftoff	exon	574074	575625	.	-	.	ID=exon_488;Parent=Phatr3_J50344.t1;Name=Phatr3_J50344-E1;constitutive=1;ensembl_end_phase=1;ensembl_phase=0;exon_id=Phatr3_J50344-E1;extra_copy_number=0;rank=1
chromosome_3	Liftoff	CDS	573559	574002	.	-	.	ID=Phatr3_J50344.p1;Parent=Phatr3_J50344.t1;extra_copy_number=0;protein_id=Phatr3_J50344.p1
chromosome_3	Liftoff	CDS	574074	575625	.	-	.	ID=Phatr3_J50344.p1;Parent=Phatr3_J50344.t1;extra_copy_number=0;protein_id=Phatr3_J50344.p1
chromosome_3	Liftoff	three_prime_UTR	573501	573558	.	-	.	ID=three_prime_UTR_21;Parent=Phatr3_J50344.t1;extra_copy_number=0
chromosome_3	Liftoff	gene	576053	576562	.	+	.	ID=Phatr3_J50343;biotype=protein_coding;copy_num_ID=Phatr3_J50343_0;coverage=1.0;description=Predicted protein [Source:UniProtKB/TrEMBL%3BAcc:B7GDT0];extra_copy_number=0;gene_id=Phatr3_J50343;logic_name=jgi_phatr2;sequence_ID=0.994;valid_ORFs=1
chromosome_3	Liftoff	mRNA	576053	576562	.	+	.	ID=Phatr3_J50343.t1;Parent=Phatr3_J50343;biotype=protein_coding;extra_copy_number=0;matches_ref_protein=False;transcript_id=Phatr3_J50343.t1;valid_ORF=True
chromosome_3	Liftoff	exon	576053	576562	.	+	.	ID=exon_487;Parent=Phatr3_J50343.t1;Name=Phatr3_J50343-E1;constitutive=1;ensembl_end_phase=0;ensembl_phase=0;exon_id=Phatr3_J50343-E1;extra_copy_number=0;rank=1
chromosome_3	Liftoff	CDS	576053	576562	.	+	.	ID=Phatr3_J50343.p1;Parent=Phatr3_J50343.t1;extra_copy_number=0;protein_id=Phatr3_J50343.p1
chromosome_3	Liftoff	gene	576684	577466	.	-	.	ID=Phatr3_J41277;biotype=protein_coding;copy_num_ID=Phatr3_J41277_0;coverage=1.0;description=Predicted protein [Source:UniProtKB/TrEMBL%3BAcc:B7GDS9];extra_copy_number=0;gene_id=Phatr3_J41277;logic_name=ensemblgenomes;sequence_ID=0.994;valid_ORFs=1
chromosome_3	Liftoff	mRNA	576684	577466	.	-	.	ID=Phatr3_J41277.t1;Parent=Phatr3_J41277;biotype=protein_coding;extra_copy_number=0;matches_ref_protein=False;transcript_id=Phatr3_J41277.t1;valid_ORF=True
chromosome_3	Liftoff	exon	576684	577466	.	-	.	ID=exon_486;Parent=Phatr3_J41277.t1;Name=Phatr3_J41277-E1;constitutive=1;ensembl_end_phase=0;ensembl_phase=0;exon_id=Phatr3_J41277-E1;extra_copy_number=0;rank=1
chromosome_3	Liftoff	CDS	576684	577466	.	-	.	ID=Phatr3_J41277.p1;Parent=Phatr3_J41277.t1;extra_copy_number=0;protein_id=Phatr3_J41277.p1
chromosome_3	Liftoff	gene	578063	579686	.	-	.	ID=Phatr3_J49353;biotype=protein_coding;copy_num_ID=Phatr3_J49353_0;coverage=0.998;description=Predicted protein [Source:UniProtKB/TrEMBL%3BAcc:B7GAB5];extra_copy_number=0;gene_id=Phatr3_J49353;logic_name=ensemblgenomes;sequence_ID=0.986;valid_ORFs=0
chromosome_3	Liftoff	mRNA	578063	579686	.	-	.	ID=Phatr3_J49353.t1;Parent=Phatr3_J49353;biotype=protein_coding;extra_copy_number=0;matches_ref_protein=False;missing_stop_codon=True;transcript_id=Phatr3_J49353.t1;valid_ORF=False
chromosome_3	Liftoff	exon	578063	578122	.	-	.	ID=exon_400;Parent=Phatr3_J49353.t1;Name=Phatr3_J49353-E3;constitutive=1;ensembl_end_phase=0;ensembl_phase=0;exon_id=Phatr3_J49353-E3;extra_copy_number=0;rank=3
chromosome_3	Liftoff	exon	578194	579102	.	-	.	ID=exon_399;Parent=Phatr3_J49353.t1;Name=Phatr3_J49353-E2;constitutive=1;ensembl_end_phase=0;ensembl_phase=1;exon_id=Phatr3_J49353-E2;extra_copy_number=0;rank=2
chromosome_3	Liftoff	exon	579138	579686	.	-	.	ID=exon_398;Parent=Phatr3_J49353.t1;Name=Phatr3_J49353-E1;constitutive=1;ensembl_end_phase=1;ensembl_phase=-1;exon_id=Phatr3_J49353-E1;extra_copy_number=0;rank=1
chromosome_3	Liftoff	CDS	578063	578122	.	-	.	ID=Phatr3_J49353.p1;Parent=Phatr3_J49353.t1;extra_copy_number=0;protein_id=Phatr3_J49353.p1
chromosome_3	Liftoff	CDS	578194	579102	.	-	.	ID=Phatr3_J49353.p1;Parent=Phatr3_J49353.t1;extra_copy_number=0;protein_id=Phatr3_J49353.p1
chromosome_3	Liftoff	CDS	579138	579586	.	-	.	ID=Phatr3_J49353.p1;Parent=Phatr3_J49353.t1;extra_copy_number=0;protein_id=Phatr3_J49353.p1
chromosome_3	Liftoff	five_prime_UTR	579587	579686	.	-	.	ID=five_prime_UTR_23;Parent=Phatr3_J49353.t1;extra_copy_number=0
chromosome_3	Liftoff	gene	580220	586337	.	+	.	ID=Phatr3_J49352;biotype=protein_coding;copy_num_ID=Phatr3_J49352_0;coverage=1.0;description=Predicted protein [Source:UniProtKB/TrEMBL%3BAcc:B7GAB4];extra_copy_number=0;gene_id=Phatr3_J49352;logic_name=ensemblgenomes;sequence_ID=0.992;valid_ORFs=0
chromosome_3	Liftoff	mRNA	580220	586337	.	+	.	ID=Phatr3_J49352.t1;Parent=Phatr3_J49352;biotype=protein_coding;extra_copy_number=0;inframe_stop_codon=True;matches_ref_protein=False;transcript_id=Phatr3_J49352.t1;valid_ORF=False
chromosome_3	Liftoff	exon	580220	583020	.	+	.	ID=exon_397;Parent=Phatr3_J49352.t1;Name=Phatr3_J49352-E1;constitutive=1;ensembl_end_phase=1;ensembl_phase=0;exon_id=Phatr3_J49352-E1;extra_copy_number=0;rank=1
chromosome_3	Liftoff	exon	583093	585100	.	+	.	ID=exon_396;Parent=Phatr3_J49352.t1;Name=Phatr3_J49352-E2;constitutive=1;ensembl_end_phase=0;ensembl_phase=1;exon_id=Phatr3_J49352-E2;extra_copy_number=0;rank=2
chromosome_3	Liftoff	exon	585168	586152	.	+	.	ID=exon_395;Parent=Phatr3_J49352.t1;Name=Phatr3_J49352-E3;constitutive=1;ensembl_end_phase=1;ensembl_phase=0;exon_id=Phatr3_J49352-E3;extra_copy_number=0;rank=3
chromosome_3	Liftoff	exon	586222	586337	.	+	.	ID=exon_394;Parent=Phatr3_J49352.t1;Name=Phatr3_J49352-E4;constitutive=1;ensembl_end_phase=0;ensembl_phase=1;exon_id=Phatr3_J49352-E4;extra_copy_number=0;rank=4
chromosome_3	Liftoff	CDS	580220	583020	.	+	.	ID=Phatr3_J49352.p1;Parent=Phatr3_J49352.t1;extra_copy_number=0;protein_id=Phatr3_J49352.p1
chromosome_3	Liftoff	CDS	583093	585100	.	+	.	ID=Phatr3_J49352.p1;Parent=Phatr3_J49352.t1;extra_copy_number=0;protein_id=Phatr3_J49352.p1
chromosome_3	Liftoff	CDS	585168	586152	.	+	.	ID=Phatr3_J49352.p1;Parent=Phatr3_J49352.t1;extra_copy_number=0;protein_id=Phatr3_J49352.p1
chromosome_3	Liftoff	CDS	586222	586337	.	+	.	ID=Phatr3_J49352.p1;Parent=Phatr3_J49352.t1;extra_copy_number=0;protein_id=Phatr3_J49352.p1
chromosome_3	Liftoff	gene	586482	587570	.	-	.	ID=Phatr3_J50340;biotype=protein_coding;copy_num_ID=Phatr3_J50340_0;coverage=1.0;description=Predicted protein [Source:UniProtKB/TrEMBL%3BAcc:B7GDS6];extra_copy_number=0;gene_id=Phatr3_J50340;logic_name=ensemblgenomes;sequence_ID=0.987;valid_ORFs=0
chromosome_3	Liftoff	mRNA	586482	587570	.	-	.	ID=Phatr3_J50340.t1;Parent=Phatr3_J50340;biotype=protein_coding;extra_copy_number=0;matches_ref_protein=False;missing_start_codon=True;transcript_id=Phatr3_J50340.t1;valid_ORF=False
chromosome_3	Liftoff	exon	586482	587570	.	-	.	ID=exon_485;Parent=Phatr3_J50340.t1;Name=Phatr3_J50340-E1;constitutive=1;ensembl_end_phase=0;ensembl_phase=-1;exon_id=Phatr3_J50340-E1;extra_copy_number=0;rank=1
chromosome_3	Liftoff	CDS	586482	587423	.	-	.	ID=Phatr3_J50340.p1;Parent=Phatr3_J50340.t1;extra_copy_number=0;protein_id=Phatr3_J50340.p1
chromosome_3	Liftoff	five_prime_UTR	587424	587570	.	-	.	ID=five_prime_UTR_35;Parent=Phatr3_J50340.t1;extra_copy_number=0
chromosome_3	Liftoff	gene	588172	590717	.	+	.	ID=Phatr3_J49350;biotype=protein_coding;copy_num_ID=Phatr3_J49350_0;coverage=1.0;description=Predicted protein [Source:UniProtKB/TrEMBL%3BAcc:B7GAB2];extra_copy_number=0;gene_id=Phatr3_J49350;logic_name=ensemblgenomes;sequence_ID=0.991;valid_ORFs=0
chromosome_3	Liftoff	mRNA	588172	590717	.	+	.	ID=Phatr3_J49350.t1;Parent=Phatr3_J49350;biotype=protein_coding;extra_copy_number=0;matches_ref_protein=False;missing_stop_codon=True;transcript_id=Phatr3_J49350.t1;valid_ORF=False
chromosome_3	Liftoff	exon	588172	588865	.	+	.	ID=exon_393;Parent=Phatr3_J49350.t1;Name=Phatr3_J49350-E1;constitutive=1;ensembl_end_phase=2;ensembl_phase=0;exon_id=Phatr3_J49350-E1;extra_copy_number=0;rank=1
chromosome_3	Liftoff	exon	588992	590717	.	+	.	ID=exon_392;Parent=Phatr3_J49350.t1;Name=Phatr3_J49350-E2;constitutive=1;ensembl_end_phase=0;ensembl_phase=2;exon_id=Phatr3_J49350-E2;extra_copy_number=0;rank=2
chromosome_3	Liftoff	CDS	588172	588865	.	+	.	ID=Phatr3_J49350.p1;Parent=Phatr3_J49350.t1;extra_copy_number=0;protein_id=Phatr3_J49350.p1
chromosome_3	Liftoff	CDS	588992	590717	.	+	.	ID=Phatr3_J49350.p1;Parent=Phatr3_J49350.t1;extra_copy_number=0;protein_id=Phatr3_J49350.p1
chromosome_3	Liftoff	gene	947302	948395	.	+	.	ID=Phatr3_J45457;biotype=protein_coding;copy_num_ID=Phatr3_J45457_0;coverage=0.962;description=Predicted protein [Source:UniProtKB/TrEMBL%3BAcc:B7FXR9];extra_copy_number=0;gene_id=Phatr3_J45457;logic_name=ensemblgenomes;sequence_ID=0.952;valid_ORFs=0
chromosome_3	Liftoff	mRNA	947302	948395	.	+	.	ID=Phatr3_J45457.t1;Parent=Phatr3_J45457;biotype=protein_coding;extra_copy_number=0;matches_ref_protein=False;missing_stop_codon=True;transcript_id=Phatr3_J45457.t1;valid_ORF=False
chromosome_3	Liftoff	exon	947302	947936	.	+	.	ID=exon_582;Parent=Phatr3_J45457.t1;Name=Phatr3_J45457-E1;constitutive=1;ensembl_end_phase=2;ensembl_phase=0;exon_id=Phatr3_J45457-E1;extra_copy_number=0;rank=1
chromosome_3	Liftoff	exon	948274	948395	.	+	.	ID=exon_583;Parent=Phatr3_J45457.t1;Name=Phatr3_J45457-E2;constitutive=1;ensembl_end_phase=0;ensembl_phase=2;exon_id=Phatr3_J45457-E2;extra_copy_number=0;rank=2
chromosome_3	Liftoff	CDS	947302	947936	.	+	.	ID=Phatr3_J45457.p1;Parent=Phatr3_J45457.t1;extra_copy_number=0;protein_id=Phatr3_J45457.p1
chromosome_3	Liftoff	CDS	948274	948395	.	+	.	ID=Phatr3_J45457.p1;Parent=Phatr3_J45457.t1;extra_copy_number=0;protein_id=Phatr3_J45457.p1
chromosome_3	Liftoff	gene	958753	959784	.	+	.	ID=Phatr3_J52684;biotype=protein_coding;copy_num_ID=Phatr3_J52684_0;coverage=1.0;description=Predicted protein [Source:UniProtKB/TrEMBL%3BAcc:B7FXS0];extra_copy_number=0;gene_id=Phatr3_J52684;logic_name=ensemblgenomes;sequence_ID=1.0;valid_ORFs=1
chromosome_3	Liftoff	mRNA	958753	959784	.	+	.	ID=Phatr3_J52684.t1;Parent=Phatr3_J52684;biotype=protein_coding;extra_copy_number=0;matches_ref_protein=True;transcript_id=Phatr3_J52684.t1;valid_ORF=True
chromosome_3	Liftoff	exon	958753	959141	.	+	.	ID=exon_484;Parent=Phatr3_J52684.t1;Name=Phatr3_J52684-E1;constitutive=1;ensembl_end_phase=2;ensembl_phase=0;exon_id=Phatr3_J52684-E1;extra_copy_number=0;rank=1
chromosome_3	Liftoff	exon	959235	959784	.	+	.	ID=exon_483;Parent=Phatr3_J52684.t1;Name=Phatr3_J52684-E2;constitutive=1;ensembl_end_phase=0;ensembl_phase=2;exon_id=Phatr3_J52684-E2;extra_copy_number=0;rank=2
chromosome_3	Liftoff	CDS	958753	959141	.	+	.	ID=Phatr3_J52684.p1;Parent=Phatr3_J52684.t1;extra_copy_number=0;protein_id=Phatr3_J52684.p1
chromosome_3	Liftoff	CDS	959235	959784	.	+	.	ID=Phatr3_J52684.p1;Parent=Phatr3_J52684.t1;extra_copy_number=0;protein_id=Phatr3_J52684.p1
chromosome_3	Liftoff	gene	960142	960702	.	+	.	ID=Phatr3_J8045;biotype=protein_coding;copy_num_ID=Phatr3_J8045_0;coverage=1.0;description=Peptidyl-prolyl cis-trans isomerase [Source:UniProtKB/TrEMBL%3BAcc:B7FXS1];extra_copy_number=0;gene_id=Phatr3_J8045;logic_name=ensemblgenomes;sequence_ID=1.0;valid_ORFs=1
chromosome_3	Liftoff	mRNA	960142	960702	.	+	.	ID=Phatr3_J8045.t1;Parent=Phatr3_J8045;biotype=protein_coding;extra_copy_number=0;matches_ref_protein=True;transcript_id=Phatr3_J8045.t1;valid_ORF=True
chromosome_3	Liftoff	exon	960142	960702	.	+	.	ID=exon_584;Parent=Phatr3_J8045.t1;Name=Phatr3_J8045-E1;constitutive=1;ensembl_end_phase=0;ensembl_phase=0;exon_id=Phatr3_J8045-E1;extra_copy_number=0;rank=1
chromosome_3	Liftoff	CDS	960142	960702	.	+	.	ID=Phatr3_J8045.p1;Parent=Phatr3_J8045.t1;extra_copy_number=0;protein_id=Phatr3_J8045.p1
chromosome_3	Liftoff	gene	960802	963559	.	-	.	ID=Phatr3_J35171;biotype=protein_coding;copy_num_ID=Phatr3_J35171_0;coverage=1.0;description=Predicted protein [Source:UniProtKB/TrEMBL%3BAcc:B7GDC9];extra_copy_number=0;gene_id=Phatr3_J35171;logic_name=ensemblgenomes;sequence_ID=0.994;valid_ORFs=1
chromosome_3	Liftoff	mRNA	960802	963559	.	-	.	ID=Phatr3_J35171.t1;Parent=Phatr3_J35171;biotype=protein_coding;extra_copy_number=0;matches_ref_protein=False;transcript_id=Phatr3_J35171.t1;valid_ORF=True
chromosome_3	Liftoff	exon	960802	962300	.	-	.	ID=exon_585;Parent=Phatr3_J35171.t1;Name=Phatr3_J35171-E4;constitutive=1;ensembl_end_phase=0;ensembl_phase=1;exon_id=Phatr3_J35171-E4;extra_copy_number=0;rank=4
chromosome_3	Liftoff	exon	962388	962446	.	-	.	ID=exon_586;Parent=Phatr3_J35171.t1;Name=Phatr3_J35171-E3;constitutive=1;ensembl_end_phase=1;ensembl_phase=2;exon_id=Phatr3_J35171-E3;extra_copy_number=0;rank=3
chromosome_3	Liftoff	exon	962529	963135	.	-	.	ID=exon_587;Parent=Phatr3_J35171.t1;Name=Phatr3_J35171-E2;constitutive=1;ensembl_end_phase=2;ensembl_phase=1;exon_id=Phatr3_J35171-E2;extra_copy_number=0;rank=2
chromosome_3	Liftoff	exon	963487	963559	.	-	.	ID=exon_588;Parent=Phatr3_J35171.t1;Name=Phatr3_J35171-E1;constitutive=1;ensembl_end_phase=1;ensembl_phase=0;exon_id=Phatr3_J35171-E1;extra_copy_number=0;rank=1
chromosome_3	Liftoff	CDS	960802	962300	.	-	.	ID=Phatr3_J35171.p1;Parent=Phatr3_J35171.t1;extra_copy_number=0;protein_id=Phatr3_J35171.p1
chromosome_3	Liftoff	CDS	962388	962446	.	-	.	ID=Phatr3_J35171.p1;Parent=Phatr3_J35171.t1;extra_copy_number=0;protein_id=Phatr3_J35171.p1
chromosome_3	Liftoff	CDS	962529	963135	.	-	.	ID=Phatr3_J35171.p1;Parent=Phatr3_J35171.t1;extra_copy_number=0;protein_id=Phatr3_J35171.p1
chromosome_3	Liftoff	CDS	963487	963559	.	-	.	ID=Phatr3_J35171.p1;Parent=Phatr3_J35171.t1;extra_copy_number=0;protein_id=Phatr3_J35171.p1
chromosome_3	Liftoff	gene	965384	967115	.	+	.	ID=Phatr3_J50220;biotype=protein_coding;copy_num_ID=Phatr3_J50220_0;coverage=1.0;description=Predicted protein [Source:UniProtKB/TrEMBL%3BAcc:B7FXS3];extra_copy_number=0;gene_id=Phatr3_J50220;logic_name=ensemblgenomes;sequence_ID=0.994;valid_ORFs=0
chromosome_3	Liftoff	mRNA	965384	967115	.	+	.	ID=Phatr3_J50220.t1;Parent=Phatr3_J50220;biotype=protein_coding;extra_copy_number=0;matches_ref_protein=False;missing_stop_codon=True;transcript_id=Phatr3_J50220.t1;valid_ORF=False
chromosome_3	Liftoff	exon	965384	967115	.	+	.	ID=exon_482;Parent=Phatr3_J50220.t1;Name=Phatr3_J50220-E1;constitutive=1;ensembl_end_phase=0;ensembl_phase=0;exon_id=Phatr3_J50220-E1;extra_copy_number=0;rank=1
chromosome_3	Liftoff	CDS	965384	967115	.	+	.	ID=Phatr3_J50220.p1;Parent=Phatr3_J50220.t1;extra_copy_number=0;protein_id=Phatr3_J50220.p1
chromosome_3	Liftoff	gene	967141	967829	.	-	.	ID=Phatr3_EG00150;biotype=protein_coding;copy_num_ID=Phatr3_EG00150_0;coverage=1.0;extra_copy_number=0;gene_id=Phatr3_EG00150;logic_name=ensemblgenomes;sequence_ID=0.995;valid_ORFs=1
chromosome_3	Liftoff	mRNA	967141	967829	.	-	.	ID=Phatr3_EG00150.t1;Parent=Phatr3_EG00150;biotype=protein_coding;extra_copy_number=0;matches_ref_protein=False;transcript_id=Phatr3_EG00150.t1;valid_ORF=True
chromosome_3	Liftoff	exon	967141	967737	.	-	.	ID=exon_481;Parent=Phatr3_EG00150.t1;Name=Phatr3_EG00150-E2;constitutive=1;ensembl_end_phase=0;ensembl_phase=0;exon_id=Phatr3_EG00150-E2;extra_copy_number=0;rank=2
chromosome_3	Liftoff	exon	967809	967829	.	-	.	ID=exon_480;Parent=Phatr3_EG00150.t1;Name=Phatr3_EG00150-E1;constitutive=1;ensembl_end_phase=0;ensembl_phase=0;exon_id=Phatr3_EG00150-E1;extra_copy_number=0;rank=1
chromosome_3	Liftoff	CDS	967141	967737	.	-	.	ID=Phatr3_EG00150.p1;Parent=Phatr3_EG00150.t1;extra_copy_number=0;protein_id=Phatr3_EG00150.p1
chromosome_3	Liftoff	CDS	967809	967829	.	-	.	ID=Phatr3_EG00150.p1;Parent=Phatr3_EG00150.t1;extra_copy_number=0;protein_id=Phatr3_EG00150.p1
chromosome_3	Liftoff	gene	968406	968840	.	+	.	ID=Phatr3_J41125;biotype=protein_coding;copy_num_ID=Phatr3_J41125_0;coverage=1.0;description=Predicted protein [Source:UniProtKB/TrEMBL%3BAcc:B7FXS4];extra_copy_number=0;gene_id=Phatr3_J41125;logic_name=ensemblgenomes;sequence_ID=0.994;valid_ORFs=0
chromosome_3	Liftoff	mRNA	968406	968840	.	+	.	ID=Phatr3_J41125.t1;Parent=Phatr3_J41125;biotype=protein_coding;extra_copy_number=0;matches_ref_protein=False;missing_stop_codon=True;transcript_id=Phatr3_J41125.t1;valid_ORF=False
chromosome_3	Liftoff	exon	968406	968618	.	+	.	ID=exon_479;Parent=Phatr3_J41125.t1;Name=Phatr3_J41125-E1;constitutive=1;ensembl_end_phase=0;ensembl_phase=0;exon_id=Phatr3_J41125-E1;extra_copy_number=0;rank=1
chromosome_3	Liftoff	exon	968708	968840	.	+	.	ID=exon_478;Parent=Phatr3_J41125.t1;Name=Phatr3_J41125-E2;constitutive=1;ensembl_end_phase=0;ensembl_phase=0;exon_id=Phatr3_J41125-E2;extra_copy_number=0;rank=2
chromosome_3	Liftoff	CDS	968406	968618	.	+	.	ID=Phatr3_J41125.p1;Parent=Phatr3_J41125.t1;extra_copy_number=0;protein_id=Phatr3_J41125.p1
chromosome_3	Liftoff	CDS	968708	968840	.	+	.	ID=Phatr3_J41125.p1;Parent=Phatr3_J41125.t1;extra_copy_number=0;protein_id=Phatr3_J41125.p1
chromosome_3	Liftoff	gene	969909	972319	.	+	.	ID=Phatr3_EG01019;Name=PTBZIPX;biotype=protein_coding;copy_num_ID=Phatr3_EG01019_0;coverage=1.0;description=BZIP tanscription factor [Source:UniProtKB/TrEMBL%3BAcc:F8WSN2];extra_copy_number=0;gene_id=Phatr3_EG01019;logic_name=ensemblgenomes;sequence_ID=0.994;valid_ORFs=0
chromosome_3	Liftoff	mRNA	969909	972319	.	+	.	ID=Phatr3_EG01019.t1;Parent=Phatr3_EG01019;biotype=protein_coding;extra_copy_number=0;matches_ref_protein=False;missing_stop_codon=True;transcript_id=Phatr3_EG01019.t1;valid_ORF=False
chromosome_3	Liftoff	exon	969909	970490	.	+	.	ID=exon_589;Parent=Phatr3_EG01019.t1;Name=Phatr3_EG01019-E1;constitutive=1;ensembl_end_phase=1;ensembl_phase=0;exon_id=Phatr3_EG01019-E1;extra_copy_number=0;rank=1
chromosome_3	Liftoff	exon	970582	971657	.	+	.	ID=exon_590;Parent=Phatr3_EG01019.t1;Name=Phatr3_EG01019-E2;constitutive=1;ensembl_end_phase=1;ensembl_phase=1;exon_id=Phatr3_EG01019-E2;extra_copy_number=0;rank=2
chromosome_3	Liftoff	exon	971727	972319	.	+	.	ID=exon_591;Parent=Phatr3_EG01019.t1;Name=Phatr3_EG01019-E3;constitutive=1;ensembl_end_phase=0;ensembl_phase=1;exon_id=Phatr3_EG01019-E3;extra_copy_number=0;rank=3
chromosome_3	Liftoff	CDS	969909	970490	.	+	.	ID=Phatr3_EG01019.p1;Parent=Phatr3_EG01019.t1;extra_copy_number=0;protein_id=Phatr3_EG01019.p1
chromosome_3	Liftoff	CDS	970582	971657	.	+	.	ID=Phatr3_EG01019.p1;Parent=Phatr3_EG01019.t1;extra_copy_number=0;protein_id=Phatr3_EG01019.p1
chromosome_3	Liftoff	CDS	971727	972319	.	+	.	ID=Phatr3_EG01019.p1;Parent=Phatr3_EG01019.t1;extra_copy_number=0;protein_id=Phatr3_EG01019.p1
chromosome_3	Liftoff	gene	972400	976395	.	-	.	ID=Phatr3_J45463;biotype=protein_coding;copy_num_ID=Phatr3_J45463_0;coverage=1.0;description=Predicted protein [Source:UniProtKB/TrEMBL%3BAcc:B7FXS5];extra_copy_number=0;gene_id=Phatr3_J45463;logic_name=ensemblgenomes;sequence_ID=0.994;valid_ORFs=0
chromosome_3	Liftoff	mRNA	972400	976395	.	-	.	ID=Phatr3_J45463.t1;Parent=Phatr3_J45463;biotype=protein_coding;extra_copy_number=0;matches_ref_protein=False;missing_stop_codon=True;transcript_id=Phatr3_J45463.t1;valid_ORF=False
chromosome_3	Liftoff	exon	972400	974995	.	-	.	ID=exon_592;Parent=Phatr3_J45463.t1;Name=Phatr3_J45463-E2;constitutive=1;ensembl_end_phase=0;ensembl_phase=2;exon_id=Phatr3_J45463-E2;extra_copy_number=0;rank=2
chromosome_3	Liftoff	exon	975066	976395	.	-	.	ID=exon_593;Parent=Phatr3_J45463.t1;Name=Phatr3_J45463-E1;constitutive=1;ensembl_end_phase=2;ensembl_phase=0;exon_id=Phatr3_J45463-E1;extra_copy_number=0;rank=1
chromosome_3	Liftoff	CDS	972400	974995	.	-	.	ID=Phatr3_J45463.p1;Parent=Phatr3_J45463.t1;extra_copy_number=0;protein_id=Phatr3_J45463.p1
chromosome_3	Liftoff	CDS	975066	976395	.	-	.	ID=Phatr3_J45463.p1;Parent=Phatr3_J45463.t1;extra_copy_number=0;protein_id=Phatr3_J45463.p1
chromosome_3	Liftoff	gene	976572	978499	.	+	.	ID=Phatr3_J35176;biotype=protein_coding;copy_num_ID=Phatr3_J35176_0;coverage=1.0;description=Predicted protein [Source:UniProtKB/TrEMBL%3BAcc:B7FXS6];extra_copy_number=0;gene_id=Phatr3_J35176;logic_name=ensemblgenomes;sequence_ID=0.991;valid_ORFs=1
chromosome_3	Liftoff	mRNA	976572	978499	.	+	.	ID=Phatr3_J35176.t1;Parent=Phatr3_J35176;biotype=protein_coding;extra_copy_number=0;matches_ref_protein=True;transcript_id=Phatr3_J35176.t1;valid_ORF=True
chromosome_3	Liftoff	exon	976572	978499	.	+	.	ID=exon_594;Parent=Phatr3_J35176.t1;Name=Phatr3_J35176-E1;constitutive=1;ensembl_end_phase=0;ensembl_phase=-1;exon_id=Phatr3_J35176-E1;extra_copy_number=0;rank=1
chromosome_3	Liftoff	CDS	977402	978499	.	+	.	ID=Phatr3_J35176.p1;Parent=Phatr3_J35176.t1;extra_copy_number=0;protein_id=Phatr3_J35176.p1
chromosome_3	Liftoff	five_prime_UTR	976572	977401	.	+	.	ID=five_prime_UTR_42;Parent=Phatr3_J35176.t1;extra_copy_number=0
chromosome_3	Liftoff	gene	979459	980694	.	+	.	ID=Phatr3_J50216;biotype=protein_coding;copy_num_ID=Phatr3_J50216_0;coverage=1.0;description=Predicted protein [Source:UniProtKB/TrEMBL%3BAcc:B7GDC4];extra_copy_number=0;gene_id=Phatr3_J50216;logic_name=ensemblgenomes;sequence_ID=0.997;valid_ORFs=1
chromosome_3	Liftoff	mRNA	979459	980694	.	+	.	ID=Phatr3_J50216.t1;Parent=Phatr3_J50216;biotype=protein_coding;extra_copy_number=0;matches_ref_protein=True;transcript_id=Phatr3_J50216.t1;valid_ORF=True
chromosome_3	Liftoff	exon	979459	980694	.	+	.	ID=exon_477;Parent=Phatr3_J50216.t1;Name=Phatr3_J50216-E1;constitutive=1;ensembl_end_phase=0;ensembl_phase=0;exon_id=Phatr3_J50216-E1;extra_copy_number=0;rank=1
chromosome_3	Liftoff	CDS	979459	980694	.	+	.	ID=Phatr3_J50216.p1;Parent=Phatr3_J50216.t1;extra_copy_number=0;protein_id=Phatr3_J50216.p1
chromosome_3	Liftoff	gene	981077	982394	.	-	.	ID=Phatr3_J50215;biotype=protein_coding;copy_num_ID=Phatr3_J50215_0;coverage=1.0;description=Predicted protein [Source:UniProtKB/TrEMBL%3BAcc:B7FXS8];extra_copy_number=0;gene_id=Phatr3_J50215;logic_name=ensemblgenomes;sequence_ID=0.998;valid_ORFs=1
chromosome_3	Liftoff	mRNA	981077	982394	.	-	.	ID=Phatr3_J50215.t1;Parent=Phatr3_J50215;biotype=protein_coding;extra_copy_number=0;matches_ref_protein=True;transcript_id=Phatr3_J50215.t1;valid_ORF=True
chromosome_3	Liftoff	exon	981077	981991	.	-	.	ID=exon_476;Parent=Phatr3_J50215.t1;Name=Phatr3_J50215-E2;constitutive=1;ensembl_end_phase=-1;ensembl_phase=0;exon_id=Phatr3_J50215-E2;extra_copy_number=0;rank=2
chromosome_3	Liftoff	exon	982074	982394	.	-	.	ID=exon_475;Parent=Phatr3_J50215.t1;Name=Phatr3_J50215-E1;constitutive=1;ensembl_end_phase=0;ensembl_phase=-1;exon_id=Phatr3_J50215-E1;extra_copy_number=0;rank=1
chromosome_3	Liftoff	CDS	981200	981991	.	-	.	ID=Phatr3_J50215.p1;Parent=Phatr3_J50215.t1;extra_copy_number=0;protein_id=Phatr3_J50215.p1
chromosome_3	Liftoff	CDS	982074	982334	.	-	.	ID=Phatr3_J50215.p1;Parent=Phatr3_J50215.t1;extra_copy_number=0;protein_id=Phatr3_J50215.p1
chromosome_3	Liftoff	five_prime_UTR	982335	982394	.	-	.	ID=five_prime_UTR_34;Parent=Phatr3_J50215.t1;extra_copy_number=0
chromosome_3	Liftoff	three_prime_UTR	981077	981199	.	-	.	ID=three_prime_UTR_20;Parent=Phatr3_J50215.t1;extra_copy_number=0
chromosome_3	Liftoff	gene	982515	985422	.	-	.	ID=Phatr3_J50214;biotype=protein_coding;copy_num_ID=Phatr3_J50214_0;coverage=1.0;description=Predicted protein [Source:UniProtKB/TrEMBL%3BAcc:B7FXS9];extra_copy_number=0;gene_id=Phatr3_J50214;logic_name=ensemblgenomes;sequence_ID=0.997;valid_ORFs=0
chromosome_3	Liftoff	mRNA	982515	985422	.	-	.	ID=Phatr3_J50214.t1;Parent=Phatr3_J50214;biotype=protein_coding;extra_copy_number=0;matches_ref_protein=False;missing_start_codon=True;transcript_id=Phatr3_J50214.t1;valid_ORF=False
chromosome_3	Liftoff	exon	982515	984982	.	-	.	ID=exon_474;Parent=Phatr3_J50214.t1;Name=Phatr3_J50214-E2;constitutive=1;ensembl_end_phase=-1;ensembl_phase=0;exon_id=Phatr3_J50214-E2;extra_copy_number=0;rank=2
chromosome_3	Liftoff	exon	985056	985422	.	-	.	ID=exon_473;Parent=Phatr3_J50214.t1;Name=Phatr3_J50214-E1;constitutive=1;ensembl_end_phase=0;ensembl_phase=-1;exon_id=Phatr3_J50214-E1;extra_copy_number=0;rank=1
chromosome_3	Liftoff	CDS	984191	984982	.	-	.	ID=Phatr3_J50214.p1;Parent=Phatr3_J50214.t1;extra_copy_number=0;protein_id=Phatr3_J50214.p1
chromosome_3	Liftoff	CDS	985056	985341	.	-	.	ID=Phatr3_J50214.p1;Parent=Phatr3_J50214.t1;extra_copy_number=0;protein_id=Phatr3_J50214.p1
chromosome_3	Liftoff	five_prime_UTR	985342	985422	.	-	.	ID=five_prime_UTR_33;Parent=Phatr3_J50214.t1;extra_copy_number=0
chromosome_3	Liftoff	three_prime_UTR	982515	984190	.	-	.	ID=three_prime_UTR_19;Parent=Phatr3_J50214.t1;extra_copy_number=0
chromosome_3	Liftoff	gene	989894	992754	.	-	.	ID=Phatr3_J35181;biotype=protein_coding;copy_num_ID=Phatr3_J35181_0;coverage=0.998;extra_copy_number=0;gene_id=Phatr3_J35181;logic_name=ensemblgenomes;sequence_ID=0.967;valid_ORFs=0
chromosome_3	Liftoff	mRNA	989894	992754	.	-	.	ID=Phatr3_J35181.t1;Parent=Phatr3_J35181;biotype=protein_coding;extra_copy_number=0;matches_ref_protein=False;missing_stop_codon=True;transcript_id=Phatr3_J35181.t1;valid_ORF=False
chromosome_3	Liftoff	exon	989894	990283	.	-	.	ID=exon_595;Parent=Phatr3_J35181.t1;Name=Phatr3_J35181-E4;constitutive=1;ensembl_end_phase=0;ensembl_phase=1;exon_id=Phatr3_J35181-E4;extra_copy_number=0;rank=4
[truncated: 1,520 more rows]
