# Supplementary material for: PhaeoEpiView: an epigenome browser of the newly assembled genome of the model diatom Phaeodactylum tricornutum
Source: Sci Rep. 2023 May 23;13:8320. doi: 10.1038/s41598-023-35403-1 (PMC10206091; doi:10.1038/s41598-023-35403-1)
Supplement: Supplementary file 7 — Supplementary Table S3. [file 41598_2023_35403_MOESM7_ESM.xlsx]

## Sheet: Supplementary file 1_annotation
##gff-version 3
chromosome_1	Liftoff	gene	3390	4369	.	+	.	ID=Phatr3_J42423;Name=DSCYC9;biotype=protein_coding;copy_num_ID=Phatr3_J42423_0;coverage=1.0;description=Predicted protein [Source:UniProtKB/TrEMBL%3BAcc:B7FR87];extra_copy_number=0;gene_id=Phatr3_J42423;logic_name=ensemblgenomes;sequence_ID=0.995;valid_ORFs=1
chromosome_1	Liftoff	mRNA	3390	4369	.	+	.	ID=Phatr3_J42423.t1;Parent=Phatr3_J42423;biotype=protein_coding;extra_copy_number=0;matches_ref_protein=False;transcript_id=Phatr3_J42423.t1;valid_ORF=True
chromosome_1	Liftoff	exon	3390	4369	.	+	.	ID=exon_12;Parent=Phatr3_J42423.t1;Name=Phatr3_J42423-E1;constitutive=1;ensembl_end_phase=0;ensembl_phase=-1;exon_id=Phatr3_J42423-E1;extra_copy_number=0;rank=1
chromosome_1	Liftoff	CDS	3407	4369	.	+	.	ID=Phatr3_J42423.p1;Parent=Phatr3_J42423.t1;extra_copy_number=0;protein_id=Phatr3_J42423.p1
chromosome_1	Liftoff	five_prime_UTR	3390	3406	.	+	.	ID=five_prime_UTR_1;Parent=Phatr3_J42423.t1;extra_copy_number=0
chromosome_1	Liftoff	gene	4497	6260	.	-	.	ID=Phatr3_J42424;biotype=protein_coding;copy_num_ID=Phatr3_J42424_0;coverage=1.0;description=Predicted protein [Source:UniProtKB/TrEMBL%3BAcc:B7FR88];extra_copy_number=0;gene_id=Phatr3_J42424;logic_name=ensemblgenomes;sequence_ID=0.983;valid_ORFs=0
chromosome_1	Liftoff	mRNA	4497	6260	.	-	.	ID=Phatr3_J42424.t1;Parent=Phatr3_J42424;biotype=protein_coding;extra_copy_number=0;inframe_stop_codon=True;matches_ref_protein=False;transcript_id=Phatr3_J42424.t1;valid_ORF=False
chromosome_1	Liftoff	exon	4497	5232	.	-	.	ID=exon_13;Parent=Phatr3_J42424.t1;Name=Phatr3_J42424-E2;constitutive=1;ensembl_end_phase=0;ensembl_phase=2;exon_id=Phatr3_J42424-E2;extra_copy_number=0;rank=2
chromosome_1	Liftoff	exon	5338	6260	.	-	.	ID=exon_14;Parent=Phatr3_J42424.t1;Name=Phatr3_J42424-E1;constitutive=1;ensembl_end_phase=2;ensembl_phase=0;exon_id=Phatr3_J42424-E1;extra_copy_number=0;rank=1
chromosome_1	Liftoff	CDS	4497	5232	.	-	.	ID=Phatr3_J42424.p1;Parent=Phatr3_J42424.t1;extra_copy_number=0;protein_id=Phatr3_J42424.p1
chromosome_1	Liftoff	CDS	5338	6260	.	-	.	ID=Phatr3_J42424.p1;Parent=Phatr3_J42424.t1;extra_copy_number=0;protein_id=Phatr3_J42424.p1
chromosome_1	Liftoff	gene	6487	8258	.	+	.	ID=Phatr3_J7430;biotype=protein_coding;copy_num_ID=Phatr3_J7430_0;coverage=1.0;extra_copy_number=0;gene_id=Phatr3_J7430;logic_name=ensemblgenomes;sequence_ID=0.981;valid_ORFs=0
chromosome_1	Liftoff	mRNA	6487	8258	.	+	.	ID=Phatr3_J7430.t1;Parent=Phatr3_J7430;biotype=protein_coding;extra_copy_number=0;matches_ref_protein=False;missing_stop_codon=True;transcript_id=Phatr3_J7430.t1;valid_ORF=False
chromosome_1	Liftoff	exon	6487	8258	.	+	.	ID=exon_15;Parent=Phatr3_J7430.t1;Name=Phatr3_J7430-E1;constitutive=1;ensembl_end_phase=0;ensembl_phase=0;exon_id=Phatr3_J7430-E1;extra_copy_number=0;rank=1
chromosome_1	Liftoff	CDS	6487	8258	.	+	.	ID=Phatr3_J7430.p1;Parent=Phatr3_J7430.t1;extra_copy_number=0;protein_id=Phatr3_J7430.p1
chromosome_1	Liftoff	gene	8997	10803	.	+	.	ID=Phatr3_J42426;biotype=protein_coding;copy_num_ID=Phatr3_J42426_0;coverage=1.0;description=Predicted protein [Source:UniProtKB/TrEMBL%3BAcc:B7FR90];extra_copy_number=0;gene_id=Phatr3_J42426;logic_name=ensemblgenomes;sequence_ID=0.990;valid_ORFs=0
chromosome_1	Liftoff	mRNA	8997	10803	.	+	.	ID=Phatr3_J42426.t1;Parent=Phatr3_J42426;biotype=protein_coding;extra_copy_number=0;matches_ref_protein=False;missing_start_codon=True;transcript_id=Phatr3_J42426.t1;valid_ORF=False
chromosome_1	Liftoff	exon	8997	10222	.	+	.	ID=exon_16;Parent=Phatr3_J42426.t1;Name=Phatr3_J42426-E1;constitutive=1;ensembl_end_phase=1;ensembl_phase=-1;exon_id=Phatr3_J42426-E1;extra_copy_number=0;rank=1
chromosome_1	Liftoff	exon	10305	10803	.	+	.	ID=exon_17;Parent=Phatr3_J42426.t1;Name=Phatr3_J42426-E2;constitutive=1;ensembl_end_phase=-1;ensembl_phase=1;exon_id=Phatr3_J42426-E2;extra_copy_number=0;rank=2
chromosome_1	Liftoff	CDS	9076	10222	.	+	.	ID=Phatr3_J42426.p1;Parent=Phatr3_J42426.t1;extra_copy_number=0;protein_id=Phatr3_J42426.p1
chromosome_1	Liftoff	CDS	10305	10606	.	+	.	ID=Phatr3_J42426.p1;Parent=Phatr3_J42426.t1;extra_copy_number=0;protein_id=Phatr3_J42426.p1
chromosome_1	Liftoff	five_prime_UTR	8997	9075	.	+	.	ID=five_prime_UTR_2;Parent=Phatr3_J42426.t1;extra_copy_number=0
chromosome_1	Liftoff	three_prime_UTR	10607	10803	.	+	.	ID=three_prime_UTR_1;Parent=Phatr3_J42426.t1;extra_copy_number=0
chromosome_1	Liftoff	gene	10867	13962	.	-	.	ID=Phatr3_EG02408;biotype=protein_coding;copy_num_ID=Phatr3_EG02408_0;coverage=1.0;description=Predicted protein [Source:UniProtKB/TrEMBL%3BAcc:B7FR91];extra_copy_number=0;gene_id=Phatr3_EG02408;logic_name=ensemblgenomes;sequence_ID=0.978;valid_ORFs=0
chromosome_1	Liftoff	mRNA	10867	13962	.	-	.	ID=Phatr3_EG02408.t1;Parent=Phatr3_EG02408;biotype=protein_coding;extra_copy_number=0;matches_ref_protein=False;missing_stop_codon=True;transcript_id=Phatr3_EG02408.t1;valid_ORF=False
chromosome_1	Liftoff	exon	10867	12421	.	-	.	ID=exon_18;Parent=Phatr3_EG02408.t1;Name=Phatr3_EG02408-E2;constitutive=1;ensembl_end_phase=0;ensembl_phase=0;exon_id=Phatr3_EG02408-E2;extra_copy_number=0;rank=2
chromosome_1	Liftoff	exon	12811	13962	.	-	.	ID=exon_19;Parent=Phatr3_EG02408.t1;Name=Phatr3_EG02408-E1;constitutive=1;ensembl_end_phase=0;ensembl_phase=0;exon_id=Phatr3_EG02408-E1;extra_copy_number=0;rank=1
chromosome_1	Liftoff	CDS	10867	12421	.	-	.	ID=Phatr3_EG02408.p1;Parent=Phatr3_EG02408.t1;extra_copy_number=0;protein_id=Phatr3_EG02408.p1
chromosome_1	Liftoff	CDS	12811	13962	.	-	.	ID=Phatr3_EG02408.p1;Parent=Phatr3_EG02408.t1;extra_copy_number=0;protein_id=Phatr3_EG02408.p1
chromosome_1	Liftoff	gene	14377	15012	.	+	.	ID=Phatr3_J31409;biotype=protein_coding;copy_num_ID=Phatr3_J31409_0;coverage=1.0;description=Predicted protein [Source:UniProtKB/TrEMBL%3BAcc:B7FR93];extra_copy_number=0;gene_id=Phatr3_J31409;logic_name=ensemblgenomes;sequence_ID=0.995;valid_ORFs=1
chromosome_1	Liftoff	mRNA	14377	15012	.	+	.	ID=Phatr3_J31409.t1;Parent=Phatr3_J31409;biotype=protein_coding;extra_copy_number=0;matches_ref_protein=False;transcript_id=Phatr3_J31409.t1;valid_ORF=True
chromosome_1	Liftoff	exon	14377	15012	.	+	.	ID=exon_20;Parent=Phatr3_J31409.t1;Name=Phatr3_J31409-E1;constitutive=1;ensembl_end_phase=0;ensembl_phase=0;exon_id=Phatr3_J31409-E1;extra_copy_number=0;rank=1
chromosome_1	Liftoff	CDS	14377	15012	.	+	.	ID=Phatr3_J31409.p1;Parent=Phatr3_J31409.t1;extra_copy_number=0;protein_id=Phatr3_J31409.p1
chromosome_1	Liftoff	gene	15254	15853	.	-	.	ID=Phatr3_J42428;biotype=protein_coding;copy_num_ID=Phatr3_J42428_0;coverage=1.0;description=Predicted protein [Source:UniProtKB/TrEMBL%3BAcc:B7FR94];extra_copy_number=0;gene_id=Phatr3_J42428;logic_name=ensemblgenomes;sequence_ID=0.991;valid_ORFs=1
chromosome_1	Liftoff	mRNA	15254	15853	.	-	.	ID=Phatr3_J42428.t1;Parent=Phatr3_J42428;biotype=protein_coding;extra_copy_number=0;matches_ref_protein=False;transcript_id=Phatr3_J42428.t1;valid_ORF=True
chromosome_1	Liftoff	exon	15254	15853	.	-	.	ID=exon_21;Parent=Phatr3_J42428.t1;Name=Phatr3_J42428-E1;constitutive=1;ensembl_end_phase=0;ensembl_phase=0;exon_id=Phatr3_J42428-E1;extra_copy_number=0;rank=1
chromosome_1	Liftoff	CDS	15254	15853	.	-	.	ID=Phatr3_J42428.p1;Parent=Phatr3_J42428.t1;extra_copy_number=0;protein_id=Phatr3_J42428.p1
chromosome_1	Liftoff	gene	16767	18645	.	+	.	ID=Phatr3_J42429;biotype=protein_coding;copy_num_ID=Phatr3_J42429_0;coverage=1.0;description=Predicted protein [Source:UniProtKB/TrEMBL%3BAcc:B7FR95];extra_copy_number=0;gene_id=Phatr3_J42429;logic_name=ensemblgenomes;sequence_ID=0.988;valid_ORFs=0
chromosome_1	Liftoff	mRNA	16767	18645	.	+	.	ID=Phatr3_J42429.t1;Parent=Phatr3_J42429;biotype=protein_coding;extra_copy_number=0;matches_ref_protein=False;missing_stop_codon=True;transcript_id=Phatr3_J42429.t1;valid_ORF=False
chromosome_1	Liftoff	exon	16767	18645	.	+	.	ID=exon_22;Parent=Phatr3_J42429.t1;Name=Phatr3_J42429-E1;constitutive=1;ensembl_end_phase=0;ensembl_phase=0;exon_id=Phatr3_J42429-E1;extra_copy_number=0;rank=1
chromosome_1	Liftoff	CDS	16767	18645	.	+	.	ID=Phatr3_J42429.p1;Parent=Phatr3_J42429.t1;extra_copy_number=0;protein_id=Phatr3_J42429.p1
chromosome_1	Liftoff	gene	18789	19952	.	-	.	ID=Phatr3_EG01843;biotype=protein_coding;copy_num_ID=Phatr3_EG01843_0;coverage=1.0;extra_copy_number=0;gene_id=Phatr3_EG01843;logic_name=ensemblgenomes;sequence_ID=0.978;valid_ORFs=1
chromosome_1	Liftoff	mRNA	18789	19952	.	-	.	ID=Phatr3_EG01843.t1;Parent=Phatr3_EG01843;biotype=protein_coding;extra_copy_number=0;matches_ref_protein=False;transcript_id=Phatr3_EG01843.t1;valid_ORF=True
chromosome_1	Liftoff	exon	18789	19952	.	-	.	ID=exon_23;Parent=Phatr3_EG01843.t1;Name=Phatr3_EG01843-E1;constitutive=1;ensembl_end_phase=0;ensembl_phase=0;exon_id=Phatr3_EG01843-E1;extra_copy_number=0;rank=1
chromosome_1	Liftoff	CDS	18789	19952	.	-	.	ID=Phatr3_EG01843.p1;Parent=Phatr3_EG01843.t1;extra_copy_number=0;protein_id=Phatr3_EG01843.p1
chromosome_1	Liftoff	gene	20665	21675	.	-	.	ID=Phatr3_J42431;biotype=protein_coding;copy_num_ID=Phatr3_J42431_0;coverage=1.0;description=Predicted protein [Source:UniProtKB/TrEMBL%3BAcc:B7FR96];extra_copy_number=0;gene_id=Phatr3_J42431;logic_name=ensemblgenomes;sequence_ID=0.981;valid_ORFs=1
chromosome_1	Liftoff	mRNA	20665	21675	.	-	.	ID=Phatr3_J42431.t1;Parent=Phatr3_J42431;biotype=protein_coding;extra_copy_number=0;matches_ref_protein=False;transcript_id=Phatr3_J42431.t1;valid_ORF=True
chromosome_1	Liftoff	exon	20665	21675	.	-	.	ID=exon_24;Parent=Phatr3_J42431.t1;Name=Phatr3_J42431-E1;constitutive=1;ensembl_end_phase=0;ensembl_phase=0;exon_id=Phatr3_J42431-E1;extra_copy_number=0;rank=1
chromosome_1	Liftoff	CDS	20665	21675	.	-	.	ID=Phatr3_J42431.p1;Parent=Phatr3_J42431.t1;extra_copy_number=0;protein_id=Phatr3_J42431.p1
chromosome_1	Liftoff	gene	22589	23818	.	-	.	ID=Phatr3_J42432;biotype=protein_coding;copy_num_ID=Phatr3_J42432_0;coverage=1.0;description=Predicted protein [Source:UniProtKB/TrEMBL%3BAcc:B7FR97];extra_copy_number=0;gene_id=Phatr3_J42432;logic_name=ensemblgenomes;sequence_ID=0.985;valid_ORFs=1
chromosome_1	Liftoff	mRNA	22589	23818	.	-	.	ID=Phatr3_J42432.t1;Parent=Phatr3_J42432;biotype=protein_coding;extra_copy_number=0;matches_ref_protein=False;transcript_id=Phatr3_J42432.t1;valid_ORF=True
chromosome_1	Liftoff	exon	22589	23818	.	-	.	ID=exon_25;Parent=Phatr3_J42432.t1;Name=Phatr3_J42432-E1;constitutive=1;ensembl_end_phase=0;ensembl_phase=0;exon_id=Phatr3_J42432-E1;extra_copy_number=0;rank=1
chromosome_1	Liftoff	CDS	22589	23818	.	-	.	ID=Phatr3_J42432.p1;Parent=Phatr3_J42432.t1;extra_copy_number=0;protein_id=Phatr3_J42432.p1
chromosome_1	Liftoff	gene	24440	26502	.	-	.	ID=Phatr3_J4937;biotype=protein_coding;copy_num_ID=Phatr3_J4937_0;coverage=1.0;description=Predicted protein [Source:UniProtKB/TrEMBL%3BAcc:B7FR98];extra_copy_number=0;gene_id=Phatr3_J4937;logic_name=ensemblgenomes;sequence_ID=1.0;valid_ORFs=1
chromosome_1	Liftoff	mRNA	24440	26502	.	-	.	ID=Phatr3_J4937.t1;Parent=Phatr3_J4937;biotype=protein_coding;extra_copy_number=0;matches_ref_protein=True;transcript_id=Phatr3_J4937.t1;valid_ORF=True
chromosome_1	Liftoff	exon	24440	26161	.	-	.	ID=exon_26;Parent=Phatr3_J4937.t1;Name=Phatr3_J4937-E2;constitutive=1;ensembl_end_phase=0;ensembl_phase=0;exon_id=Phatr3_J4937-E2;extra_copy_number=0;rank=2
chromosome_1	Liftoff	exon	26440	26502	.	-	.	ID=exon_27;Parent=Phatr3_J4937.t1;Name=Phatr3_J4937-E1;constitutive=1;ensembl_end_phase=0;ensembl_phase=0;exon_id=Phatr3_J4937-E1;extra_copy_number=0;rank=1
chromosome_1	Liftoff	CDS	24440	26161	.	-	.	ID=Phatr3_J4937.p1;Parent=Phatr3_J4937.t1;extra_copy_number=0;protein_id=Phatr3_J4937.p1
chromosome_1	Liftoff	CDS	26440	26502	.	-	.	ID=Phatr3_J4937.p1;Parent=Phatr3_J4937.t1;extra_copy_number=0;protein_id=Phatr3_J4937.p1
chromosome_1	Liftoff	gene	27210	29259	.	+	.	ID=Phatr3_J42434;biotype=protein_coding;copy_num_ID=Phatr3_J42434_0;coverage=1.0;description=Predicted protein [Source:UniProtKB/TrEMBL%3BAcc:B7FR99];extra_copy_number=0;gene_id=Phatr3_J42434;logic_name=ensemblgenomes;sequence_ID=0.999;valid_ORFs=1
chromosome_1	Liftoff	mRNA	27210	29259	.	+	.	ID=Phatr3_J42434.t1;Parent=Phatr3_J42434;biotype=protein_coding;extra_copy_number=0;matches_ref_protein=True;transcript_id=Phatr3_J42434.t1;valid_ORF=True
chromosome_1	Liftoff	exon	27210	27355	.	+	.	ID=exon_28;Parent=Phatr3_J42434.t1;Name=Phatr3_J42434-E1;constitutive=1;ensembl_end_phase=2;ensembl_phase=0;exon_id=Phatr3_J42434-E1;extra_copy_number=0;rank=1
chromosome_1	Liftoff	exon	27517	27718	.	+	.	ID=exon_29;Parent=Phatr3_J42434.t1;Name=Phatr3_J42434-E2;constitutive=1;ensembl_end_phase=0;ensembl_phase=2;exon_id=Phatr3_J42434-E2;extra_copy_number=0;rank=2
chromosome_1	Liftoff	exon	28024	29259	.	+	.	ID=exon_30;Parent=Phatr3_J42434.t1;Name=Phatr3_J42434-E3;constitutive=1;ensembl_end_phase=-1;ensembl_phase=0;exon_id=Phatr3_J42434-E3;extra_copy_number=0;rank=3
chromosome_1	Liftoff	CDS	27210	27355	.	+	.	ID=Phatr3_J42434.p1;Parent=Phatr3_J42434.t1;extra_copy_number=0;protein_id=Phatr3_J42434.p1
chromosome_1	Liftoff	CDS	27517	27718	.	+	.	ID=Phatr3_J42434.p1;Parent=Phatr3_J42434.t1;extra_copy_number=0;protein_id=Phatr3_J42434.p1
chromosome_1	Liftoff	CDS	28024	29130	.	+	.	ID=Phatr3_J42434.p1;Parent=Phatr3_J42434.t1;extra_copy_number=0;protein_id=Phatr3_J42434.p1
chromosome_1	Liftoff	three_prime_UTR	29131	29259	.	+	.	ID=three_prime_UTR_2;Parent=Phatr3_J42434.t1;extra_copy_number=0
chromosome_1	Liftoff	gene	29344	31725	.	-	.	ID=Phatr3_J9344;biotype=protein_coding;copy_num_ID=Phatr3_J9344_0;coverage=1.0;extra_copy_number=0;gene_id=Phatr3_J9344;logic_name=ensemblgenomes;sequence_ID=0.992;valid_ORFs=0
chromosome_1	Liftoff	mRNA	29344	31725	.	-	.	ID=Phatr3_J9344.t1;Parent=Phatr3_J9344;biotype=protein_coding;extra_copy_number=0;matches_ref_protein=False;missing_stop_codon=True;transcript_id=Phatr3_J9344.t1;valid_ORF=False
chromosome_1	Liftoff	exon	29344	31260	.	-	.	ID=exon_31;Parent=Phatr3_J9344.t1;Name=Phatr3_J9344-E2;constitutive=1;ensembl_end_phase=0;ensembl_phase=2;exon_id=Phatr3_J9344-E2;extra_copy_number=0;rank=2
chromosome_1	Liftoff	exon	31358	31725	.	-	.	ID=exon_32;Parent=Phatr3_J9344.t1;Name=Phatr3_J9344-E1;constitutive=1;ensembl_end_phase=2;ensembl_phase=0;exon_id=Phatr3_J9344-E1;extra_copy_number=0;rank=1
chromosome_1	Liftoff	CDS	29344	31260	.	-	.	ID=Phatr3_J9344.p1;Parent=Phatr3_J9344.t1;extra_copy_number=0;protein_id=Phatr3_J9344.p1
chromosome_1	Liftoff	CDS	31358	31725	.	-	.	ID=Phatr3_J9344.p1;Parent=Phatr3_J9344.t1;extra_copy_number=0;protein_id=Phatr3_J9344.p1
chromosome_1	Liftoff	gene	34199	35794	.	+	.	ID=Phatr3_J8866;biotype=protein_coding;copy_num_ID=Phatr3_J8866_0;coverage=0.998;description=Predicted protein [Source:UniProtKB/TrEMBL%3BAcc:B7FRA1];extra_copy_number=0;gene_id=Phatr3_J8866;logic_name=ensemblgenomes;sequence_ID=0.994;valid_ORFs=0
chromosome_1	Liftoff	mRNA	34199	35794	.	+	.	ID=Phatr3_J8866.t1;Parent=Phatr3_J8866;biotype=protein_coding;extra_copy_number=0;inframe_stop_codon=True;matches_ref_protein=False;transcript_id=Phatr3_J8866.t1;valid_ORF=False
chromosome_1	Liftoff	exon	34199	35108	.	+	.	ID=exon_33;Parent=Phatr3_J8866.t1;Name=Phatr3_J8866-E1;constitutive=1;ensembl_end_phase=1;ensembl_phase=0;exon_id=Phatr3_J8866-E1;extra_copy_number=0;rank=1
chromosome_1	Liftoff	exon	35214	35794	.	+	.	ID=exon_34;Parent=Phatr3_J8866.t1;Name=Phatr3_J8866-E2;constitutive=1;ensembl_end_phase=0;ensembl_phase=1;exon_id=Phatr3_J8866-E2;extra_copy_number=0;rank=2
chromosome_1	Liftoff	CDS	34199	35108	.	+	.	ID=Phatr3_J8866.p1;Parent=Phatr3_J8866.t1;extra_copy_number=0;protein_id=Phatr3_J8866.p1
chromosome_1	Liftoff	CDS	35214	35794	.	+	.	ID=Phatr3_J8866.p1;Parent=Phatr3_J8866.t1;extra_copy_number=0;protein_id=Phatr3_J8866.p1
chromosome_1	Liftoff	gene	36108	37649	.	-	.	ID=Phatr3_J42437;biotype=protein_coding;copy_num_ID=Phatr3_J42437_0;coverage=1.0;description=Predicted protein [Source:UniProtKB/TrEMBL%3BAcc:B7FRA2];extra_copy_number=0;gene_id=Phatr3_J42437;logic_name=ensemblgenomes;sequence_ID=0.989;valid_ORFs=0
chromosome_1	Liftoff	mRNA	36108	37649	.	-	.	ID=Phatr3_J42437.t1;Parent=Phatr3_J42437;biotype=protein_coding;extra_copy_number=0;inframe_stop_codon=True;matches_ref_protein=False;transcript_id=Phatr3_J42437.t1;valid_ORF=False
chromosome_1	Liftoff	exon	36108	36263	.	-	.	ID=exon_35;Parent=Phatr3_J42437.t1;Name=Phatr3_J42437-E3;constitutive=1;ensembl_end_phase=0;ensembl_phase=0;exon_id=Phatr3_J42437-E3;extra_copy_number=0;rank=3
chromosome_1	Liftoff	exon	36421	37030	.	-	.	ID=exon_36;Parent=Phatr3_J42437.t1;Name=Phatr3_J42437-E2;constitutive=1;ensembl_end_phase=0;ensembl_phase=0;exon_id=Phatr3_J42437-E2;extra_copy_number=0;rank=2
chromosome_1	Liftoff	exon	37126	37649	.	-	.	ID=exon_37;Parent=Phatr3_J42437.t1;Name=Phatr3_J42437-E1;constitutive=1;ensembl_end_phase=0;ensembl_phase=0;exon_id=Phatr3_J42437-E1;extra_copy_number=0;rank=1
chromosome_1	Liftoff	CDS	36108	36263	.	-	.	ID=Phatr3_J42437.p1;Parent=Phatr3_J42437.t1;extra_copy_number=0;protein_id=Phatr3_J42437.p1
chromosome_1	Liftoff	CDS	36421	37030	.	-	.	ID=Phatr3_J42437.p1;Parent=Phatr3_J42437.t1;extra_copy_number=0;protein_id=Phatr3_J42437.p1
chromosome_1	Liftoff	CDS	37126	37649	.	-	.	ID=Phatr3_J42437.p1;Parent=Phatr3_J42437.t1;extra_copy_number=0;protein_id=Phatr3_J42437.p1
chromosome_1	Liftoff	gene	38151	39122	.	+	.	ID=Phatr3_J31420;biotype=protein_coding;copy_num_ID=Phatr3_J31420_0;coverage=1.0;description=Predicted protein [Source:UniProtKB/TrEMBL%3BAcc:B7FRA3];extra_copy_number=0;gene_id=Phatr3_J31420;logic_name=ensemblgenomes;sequence_ID=0.998;valid_ORFs=1
chromosome_1	Liftoff	mRNA	38151	39122	.	+	.	ID=Phatr3_J31420.t1;Parent=Phatr3_J31420;biotype=protein_coding;extra_copy_number=0;matches_ref_protein=False;transcript_id=Phatr3_J31420.t1;valid_ORF=True
chromosome_1	Liftoff	exon	38151	39122	.	+	.	ID=exon_38;Parent=Phatr3_J31420.t1;Name=Phatr3_J31420-E1;constitutive=1;ensembl_end_phase=0;ensembl_phase=0;exon_id=Phatr3_J31420-E1;extra_copy_number=0;rank=1
chromosome_1	Liftoff	CDS	38151	39122	.	+	.	ID=Phatr3_J31420.p1;Parent=Phatr3_J31420.t1;extra_copy_number=0;protein_id=Phatr3_J31420.p1
chromosome_1	Liftoff	gene	39198	40760	.	-	.	ID=Phatr3_J9252;biotype=protein_coding;copy_num_ID=Phatr3_J9252_0;coverage=1.0;description=Predicted protein [Source:UniProtKB/TrEMBL%3BAcc:B7FRA4];extra_copy_number=0;gene_id=Phatr3_J9252;logic_name=ensemblgenomes;sequence_ID=0.997;valid_ORFs=1
chromosome_1	Liftoff	mRNA	39198	40760	.	-	.	ID=Phatr3_J9252.t1;Parent=Phatr3_J9252;biotype=protein_coding;extra_copy_number=0;matches_ref_protein=False;transcript_id=Phatr3_J9252.t1;valid_ORF=True
chromosome_1	Liftoff	exon	39198	40760	.	-	.	ID=exon_39;Parent=Phatr3_J9252.t1;Name=Phatr3_J9252-E1;constitutive=1;ensembl_end_phase=0;ensembl_phase=0;exon_id=Phatr3_J9252-E1;extra_copy_number=0;rank=1
chromosome_1	Liftoff	CDS	39198	40760	.	-	.	ID=Phatr3_J9252.p1;Parent=Phatr3_J9252.t1;extra_copy_number=0;protein_id=Phatr3_J9252.p1
chromosome_1	Liftoff	gene	41512	43225	.	-	.	ID=Phatr3_J42439;biotype=protein_coding;copy_num_ID=Phatr3_J42439_0;coverage=1.0;description=Predicted protein [Source:UniProtKB/TrEMBL%3BAcc:B7FRA5];extra_copy_number=0;gene_id=Phatr3_J42439;logic_name=ensemblgenomes;sequence_ID=0.990;valid_ORFs=0
chromosome_1	Liftoff	mRNA	41512	43225	.	-	.	ID=Phatr3_J42439.t1;Parent=Phatr3_J42439;biotype=protein_coding;extra_copy_number=0;matches_ref_protein=False;missing_stop_codon=True;transcript_id=Phatr3_J42439.t1;valid_ORF=False
chromosome_1	Liftoff	exon	41512	43225	.	-	.	ID=exon_40;Parent=Phatr3_J42439.t1;Name=Phatr3_J42439-E1;constitutive=1;ensembl_end_phase=0;ensembl_phase=0;exon_id=Phatr3_J42439-E1;extra_copy_number=0;rank=1
chromosome_1	Liftoff	CDS	41512	43225	.	-	.	ID=Phatr3_J42439.p1;Parent=Phatr3_J42439.t1;extra_copy_number=0;protein_id=Phatr3_J42439.p1
chromosome_1	Liftoff	gene	43963	45036	.	+	.	ID=Phatr3_J31423;biotype=protein_coding;copy_num_ID=Phatr3_J31423_0;coverage=1.0;description=Predicted protein [Source:UniProtKB/TrEMBL%3BAcc:B7FRA6];extra_copy_number=0;gene_id=Phatr3_J31423;logic_name=ensemblgenomes;sequence_ID=0.995;valid_ORFs=1
chromosome_1	Liftoff	mRNA	43963	45036	.	+	.	ID=Phatr3_J31423.t1;Parent=Phatr3_J31423;biotype=protein_coding;extra_copy_number=0;matches_ref_protein=False;transcript_id=Phatr3_J31423.t1;valid_ORF=True
chromosome_1	Liftoff	exon	43963	45036	.	+	.	ID=exon_41;Parent=Phatr3_J31423.t1;Name=Phatr3_J31423-E1;constitutive=1;ensembl_end_phase=0;ensembl_phase=0;exon_id=Phatr3_J31423-E1;extra_copy_number=0;rank=1
chromosome_1	Liftoff	CDS	43963	45036	.	+	.	ID=Phatr3_J31423.p1;Parent=Phatr3_J31423.t1;extra_copy_number=0;protein_id=Phatr3_J31423.p1
chromosome_1	Liftoff	gene	45357	46786	.	-	.	ID=Phatr3_J42440;biotype=protein_coding;copy_num_ID=Phatr3_J42440_0;coverage=1.0;description=Predicted protein [Source:UniProtKB/TrEMBL%3BAcc:B7FRA7];extra_copy_number=0;gene_id=Phatr3_J42440;logic_name=ensemblgenomes;sequence_ID=0.993;valid_ORFs=0
chromosome_1	Liftoff	mRNA	45357	46786	.	-	.	ID=Phatr3_J42440.t1;Parent=Phatr3_J42440;biotype=protein_coding;extra_copy_number=0;matches_ref_protein=False;missing_stop_codon=True;transcript_id=Phatr3_J42440.t1;valid_ORF=False
chromosome_1	Liftoff	exon	45357	46786	.	-	.	ID=exon_42;Parent=Phatr3_J42440.t1;Name=Phatr3_J42440-E1;constitutive=1;ensembl_end_phase=0;ensembl_phase=-1;exon_id=Phatr3_J42440-E1;extra_copy_number=0;rank=1
chromosome_1	Liftoff	CDS	45357	46785	.	-	.	ID=Phatr3_J42440.p1;Parent=Phatr3_J42440.t1;extra_copy_number=0;protein_id=Phatr3_J42440.p1
chromosome_1	Liftoff	five_prime_UTR	46786	46786	.	-	.	ID=five_prime_UTR_3;Parent=Phatr3_J42440.t1;extra_copy_number=0
chromosome_1	Liftoff	gene	47127	54036	.	+	.	ID=Phatr3_J42441;biotype=protein_coding;copy_num_ID=Phatr3_J42441_0;coverage=1.0;extra_copy_number=0;gene_id=Phatr3_J42441;logic_name=ensemblgenomes;sequence_ID=0.996;valid_ORFs=0
chromosome_1	Liftoff	mRNA	47127	54036	.	+	.	ID=Phatr3_J42441.t1;Parent=Phatr3_J42441;biotype=protein_coding;extra_copy_number=0;inframe_stop_codon=True;matches_ref_protein=False;transcript_id=Phatr3_J42441.t1;valid_ORF=False
chromosome_1	Liftoff	exon	47127	51772	.	+	.	ID=exon_43;Parent=Phatr3_J42441.t1;Name=Phatr3_J42441-E1;constitutive=1;ensembl_end_phase=0;ensembl_phase=0;exon_id=Phatr3_J42441-E1;extra_copy_number=0;rank=1
chromosome_1	Liftoff	exon	51843	54036	.	+	.	ID=exon_44;Parent=Phatr3_J42441.t1;Name=Phatr3_J42441-E2;constitutive=1;ensembl_end_phase=0;ensembl_phase=0;exon_id=Phatr3_J42441-E2;extra_copy_number=0;rank=2
chromosome_1	Liftoff	CDS	47127	51772	.	+	.	ID=Phatr3_J42441.p1;Parent=Phatr3_J42441.t1;extra_copy_number=0;protein_id=Phatr3_J42441.p1
chromosome_1	Liftoff	CDS	51843	54036	.	+	.	ID=Phatr3_J42441.p1;Parent=Phatr3_J42441.t1;extra_copy_number=0;protein_id=Phatr3_J42441.p1
chromosome_1	Liftoff	gene	54151	57477	.	-	.	ID=Phatr3_J42442;biotype=protein_coding;copy_num_ID=Phatr3_J42442_0;coverage=1.0;description=Predicted protein [Source:UniProtKB/TrEMBL%3BAcc:B7FRA9];extra_copy_number=0;gene_id=Phatr3_J42442;logic_name=ensemblgenomes;sequence_ID=0.995;valid_ORFs=1
chromosome_1	Liftoff	mRNA	54151	57477	.	-	.	ID=Phatr3_J42442.t1;Parent=Phatr3_J42442;biotype=protein_coding;extra_copy_number=0;matches_ref_protein=False;transcript_id=Phatr3_J42442.t1;valid_ORF=True
chromosome_1	Liftoff	exon	54151	54540	.	-	.	ID=exon_45;Parent=Phatr3_J42442.t1;Name=Phatr3_J42442-E4;constitutive=1;ensembl_end_phase=0;ensembl_phase=0;exon_id=Phatr3_J42442-E4;extra_copy_number=0;rank=4
chromosome_1	Liftoff	exon	54633	55455	.	-	.	ID=exon_46;Parent=Phatr3_J42442.t1;Name=Phatr3_J42442-E3;constitutive=1;ensembl_end_phase=0;ensembl_phase=2;exon_id=Phatr3_J42442-E3;extra_copy_number=0;rank=3
chromosome_1	Liftoff	exon	55538	57210	.	-	.	ID=exon_47;Parent=Phatr3_J42442.t1;Name=Phatr3_J42442-E2;constitutive=1;ensembl_end_phase=2;ensembl_phase=0;exon_id=Phatr3_J42442-E2;extra_copy_number=0;rank=2
chromosome_1	Liftoff	exon	57421	57477	.	-	.	ID=exon_48;Parent=Phatr3_J42442.t1;Name=Phatr3_J42442-E1;constitutive=1;ensembl_end_phase=0;ensembl_phase=0;exon_id=Phatr3_J42442-E1;extra_copy_number=0;rank=1
chromosome_1	Liftoff	CDS	54151	54540	.	-	.	ID=Phatr3_J42442.p1;Parent=Phatr3_J42442.t1;extra_copy_number=0;protein_id=Phatr3_J42442.p1
chromosome_1	Liftoff	CDS	54633	55455	.	-	.	ID=Phatr3_J42442.p1;Parent=Phatr3_J42442.t1;extra_copy_number=0;protein_id=Phatr3_J42442.p1
chromosome_1	Liftoff	CDS	55538	57210	.	-	.	ID=Phatr3_J42442.p1;Parent=Phatr3_J42442.t1;extra_copy_number=0;protein_id=Phatr3_J42442.p1
chromosome_1	Liftoff	CDS	57421	57477	.	-	.	ID=Phatr3_J42442.p1;Parent=Phatr3_J42442.t1;extra_copy_number=0;protein_id=Phatr3_J42442.p1
chromosome_1	Liftoff	gene	58149	58867	.	+	.	ID=Phatr3_J6387;biotype=protein_coding;copy_num_ID=Phatr3_J6387_0;coverage=1.0;description=Predicted protein [Source:UniProtKB/TrEMBL%3BAcc:B7FRB0];extra_copy_number=0;gene_id=Phatr3_J6387;logic_name=ensemblgenomes;sequence_ID=0.991;valid_ORFs=0
chromosome_1	Liftoff	mRNA	58149	58867	.	+	.	ID=Phatr3_J6387.t1;Parent=Phatr3_J6387;biotype=protein_coding;extra_copy_number=0;matches_ref_protein=False;missing_stop_codon=True;transcript_id=Phatr3_J6387.t1;valid_ORF=False
chromosome_1	Liftoff	exon	58149	58867	.	+	.	ID=exon_49;Parent=Phatr3_J6387.t1;Name=Phatr3_J6387-E1;constitutive=1;ensembl_end_phase=0;ensembl_phase=0;exon_id=Phatr3_J6387-E1;extra_copy_number=0;rank=1
chromosome_1	Liftoff	CDS	58149	58867	.	+	.	ID=Phatr3_J6387.p1;Parent=Phatr3_J6387.t1;extra_copy_number=0;protein_id=Phatr3_J6387.p1
chromosome_1	Liftoff	gene	60434	61031	.	-	.	ID=Phatr3_J31898;biotype=protein_coding;copy_num_ID=Phatr3_J31898_0;coverage=0.910;description=Predicted protein [Source:UniProtKB/TrEMBL%3BAcc:B7FPN0];extra_copy_number=0;gene_id=Phatr3_J31898;logic_name=ensemblgenomes;sequence_ID=0.882;valid_ORFs=0
chromosome_1	Liftoff	mRNA	60434	61031	.	-	.	ID=Phatr3_J31898.t1;Parent=Phatr3_J31898;biotype=protein_coding;extra_copy_number=0;matches_ref_protein=False;missing_stop_codon=True;transcript_id=Phatr3_J31898.t1;valid_ORF=False
chromosome_1	Liftoff	exon	60434	61031	.	-	.	ID=exon_961;Parent=Phatr3_J31898.t1;Name=Phatr3_J31898-E1;constitutive=1;ensembl_end_phase=0;ensembl_phase=0;exon_id=Phatr3_J31898-E1;extra_copy_number=0;rank=1
chromosome_1	Liftoff	CDS	60434	61031	.	-	.	ID=Phatr3_J31898.p1;Parent=Phatr3_J31898.t1;extra_copy_number=0;protein_id=Phatr3_J31898.p1
chromosome_1	Liftoff	gene	61189	61870	.	+	.	ID=Phatr3_EG01839;biotype=protein_coding;copy_num_ID=Phatr3_EG01839_0;coverage=0.985;extra_copy_number=0;gene_id=Phatr3_EG01839;logic_name=ensemblgenomes;sequence_ID=0.974;valid_ORFs=0
chromosome_1	Liftoff	mRNA	61189	61870	.	+	.	ID=Phatr3_EG01839.t1;Parent=Phatr3_EG01839;biotype=protein_coding;extra_copy_number=0;matches_ref_protein=False;missing_stop_codon=True;transcript_id=Phatr3_EG01839.t1;valid_ORF=False
chromosome_1	Liftoff	exon	61189	61619	.	+	.	ID=exon_960;Parent=Phatr3_EG01839.t1;Name=Phatr3_EG01839-E1;constitutive=1;ensembl_end_phase=1;ensembl_phase=0;exon_id=Phatr3_EG01839-E1;extra_copy_number=0;rank=1
chromosome_1	Liftoff	exon	61624	61654	.	+	.	ID=exon_959;Parent=Phatr3_EG01839.t1;Name=Phatr3_EG01839-E2;constitutive=1;ensembl_end_phase=2;ensembl_phase=1;exon_id=Phatr3_EG01839-E2;extra_copy_number=0;rank=2
chromosome_1	Liftoff	exon	61795	61870	.	+	.	ID=exon_958;Parent=Phatr3_EG01839.t1;Name=Phatr3_EG01839-E3;constitutive=1;ensembl_end_phase=0;ensembl_phase=2;exon_id=Phatr3_EG01839-E3;extra_copy_number=0;rank=3
chromosome_1	Liftoff	CDS	61189	61619	.	+	.	ID=Phatr3_EG01839.p1;Parent=Phatr3_EG01839.t1;extra_copy_number=0;protein_id=Phatr3_EG01839.p1
chromosome_1	Liftoff	CDS	61624	61654	.	+	.	ID=Phatr3_EG01839.p1;Parent=Phatr3_EG01839.t1;extra_copy_number=0;protein_id=Phatr3_EG01839.p1
chromosome_1	Liftoff	CDS	61795	61870	.	+	.	ID=Phatr3_EG01839.p1;Parent=Phatr3_EG01839.t1;extra_copy_number=0;protein_id=Phatr3_EG01839.p1
chromosome_1	Liftoff	gene	62917	66208	.	-	.	ID=Phatr3_J42443;biotype=protein_coding;copy_num_ID=Phatr3_J42443_0;coverage=1.0;description=Predicted protein [Source:UniProtKB/TrEMBL%3BAcc:B7FRB1];extra_copy_number=0;gene_id=Phatr3_J42443;logic_name=ensemblgenomes;sequence_ID=0.995;valid_ORFs=0
chromosome_1	Liftoff	mRNA	62917	66208	.	-	.	ID=Phatr3_J42443.t1;Parent=Phatr3_J42443;biotype=protein_coding;extra_copy_number=0;matches_ref_protein=False;missing_stop_codon=True;transcript_id=Phatr3_J42443.t1;valid_ORF=False
chromosome_1	Liftoff	exon	62917	66208	.	-	.	ID=exon_50;Parent=Phatr3_J42443.t1;Name=Phatr3_J42443-E1;constitutive=1;ensembl_end_phase=0;ensembl_phase=0;exon_id=Phatr3_J42443-E1;extra_copy_number=0;rank=1
chromosome_1	Liftoff	CDS	62917	66208	.	-	.	ID=Phatr3_J42443.p1;Parent=Phatr3_J42443.t1;extra_copy_number=0;protein_id=Phatr3_J42443.p1
chromosome_1	Liftoff	gene	69603	70658	.	+	.	ID=Phatr3_J31429;biotype=protein_coding;copy_num_ID=Phatr3_J31429_0;coverage=1.0;description=Predicted protein [Source:UniProtKB/TrEMBL%3BAcc:B7FRB2];extra_copy_number=0;gene_id=Phatr3_J31429;logic_name=ensemblgenomes;sequence_ID=0.999;valid_ORFs=1
chromosome_1	Liftoff	mRNA	69603	70658	.	+	.	ID=Phatr3_J31429.t1;Parent=Phatr3_J31429;biotype=protein_coding;extra_copy_number=0;matches_ref_protein=False;transcript_id=Phatr3_J31429.t1;valid_ORF=True
chromosome_1	Liftoff	exon	69603	70658	.	+	.	ID=exon_51;Parent=Phatr3_J31429.t1;Name=Phatr3_J31429-E1;constitutive=1;ensembl_end_phase=0;ensembl_phase=0;exon_id=Phatr3_J31429-E1;extra_copy_number=0;rank=1
chromosome_1	Liftoff	CDS	69603	70658	.	+	.	ID=Phatr3_J31429.p1;Parent=Phatr3_J31429.t1;extra_copy_number=0;protein_id=Phatr3_J31429.p1
chromosome_1	Liftoff	gene	70241	70778	.	-	.	ID=Phatr3_EG01838;biotype=protein_coding;copy_num_ID=Phatr3_EG01838_0;coverage=1.0;extra_copy_number=0;gene_id=Phatr3_EG01838;logic_name=ensemblgenomes;sequence_ID=0.997;valid_ORFs=1
chromosome_1	Liftoff	mRNA	70241	70778	.	-	.	ID=Phatr3_EG01838.t1;Parent=Phatr3_EG01838;biotype=protein_coding;extra_copy_number=0;matches_ref_protein=False;transcript_id=Phatr3_EG01838.t1;valid_ORF=True
chromosome_1	Liftoff	exon	70241	70645	.	-	.	ID=exon_52;Parent=Phatr3_EG01838.t1;Name=Phatr3_EG01838-E2;constitutive=1;ensembl_end_phase=0;ensembl_phase=0;exon_id=Phatr3_EG01838-E2;extra_copy_number=0;rank=2
chromosome_1	Liftoff	exon	70737	70778	.	-	.	ID=exon_53;Parent=Phatr3_EG01838.t1;Name=Phatr3_EG01838-E1;constitutive=1;ensembl_end_phase=0;ensembl_phase=0;exon_id=Phatr3_EG01838-E1;extra_copy_number=0;rank=1
chromosome_1	Liftoff	CDS	70241	70645	.	-	.	ID=Phatr3_EG01838.p1;Parent=Phatr3_EG01838.t1;extra_copy_number=0;protein_id=Phatr3_EG01838.p1
chromosome_1	Liftoff	CDS	70737	70778	.	-	.	ID=Phatr3_EG01838.p1;Parent=Phatr3_EG01838.t1;extra_copy_number=0;protein_id=Phatr3_EG01838.p1
chromosome_1	Liftoff	gene	70820	72290	.	-	.	ID=Phatr3_J53929;Name=MK;biotype=protein_coding;copy_num_ID=Phatr3_J53929_0;coverage=1.0;description=Mevalonate kinase [Source:UniProtKB/TrEMBL%3BAcc:B7FRB3];extra_copy_number=0;gene_id=Phatr3_J53929;logic_name=ensemblgenomes;sequence_ID=0.999;valid_ORFs=0
chromosome_1	Liftoff	mRNA	70820	72290	.	-	.	ID=Phatr3_J53929.t1;Parent=Phatr3_J53929;biotype=protein_coding;extra_copy_number=0;inframe_stop_codon=True;matches_ref_protein=False;transcript_id=Phatr3_J53929.t1;valid_ORF=False
chromosome_1	Liftoff	exon	70820	72290	.	-	.	ID=exon_54;Parent=Phatr3_J53929.t1;Name=Phatr3_J53929-E1;constitutive=1;ensembl_end_phase=0;ensembl_phase=0;exon_id=Phatr3_J53929-E1;extra_copy_number=0;rank=1
chromosome_1	Liftoff	CDS	70820	72290	.	-	.	ID=Phatr3_J53929.p1;Parent=Phatr3_J53929.t1;extra_copy_number=0;protein_id=Phatr3_J53929.p1
chromosome_1	Liftoff	gene	72942	74036	.	-	.	ID=Phatr3_EG01882;biotype=protein_coding;copy_num_ID=Phatr3_EG01882_0;coverage=1.0;extra_copy_number=0;gene_id=Phatr3_EG01882;logic_name=ensemblgenomes;sequence_ID=1.0;valid_ORFs=1
chromosome_1	Liftoff	mRNA	72942	74036	.	-	.	ID=Phatr3_EG01882.t1;Parent=Phatr3_EG01882;biotype=protein_coding;extra_copy_number=0;matches_ref_protein=True;transcript_id=Phatr3_EG01882.t1;valid_ORF=True
chromosome_1	Liftoff	exon	72942	74036	.	-	.	ID=exon_55;Parent=Phatr3_EG01882.t1;Name=Phatr3_EG01882-E1;constitutive=1;ensembl_end_phase=0;ensembl_phase=0;exon_id=Phatr3_EG01882-E1;extra_copy_number=0;rank=1
chromosome_1	Liftoff	CDS	72942	74036	.	-	.	ID=Phatr3_EG01882.p1;Parent=Phatr3_EG01882.t1;extra_copy_number=0;protein_id=Phatr3_EG01882.p1
chromosome_1	Liftoff	gene	75293	77354	.	+	.	ID=Phatr3_J31431;biotype=protein_coding;copy_num_ID=Phatr3_J31431_0;coverage=0.999;description=Predicted protein [Source:UniProtKB/TrEMBL%3BAcc:B7FRB4];extra_copy_number=0;gene_id=Phatr3_J31431;logic_name=ensemblgenomes;sequence_ID=0.999;valid_ORFs=0
chromosome_1	Liftoff	mRNA	75293	77354	.	+	.	ID=Phatr3_J31431.t1;Parent=Phatr3_J31431;biotype=protein_coding;extra_copy_number=0;matches_ref_protein=False;missing_stop_codon=True;transcript_id=Phatr3_J31431.t1;valid_ORF=False
chromosome_1	Liftoff	exon	75293	77258	.	+	.	ID=exon_56;Parent=Phatr3_J31431.t1;Name=Phatr3_J31431-E1;constitutive=1;ensembl_end_phase=-1;ensembl_phase=0;exon_id=Phatr3_J31431-E1;extra_copy_number=0;rank=1
chromosome_1	Liftoff	exon	77299	77354	.	+	.	ID=exon_57;Parent=Phatr3_J31431.t1;Name=Phatr3_J31431-E2;constitutive=1;ensembl_end_phase=-1;ensembl_phase=-1;exon_id=Phatr3_J31431-E2;extra_copy_number=0;rank=2
chromosome_1	Liftoff	CDS	75293	76416	.	+	.	ID=Phatr3_J31431.p1;Parent=Phatr3_J31431.t1;extra_copy_number=0;protein_id=Phatr3_J31431.p1
chromosome_1	Liftoff	three_prime_UTR	76417	77258	.	+	.	ID=three_prime_UTR_3;Parent=Phatr3_J31431.t1;extra_copy_number=0
chromosome_1	Liftoff	three_prime_UTR	77299	77354	.	+	.	ID=three_prime_UTR_4;Parent=Phatr3_J31431.t1;extra_copy_number=0
chromosome_1	Liftoff	gene	78216	79164	.	-	.	ID=Phatr3_EG01820;biotype=protein_coding;copy_num_ID=Phatr3_EG01820_0;coverage=1.0;extra_copy_number=0;gene_id=Phatr3_EG01820;logic_name=ensemblgenomes;sequence_ID=0.998;valid_ORFs=0
chromosome_1	Liftoff	mRNA	78216	79164	.	-	.	ID=Phatr3_EG01820.t1;Parent=Phatr3_EG01820;biotype=protein_coding;extra_copy_number=0;matches_ref_protein=False;missing_stop_codon=True;transcript_id=Phatr3_EG01820.t1;valid_ORF=False
chromosome_1	Liftoff	exon	78216	78691	.	-	.	ID=exon_58;Parent=Phatr3_EG01820.t1;Name=Phatr3_EG01820-E2;constitutive=1;ensembl_end_phase=0;ensembl_phase=1;exon_id=Phatr3_EG01820-E2;extra_copy_number=0;rank=2
chromosome_1	Liftoff	exon	78911	79164	.	-	.	ID=exon_59;Parent=Phatr3_EG01820.t1;Name=Phatr3_EG01820-E1;constitutive=1;ensembl_end_phase=1;ensembl_phase=0;exon_id=Phatr3_EG01820-E1;extra_copy_number=0;rank=1
chromosome_1	Liftoff	CDS	78216	78691	.	-	.	ID=Phatr3_EG01820.p1;Parent=Phatr3_EG01820.t1;extra_copy_number=0;protein_id=Phatr3_EG01820.p1
chromosome_1	Liftoff	CDS	78911	79164	.	-	.	ID=Phatr3_EG01820.p1;Parent=Phatr3_EG01820.t1;extra_copy_number=0;protein_id=Phatr3_EG01820.p1
chromosome_1	Liftoff	gene	78349	79021	.	+	.	ID=Phatr3_J31432;biotype=protein_coding;copy_num_ID=Phatr3_J31432_0;coverage=1.0;description=Predicted protein [Source:UniProtKB/TrEMBL%3BAcc:B7FRB5];extra_copy_number=0;gene_id=Phatr3_J31432;logic_name=ensemblgenomes;sequence_ID=0.998;valid_ORFs=0
chromosome_1	Liftoff	mRNA	78349	79021	.	+	.	ID=Phatr3_J31432.t1;Parent=Phatr3_J31432;biotype=protein_coding;extra_copy_number=0;matches_ref_protein=False;missing_stop_codon=True;transcript_id=Phatr3_J31432.t1;valid_ORF=False
chromosome_1	Liftoff	exon	78349	79021	.	+	.	ID=exon_60;Parent=Phatr3_J31432.t1;Name=Phatr3_J31432-E1;constitutive=1;ensembl_end_phase=0;ensembl_phase=0;exon_id=Phatr3_J31432-E1;extra_copy_number=0;rank=1
chromosome_1	Liftoff	CDS	78349	79021	.	+	.	ID=Phatr3_J31432.p1;Parent=Phatr3_J31432.t1;extra_copy_number=0;protein_id=Phatr3_J31432.p1
chromosome_1	Liftoff	gene	79293	81579	.	-	.	ID=Phatr3_J31433;biotype=protein_coding;copy_num_ID=Phatr3_J31433_0;coverage=1.0;description=Predicted protein [Source:UniProtKB/TrEMBL%3BAcc:B7FRB6];extra_copy_number=0;gene_id=Phatr3_J31433;logic_name=ensemblgenomes;sequence_ID=0.988;valid_ORFs=0
chromosome_1	Liftoff	mRNA	79293	81579	.	-	.	ID=Phatr3_J31433.t1;Parent=Phatr3_J31433;biotype=protein_coding;extra_copy_number=0;matches_ref_protein=False;missing_stop_codon=True;transcript_id=Phatr3_J31433.t1;valid_ORF=False
chromosome_1	Liftoff	exon	79293	79543	.	-	.	ID=exon_61;Parent=Phatr3_J31433.t1;Name=Phatr3_J31433-E3;constitutive=1;ensembl_end_phase=0;ensembl_phase=1;exon_id=Phatr3_J31433-E3;extra_copy_number=0;rank=3
chromosome_1	Liftoff	exon	79669	81163	.	-	.	ID=exon_62;Parent=Phatr3_J31433.t1;Name=Phatr3_J31433-E2;constitutive=1;ensembl_end_phase=1;ensembl_phase=0;exon_id=Phatr3_J31433-E2;extra_copy_number=0;rank=2
chromosome_1	Liftoff	exon	81372	81579	.	-	.	ID=exon_63;Parent=Phatr3_J31433.t1;Name=Phatr3_J31433-E1;constitutive=1;ensembl_end_phase=0;ensembl_phase=0;exon_id=Phatr3_J31433-E1;extra_copy_number=0;rank=1
chromosome_1	Liftoff	CDS	79293	79543	.	-	.	ID=Phatr3_J31433.p1;Parent=Phatr3_J31433.t1;extra_copy_number=0;protein_id=Phatr3_J31433.p1
chromosome_1	Liftoff	CDS	79669	81163	.	-	.	ID=Phatr3_J31433.p1;Parent=Phatr3_J31433.t1;extra_copy_number=0;protein_id=Phatr3_J31433.p1
chromosome_1	Liftoff	CDS	81372	81579	.	-	.	ID=Phatr3_J31433.p1;Parent=Phatr3_J31433.t1;extra_copy_number=0;protein_id=Phatr3_J31433.p1
chromosome_1	Liftoff	gene	80769	81236	.	+	.	ID=Phatr3_EG01782;biotype=protein_coding;copy_num_ID=Phatr3_EG01782_0;coverage=0.871;extra_copy_number=0;gene_id=Phatr3_EG01782;logic_name=ensemblgenomes;sequence_ID=0.828;valid_ORFs=0
chromosome_1	Liftoff	mRNA	80769	81236	.	+	.	ID=Phatr3_EG01782.t1;Parent=Phatr3_EG01782;biotype=protein_coding;extra_copy_number=0;matches_ref_protein=False;missing_stop_codon=True;transcript_id=Phatr3_EG01782.t1;valid_ORF=False
chromosome_1	Liftoff	exon	80769	80816	.	+	.	ID=exon_64;Parent=Phatr3_EG01782.t1;Name=Phatr3_EG01782-E1;constitutive=1;ensembl_end_phase=0;ensembl_phase=0;exon_id=Phatr3_EG01782-E1;extra_copy_number=0;rank=1
chromosome_1	Liftoff	exon	80858	81236	.	+	.	ID=exon_65;Parent=Phatr3_EG01782.t1;Name=Phatr3_EG01782-E2;constitutive=1;ensembl_end_phase=0;ensembl_phase=0;exon_id=Phatr3_EG01782-E2;extra_copy_number=0;rank=2
chromosome_1	Liftoff	CDS	80769	80816	.	+	.	ID=Phatr3_EG01782.p1;Parent=Phatr3_EG01782.t1;extra_copy_number=0;protein_id=Phatr3_EG01782.p1
chromosome_1	Liftoff	CDS	80858	81236	.	+	.	ID=Phatr3_EG01782.p1;Parent=Phatr3_EG01782.t1;extra_copy_number=0;protein_id=Phatr3_EG01782.p1
chromosome_1	Liftoff	gene	82487	82939	.	+	.	ID=Phatr3_J31434;biotype=protein_coding;copy_num_ID=Phatr3_J31434_0;coverage=1.0;description=Predicted protein [Source:UniProtKB/TrEMBL%3BAcc:B7FRB7];extra_copy_number=0;gene_id=Phatr3_J31434;logic_name=ensemblgenomes;sequence_ID=1.0;valid_ORFs=1
chromosome_1	Liftoff	mRNA	82487	82939	.	+	.	ID=Phatr3_J31434.t1;Parent=Phatr3_J31434;biotype=protein_coding;extra_copy_number=0;matches_ref_protein=True;transcript_id=Phatr3_J31434.t1;valid_ORF=True
chromosome_1	Liftoff	exon	82487	82939	.	+	.	ID=exon_66;Parent=Phatr3_J31434.t1;Name=Phatr3_J31434-E1;constitutive=1;ensembl_end_phase=0;ensembl_phase=0;exon_id=Phatr3_J31434-E1;extra_copy_number=0;rank=1
chromosome_1	Liftoff	CDS	82487	82939	.	+	.	ID=Phatr3_J31434.p1;Parent=Phatr3_J31434.t1;extra_copy_number=0;protein_id=Phatr3_J31434.p1
chromosome_1	Liftoff	gene	83113	84062	.	-	.	ID=Phatr3_EG02461;biotype=protein_coding;copy_num_ID=Phatr3_EG02461_0;coverage=1.0;description=Predicted protein [Source:UniProtKB/TrEMBL%3BAcc:B7FRB8];extra_copy_number=0;gene_id=Phatr3_EG02461;logic_name=ensemblgenomes;sequence_ID=0.983;valid_ORFs=0
chromosome_1	Liftoff	mRNA	83113	84062	.	-	.	ID=Phatr3_EG02461.t1;Parent=Phatr3_EG02461;biotype=protein_coding;extra_copy_number=0;matches_ref_protein=False;missing_stop_codon=True;transcript_id=Phatr3_EG02461.t1;valid_ORF=False
chromosome_1	Liftoff	exon	83113	84062	.	-	.	ID=exon_67;Parent=Phatr3_EG02461.t1;Name=Phatr3_EG02461-E1;constitutive=1;ensembl_end_phase=0;ensembl_phase=0;exon_id=Phatr3_EG02461-E1;extra_copy_number=0;rank=1
chromosome_1	Liftoff	CDS	83113	84062	.	-	.	ID=Phatr3_EG02461.p1;Parent=Phatr3_EG02461.t1;extra_copy_number=0;protein_id=Phatr3_EG02461.p1
chromosome_1	Liftoff	gene	84458	85293	.	+	.	ID=Phatr3_J31436;biotype=protein_coding;copy_num_ID=Phatr3_J31436_0;coverage=1.0;description=Predicted protein [Source:UniProtKB/TrEMBL%3BAcc:B7FRB9];extra_copy_number=0;gene_id=Phatr3_J31436;logic_name=ensemblgenomes;sequence_ID=0.995;valid_ORFs=1
chromosome_1	Liftoff	mRNA	84458	85293	.	+	.	ID=Phatr3_J31436.t1;Parent=Phatr3_J31436;biotype=protein_coding;extra_copy_number=0;matches_ref_protein=True;transcript_id=Phatr3_J31436.t1;valid_ORF=True
chromosome_1	Liftoff	exon	84458	84580	.	+	.	ID=exon_68;Parent=Phatr3_J31436.t1;Name=Phatr3_J31436-E1;constitutive=1;ensembl_end_phase=0;ensembl_phase=0;exon_id=Phatr3_J31436-E1;extra_copy_number=0;rank=1
chromosome_1	Liftoff	exon	84671	85058	.	+	.	ID=exon_69;Parent=Phatr3_J31436.t1;Name=Phatr3_J31436-E2;constitutive=1;ensembl_end_phase=1;ensembl_phase=0;exon_id=Phatr3_J31436-E2;extra_copy_number=0;rank=2
chromosome_1	Liftoff	exon	85157	85293	.	+	.	ID=exon_70;Parent=Phatr3_J31436.t1;Name=Phatr3_J31436-E3;constitutive=1;ensembl_end_phase=0;ensembl_phase=1;exon_id=Phatr3_J31436-E3;extra_copy_number=0;rank=3
chromosome_1	Liftoff	CDS	84458	84580	.	+	.	ID=Phatr3_J31436.p1;Parent=Phatr3_J31436.t1;extra_copy_number=0;protein_id=Phatr3_J31436.p1
chromosome_1	Liftoff	CDS	84671	85058	.	+	.	ID=Phatr3_J31436.p1;Parent=Phatr3_J31436.t1;extra_copy_number=0;protein_id=Phatr3_J31436.p1
chromosome_1	Liftoff	CDS	85157	85293	.	+	.	ID=Phatr3_J31436.p1;Parent=Phatr3_J31436.t1;extra_copy_number=0;protein_id=Phatr3_J31436.p1
chromosome_1	Liftoff	gene	86110	86883	.	+	.	ID=Phatr3_J31437;biotype=protein_coding;copy_num_ID=Phatr3_J31437_0;coverage=1.0;description=Predicted protein [Source:UniProtKB/TrEMBL%3BAcc:B7FRC0];extra_copy_number=0;gene_id=Phatr3_J31437;logic_name=ensemblgenomes;sequence_ID=0.982;valid_ORFs=0
chromosome_1	Liftoff	mRNA	86110	86883	.	+	.	ID=Phatr3_J31437.t1;Parent=Phatr3_J31437;biotype=protein_coding;extra_copy_number=0;matches_ref_protein=False;missing_stop_codon=True;transcript_id=Phatr3_J31437.t1;valid_ORF=False
chromosome_1	Liftoff	exon	86110	86690	.	+	.	ID=exon_71;Parent=Phatr3_J31437.t1;Name=Phatr3_J31437-E1;constitutive=1;ensembl_end_phase=1;ensembl_phase=0;exon_id=Phatr3_J31437-E1;extra_copy_number=0;rank=1
chromosome_1	Liftoff	exon	86702	86883	.	+	.	ID=exon_72;Parent=Phatr3_J31437.t1;Name=Phatr3_J31437-E2;constitutive=1;ensembl_end_phase=0;ensembl_phase=1;exon_id=Phatr3_J31437-E2;extra_copy_number=0;rank=2
chromosome_1	Liftoff	CDS	86110	86690	.	+	.	ID=Phatr3_J31437.p1;Parent=Phatr3_J31437.t1;extra_copy_number=0;protein_id=Phatr3_J31437.p1
chromosome_1	Liftoff	CDS	86702	86883	.	+	.	ID=Phatr3_J31437.p1;Parent=Phatr3_J31437.t1;extra_copy_number=0;protein_id=Phatr3_J31437.p1
chromosome_1	Liftoff	gene	87243	88900	.	+	.	ID=Phatr3_J42447;Name=FBA4;biotype=protein_coding;copy_num_ID=Phatr3_J42447_0;coverage=0.999;description=Cytosolic aldolase [Source:UniProtKB/TrEMBL%3BAcc:B7FRC1];extra_copy_number=0;gene_id=Phatr3_J42447;logic_name=ensemblgenomes;sequence_ID=0.971;valid_ORFs=1
chromosome_1	Liftoff	mRNA	87243	88900	.	+	.	ID=Phatr3_J42447.t1;Parent=Phatr3_J42447;biotype=protein_coding;extra_copy_number=0;matches_ref_protein=False;transcript_id=Phatr3_J42447.t1;valid_ORF=True
chromosome_1	Liftoff	exon	87243	87388	.	+	.	ID=exon_73;Parent=Phatr3_J42447.t1;Name=Phatr3_J42447-E1;constitutive=1;ensembl_end_phase=0;ensembl_phase=-1;exon_id=Phatr3_J42447-E1;extra_copy_number=0;rank=1
chromosome_1	Liftoff	exon	87485	87540	.	+	.	ID=exon_74;Parent=Phatr3_J42447.t1;Name=Phatr3_J42447-E2;constitutive=1;ensembl_end_phase=2;ensembl_phase=0;exon_id=Phatr3_J42447-E2;extra_copy_number=0;rank=2
chromosome_1	Liftoff	exon	87631	88900	.	+	.	ID=exon_75;Parent=Phatr3_J42447.t1;Name=Phatr3_J42447-E3;constitutive=1;ensembl_end_phase=-1;ensembl_phase=2;exon_id=Phatr3_J42447-E3;extra_copy_number=0;rank=3
chromosome_1	Liftoff	CDS	87269	87388	.	+	.	ID=Phatr3_J42447.p1;Parent=Phatr3_J42447.t1;extra_copy_number=0;protein_id=Phatr3_J42447.p1
chromosome_1	Liftoff	CDS	87485	87540	.	+	.	ID=Phatr3_J42447.p1;Parent=Phatr3_J42447.t1;extra_copy_number=0;protein_id=Phatr3_J42447.p1
chromosome_1	Liftoff	CDS	87631	88354	.	+	.	ID=Phatr3_J42447.p1;Parent=Phatr3_J42447.t1;extra_copy_number=0;protein_id=Phatr3_J42447.p1
chromosome_1	Liftoff	five_prime_UTR	87243	87268	.	+	.	ID=five_prime_UTR_4;Parent=Phatr3_J42447.t1;extra_copy_number=0
chromosome_1	Liftoff	three_prime_UTR	88355	88900	.	+	.	ID=three_prime_UTR_5;Parent=Phatr3_J42447.t1;extra_copy_number=0
chromosome_1	Liftoff	gene	88358	89652	.	-	.	ID=Phatr3_EG01815;biotype=protein_coding;copy_num_ID=Phatr3_EG01815_0;coverage=1.0;extra_copy_number=0;gene_id=Phatr3_EG01815;logic_name=ensemblgenomes;sequence_ID=0.994;valid_ORFs=1
chromosome_1	Liftoff	mRNA	88358	89652	.	-	.	ID=Phatr3_EG01815.t1;Parent=Phatr3_EG01815;biotype=protein_coding;extra_copy_number=0;matches_ref_protein=False;transcript_id=Phatr3_EG01815.t1;valid_ORF=True
chromosome_1	Liftoff	exon	88358	88373	.	-	.	ID=exon_76;Parent=Phatr3_EG01815.t1;Name=Phatr3_EG01815-E3;constitutive=1;ensembl_end_phase=0;ensembl_phase=2;exon_id=Phatr3_EG01815-E3;extra_copy_number=0;rank=3
chromosome_1	Liftoff	exon	88473	88989	.	-	.	ID=exon_77;Parent=Phatr3_EG01815.t1;Name=Phatr3_EG01815-E2;constitutive=1;ensembl_end_phase=2;ensembl_phase=1;exon_id=Phatr3_EG01815-E2;extra_copy_number=0;rank=2
chromosome_1	Liftoff	exon	89115	89652	.	-	.	ID=exon_78;Parent=Phatr3_EG01815.t1;Name=Phatr3_EG01815-E1;constitutive=1;ensembl_end_phase=1;ensembl_phase=0;exon_id=Phatr3_EG01815-E1;extra_copy_number=0;rank=1
chromosome_1	Liftoff	CDS	88358	88373	.	-	.	ID=Phatr3_EG01815.p1;Parent=Phatr3_EG01815.t1;extra_copy_number=0;protein_id=Phatr3_EG01815.p1
chromosome_1	Liftoff	CDS	88473	88989	.	-	.	ID=Phatr3_EG01815.p1;Parent=Phatr3_EG01815.t1;extra_copy_number=0;protein_id=Phatr3_EG01815.p1
chromosome_1	Liftoff	CDS	89115	89652	.	-	.	ID=Phatr3_EG01815.p1;Parent=Phatr3_EG01815.t1;extra_copy_number=0;protein_id=Phatr3_EG01815.p1
chromosome_1	Liftoff	gene	90551	91087	.	+	.	ID=Phatr3_J31440;Name=ACPZ;biotype=protein_coding;copy_num_ID=Phatr3_J31440_0;coverage=1.0;description=Acyl carrier protein [Source:UniProtKB/TrEMBL%3BAcc:B7FRC2];extra_copy_number=0;gene_id=Phatr3_J31440;logic_name=ensemblgenomes;sequence_ID=0.992;valid_ORFs=0
chromosome_1	Liftoff	mRNA	90551	91087	.	+	.	ID=Phatr3_J31440.t1;Parent=Phatr3_J31440;biotype=protein_coding;extra_copy_number=0;matches_ref_protein=False;missing_stop_codon=True;transcript_id=Phatr3_J31440.t1;valid_ORF=False
chromosome_1	Liftoff	exon	90551	90680	.	+	.	ID=exon_79;Parent=Phatr3_J31440.t1;Name=Phatr3_J31440-E1;constitutive=1;ensembl_end_phase=0;ensembl_phase=0;exon_id=Phatr3_J31440-E1;extra_copy_number=0;rank=1
chromosome_1	Liftoff	exon	90833	91087	.	+	.	ID=exon_80;Parent=Phatr3_J31440.t1;Name=Phatr3_J31440-E2;constitutive=1;ensembl_end_phase=0;ensembl_phase=0;exon_id=Phatr3_J31440-E2;extra_copy_number=0;rank=2
chromosome_1	Liftoff	CDS	90551	90680	.	+	.	ID=Phatr3_J31440.p1;Parent=Phatr3_J31440.t1;extra_copy_number=0;protein_id=Phatr3_J31440.p1
chromosome_1	Liftoff	CDS	90833	91087	.	+	.	ID=Phatr3_J31440.p1;Parent=Phatr3_J31440.t1;extra_copy_number=0;protein_id=Phatr3_J31440.p1
chromosome_1	Liftoff	gene	91354	92858	.	-	.	ID=Phatr3_J17166;biotype=protein_coding;copy_num_ID=Phatr3_J17166_0;coverage=1.0;description=Predicted protein [Source:UniProtKB/TrEMBL%3BAcc:B7FRC3];extra_copy_number=0;gene_id=Phatr3_J17166;logic_name=ensemblgenomes;sequence_ID=0.994;valid_ORFs=0
chromosome_1	Liftoff	mRNA	91354	92858	.	-	.	ID=Phatr3_J17166.t1;Parent=Phatr3_J17166;biotype=protein_coding;extra_copy_number=0;matches_ref_protein=False;missing_stop_codon=True;transcript_id=Phatr3_J17166.t1;valid_ORF=False
chromosome_1	Liftoff	exon	91354	92858	.	-	.	ID=exon_81;Parent=Phatr3_J17166.t1;Name=Phatr3_J17166-E1;constitutive=1;ensembl_end_phase=0;ensembl_phase=0;exon_id=Phatr3_J17166-E1;extra_copy_number=0;rank=1
chromosome_1	Liftoff	CDS	91354	92858	.	-	.	ID=Phatr3_J17166.p1;Parent=Phatr3_J17166.t1;extra_copy_number=0;protein_id=Phatr3_J17166.p1
chromosome_1	Liftoff	gene	94162	95132	.	+	.	ID=Phatr3_J31442;biotype=protein_coding;copy_num_ID=Phatr3_J31442_0;coverage=1.0;description=Predicted protein [Source:UniProtKB/TrEMBL%3BAcc:B7FRC4];extra_copy_number=0;gene_id=Phatr3_J31442;logic_name=ensemblgenomes;sequence_ID=0.989;valid_ORFs=0
chromosome_1	Liftoff	mRNA	94162	95132	.	+	.	ID=Phatr3_J31442.t1;Parent=Phatr3_J31442;biotype=protein_coding;extra_copy_number=0;matches_ref_protein=False;missing_stop_codon=True;transcript_id=Phatr3_J31442.t1;valid_ORF=False
chromosome_1	Liftoff	exon	94162	95132	.	+	.	ID=exon_82;Parent=Phatr3_J31442.t1;Name=Phatr3_J31442-E1;constitutive=1;ensembl_end_phase=0;ensembl_phase=0;exon_id=Phatr3_J31442-E1;extra_copy_number=0;rank=1
chromosome_1	Liftoff	CDS	94162	95132	.	+	.	ID=Phatr3_J31442.p1;Parent=Phatr3_J31442.t1;extra_copy_number=0;protein_id=Phatr3_J31442.p1
chromosome_1	Liftoff	gene	96523	98640	.	+	.	ID=Phatr3_J42451;biotype=protein_coding;copy_num_ID=Phatr3_J42451_0;coverage=0.999;description=Predicted protein [Source:UniProtKB/TrEMBL%3BAcc:B7FRC5];extra_copy_number=0;gene_id=Phatr3_J42451;logic_name=ensemblgenomes;sequence_ID=0.987;valid_ORFs=0
chromosome_1	Liftoff	mRNA	96523	98640	.	+	.	ID=Phatr3_J42451.t1;Parent=Phatr3_J42451;biotype=protein_coding;extra_copy_number=0;matches_ref_protein=False;missing_stop_codon=True;transcript_id=Phatr3_J42451.t1;valid_ORF=False
chromosome_1	Liftoff	exon	96523	97787	.	+	.	ID=exon_83;Parent=Phatr3_J42451.t1;Name=Phatr3_J42451-E1;constitutive=1;ensembl_end_phase=1;ensembl_phase=0;exon_id=Phatr3_J42451-E1;extra_copy_number=0;rank=1
chromosome_1	Liftoff	exon	97882	98640	.	+	.	ID=exon_84;Parent=Phatr3_J42451.t1;Name=Phatr3_J42451-E2;constitutive=1;ensembl_end_phase=0;ensembl_phase=1;exon_id=Phatr3_J42451-E2;extra_copy_number=0;rank=2
chromosome_1	Liftoff	CDS	96523	97787	.	+	.	ID=Phatr3_J42451.p1;Parent=Phatr3_J42451.t1;extra_copy_number=0;protein_id=Phatr3_J42451.p1
chromosome_1	Liftoff	CDS	97882	98640	.	+	.	ID=Phatr3_J42451.p1;Parent=Phatr3_J42451.t1;extra_copy_number=0;protein_id=Phatr3_J42451.p1
chromosome_1	Liftoff	gene	98965	99634	.	-	.	ID=Phatr3_J42452;biotype=protein_coding;copy_num_ID=Phatr3_J42452_0;coverage=1.0;description=Predicted protein [Source:UniProtKB/TrEMBL%3BAcc:B7FRC6];extra_copy_number=0;gene_id=Phatr3_J42452;logic_name=ensemblgenomes;sequence_ID=0.986;valid_ORFs=0
chromosome_1	Liftoff	mRNA	98965	99634	.	-	.	ID=Phatr3_J42452.t1;Parent=Phatr3_J42452;biotype=protein_coding;extra_copy_number=0;matches_ref_protein=False;missing_stop_codon=True;transcript_id=Phatr3_J42452.t1;valid_ORF=False
chromosome_1	Liftoff	exon	98965	99634	.	-	.	ID=exon_85;Parent=Phatr3_J42452.t1;Name=Phatr3_J42452-E1;constitutive=1;ensembl_end_phase=0;ensembl_phase=0;exon_id=Phatr3_J42452-E1;extra_copy_number=0;rank=1
chromosome_1	Liftoff	CDS	98965	99634	.	-	.	ID=Phatr3_J42452.p1;Parent=Phatr3_J42452.t1;extra_copy_number=0;protein_id=Phatr3_J42452.p1
chromosome_1	Liftoff	gene	100334	101843	.	+	.	ID=Phatr3_EG02462;biotype=protein_coding;copy_num_ID=Phatr3_EG02462_0;coverage=1.0;description=Predicted protein [Source:UniProtKB/TrEMBL%3BAcc:B7FRC7];extra_copy_number=0;gene_id=Phatr3_EG02462;logic_name=ensemblgenomes;sequence_ID=0.996;valid_ORFs=1
chromosome_1	Liftoff	mRNA	100334	101843	.	+	.	ID=Phatr3_EG02462.t1;Parent=Phatr3_EG02462;biotype=protein_coding;extra_copy_number=0;matches_ref_protein=True;transcript_id=Phatr3_EG02462.t1;valid_ORF=True
chromosome_1	Liftoff	exon	100334	100697	.	+	.	ID=exon_86;Parent=Phatr3_EG02462.t1;Name=Phatr3_EG02462-E1;constitutive=1;ensembl_end_phase=1;ensembl_phase=0;exon_id=Phatr3_EG02462-E1;extra_copy_number=0;rank=1
chromosome_1	Liftoff	exon	100810	101843	.	+	.	ID=exon_87;Parent=Phatr3_EG02462.t1;Name=Phatr3_EG02462-E2;constitutive=1;ensembl_end_phase=0;ensembl_phase=1;exon_id=Phatr3_EG02462-E2;extra_copy_number=0;rank=2
chromosome_1	Liftoff	CDS	100334	100697	.	+	.	ID=Phatr3_EG02462.p1;Parent=Phatr3_EG02462.t1;extra_copy_number=0;protein_id=Phatr3_EG02462.p1
chromosome_1	Liftoff	CDS	100810	101843	.	+	.	ID=Phatr3_EG02462.p1;Parent=Phatr3_EG02462.t1;extra_copy_number=0;protein_id=Phatr3_EG02462.p1
chromosome_1	Liftoff	gene	102524	103202	.	+	.	ID=Phatr3_EG02453;biotype=protein_coding;copy_num_ID=Phatr3_EG02453_0;coverage=1.0;description=Predicted protein [Source:UniProtKB/TrEMBL%3BAcc:B7FRC8];extra_copy_number=0;gene_id=Phatr3_EG02453;logic_name=ensemblgenomes;sequence_ID=0.995;valid_ORFs=0
chromosome_1	Liftoff	mRNA	102524	103202	.	+	.	ID=Phatr3_EG02453.t1;Parent=Phatr3_EG02453;biotype=protein_coding;extra_copy_number=0;matches_ref_protein=False;missing_stop_codon=True;transcript_id=Phatr3_EG02453.t1;valid_ORF=False
chromosome_1	Liftoff	exon	102524	103202	.	+	.	ID=exon_88;Parent=Phatr3_EG02453.t1;Name=Phatr3_EG02453-E1;constitutive=1;ensembl_end_phase=0;ensembl_phase=0;exon_id=Phatr3_EG02453-E1;extra_copy_number=0;rank=1
chromosome_1	Liftoff	CDS	102524	103202	.	+	.	ID=Phatr3_EG02453.p1;Parent=Phatr3_EG02453.t1;extra_copy_number=0;protein_id=Phatr3_EG02453.p1
chromosome_1	Liftoff	gene	103433	104077	.	-	.	ID=Phatr3_J31447;biotype=protein_coding;copy_num_ID=Phatr3_J31447_0;coverage=1.0;description=Predicted protein [Source:UniProtKB/TrEMBL%3BAcc:B7FRC9];extra_copy_number=0;gene_id=Phatr3_J31447;logic_name=ensemblgenomes;sequence_ID=1.0;valid_ORFs=1
chromosome_1	Liftoff	mRNA	103433	104077	.	-	.	ID=Phatr3_J31447.t1;Parent=Phatr3_J31447;biotype=protein_coding;extra_copy_number=0;matches_ref_protein=True;transcript_id=Phatr3_J31447.t1;valid_ORF=True
chromosome_1	Liftoff	exon	103433	103513	.	-	.	ID=exon_89;Parent=Phatr3_J31447.t1;Name=Phatr3_J31447-E3;constitutive=1;ensembl_end_phase=0;ensembl_phase=0;exon_id=Phatr3_J31447-E3;extra_copy_number=0;rank=3
chromosome_1	Liftoff	exon	103614	103919	.	-	.	ID=exon_90;Parent=Phatr3_J31447.t1;Name=Phatr3_J31447-E2;constitutive=1;ensembl_end_phase=0;ensembl_phase=0;exon_id=Phatr3_J31447-E2;extra_copy_number=0;rank=2
chromosome_1	Liftoff	exon	104075	104077	.	-	.	ID=exon_91;Parent=Phatr3_J31447.t1;Name=Phatr3_J31447-E1;constitutive=1;ensembl_end_phase=0;ensembl_phase=0;exon_id=Phatr3_J31447-E1;extra_copy_number=0;rank=1
chromosome_1	Liftoff	CDS	103433	103513	.	-	.	ID=Phatr3_J31447.p1;Parent=Phatr3_J31447.t1;extra_copy_number=0;protein_id=Phatr3_J31447.p1
chromosome_1	Liftoff	CDS	103614	103919	.	-	.	ID=Phatr3_J31447.p1;Parent=Phatr3_J31447.t1;extra_copy_number=0;protein_id=Phatr3_J31447.p1
chromosome_1	Liftoff	CDS	104075	104077	.	-	.	ID=Phatr3_J31447.p1;Parent=Phatr3_J31447.t1;extra_copy_number=0;protein_id=Phatr3_J31447.p1
chromosome_1	Liftoff	gene	105041	106868	.	+	.	ID=Phatr3_J17172;biotype=protein_coding;copy_num_ID=Phatr3_J17172_0;coverage=1.0;extra_copy_number=0;gene_id=Phatr3_J17172;logic_name=ensemblgenomes;sequence_ID=0.998;valid_ORFs=0
chromosome_1	Liftoff	mRNA	105041	106868	.	+	.	ID=Phatr3_J17172.t1;Parent=Phatr3_J17172;biotype=protein_coding;extra_copy_number=0;matches_ref_protein=False;missing_stop_codon=True;transcript_id=Phatr3_J17172.t1;valid_ORF=False
chromosome_1	Liftoff	exon	105041	106868	.	+	.	ID=exon_92;Parent=Phatr3_J17172.t1;Name=Phatr3_J17172-E1;constitutive=1;ensembl_end_phase=0;ensembl_phase=0;exon_id=Phatr3_J17172-E1;extra_copy_number=0;rank=1
chromosome_1	Liftoff	CDS	105041	106868	.	+	.	ID=Phatr3_J17172.p1;Parent=Phatr3_J17172.t1;extra_copy_number=0;protein_id=Phatr3_J17172.p1
chromosome_1	Liftoff	gene	107219	110662	.	-	.	ID=Phatr3_EG02409;Name=FBPC2;biotype=protein_coding;copy_num_ID=Phatr3_EG02409_0;coverage=1.0;description=Plastidic inositol phosphatase [Source:UniProtKB/TrEMBL%3BAcc:B7FRD2];extra_copy_number=0;gene_id=Phatr3_EG02409;logic_name=ensemblgenomes;sequence_ID=0.997;valid_ORFs=1
chromosome_1	Liftoff	mRNA	107219	110662	.	-	.	ID=Phatr3_EG02409.t1;Parent=Phatr3_EG02409;biotype=protein_coding;extra_copy_number=0;matches_ref_protein=False;transcript_id=Phatr3_EG02409.t1;valid_ORF=True
chromosome_1	Liftoff	exon	107219	108001	.	-	.	ID=exon_93;Parent=Phatr3_EG02409.t1;Name=Phatr3_EG02409-E5;constitutive=1;ensembl_end_phase=0;ensembl_phase=0;exon_id=Phatr3_EG02409-E5;extra_copy_number=0;rank=5
chromosome_1	Liftoff	exon	108095	108382	.	-	.	ID=exon_94;Parent=Phatr3_EG02409.t1;Name=Phatr3_EG02409-E4;constitutive=1;ensembl_end_phase=0;ensembl_phase=0;exon_id=Phatr3_EG02409-E4;extra_copy_number=0;rank=4
chromosome_1	Liftoff	exon	108958	109806	.	-	.	ID=exon_95;Parent=Phatr3_EG02409.t1;Name=Phatr3_EG02409-E3;constitutive=1;ensembl_end_phase=0;ensembl_phase=0;exon_id=Phatr3_EG02409-E3;extra_copy_number=0;rank=3
chromosome_1	Liftoff	exon	109901	110288	.	-	.	ID=exon_96;Parent=Phatr3_EG02409.t1;Name=Phatr3_EG02409-E2;constitutive=1;ensembl_end_phase=0;ensembl_phase=2;exon_id=Phatr3_EG02409-E2;extra_copy_number=0;rank=2
chromosome_1	Liftoff	exon	110604	110662	.	-	.	ID=exon_97;Parent=Phatr3_EG02409.t1;Name=Phatr3_EG02409-E1;constitutive=1;ensembl_end_phase=2;ensembl_phase=0;exon_id=Phatr3_EG02409-E1;extra_copy_number=0;rank=1
chromosome_1	Liftoff	CDS	107219	108001	.	-	.	ID=Phatr3_EG02409.p1;Parent=Phatr3_EG02409.t1;extra_copy_number=0;protein_id=Phatr3_EG02409.p1
chromosome_1	Liftoff	CDS	108095	108382	.	-	.	ID=Phatr3_EG02409.p1;Parent=Phatr3_EG02409.t1;extra_copy_number=0;protein_id=Phatr3_EG02409.p1
chromosome_1	Liftoff	CDS	108958	109806	.	-	.	ID=Phatr3_EG02409.p1;Parent=Phatr3_EG02409.t1;extra_copy_number=0;protein_id=Phatr3_EG02409.p1
chromosome_1	Liftoff	CDS	109901	110288	.	-	.	ID=Phatr3_EG02409.p1;Parent=Phatr3_EG02409.t1;extra_copy_number=0;protein_id=Phatr3_EG02409.p1
chromosome_1	Liftoff	CDS	110604	110662	.	-	.	ID=Phatr3_EG02409.p1;Parent=Phatr3_EG02409.t1;extra_copy_number=0;protein_id=Phatr3_EG02409.p1
chromosome_1	Liftoff	gene	110721	112139	.	+	.	ID=Phatr3_J9359;Name=FBPC3;biotype=protein_coding;copy_num_ID=Phatr3_J9359_0;coverage=1.0;description=Fructose-1%2C6-bisphosphatase [Source:UniProtKB/TrEMBL%3BAcc:B7FRD3];extra_copy_number=0;gene_id=Phatr3_J9359;logic_name=ensemblgenomes;sequence_ID=0.998;valid_ORFs=1
chromosome_1	Liftoff	mRNA	110721	112139	.	+	.	ID=Phatr3_J9359.t1;Parent=Phatr3_J9359;biotype=protein_coding;extra_copy_number=0;matches_ref_protein=False;transcript_id=Phatr3_J9359.t1;valid_ORF=True
chromosome_1	Liftoff	exon	110721	111098	.	+	.	ID=exon_98;Parent=Phatr3_J9359.t1;Name=Phatr3_J9359-E1;constitutive=1;ensembl_end_phase=0;ensembl_phase=0;exon_id=Phatr3_J9359-E1;extra_copy_number=0;rank=1
chromosome_1	Liftoff	exon	111174	111793	.	+	.	ID=exon_99;Parent=Phatr3_J9359.t1;Name=Phatr3_J9359-E2;constitutive=1;ensembl_end_phase=2;ensembl_phase=0;exon_id=Phatr3_J9359-E2;extra_copy_number=0;rank=2
chromosome_1	Liftoff	exon	111881	112139	.	+	.	ID=exon_100;Parent=Phatr3_J9359.t1;Name=Phatr3_J9359-E3;constitutive=1;ensembl_end_phase=0;ensembl_phase=2;exon_id=Phatr3_J9359-E3;extra_copy_number=0;rank=3
chromosome_1	Liftoff	CDS	110721	111098	.	+	.	ID=Phatr3_J9359.p1;Parent=Phatr3_J9359.t1;extra_copy_number=0;protein_id=Phatr3_J9359.p1
chromosome_1	Liftoff	CDS	111174	111793	.	+	.	ID=Phatr3_J9359.p1;Parent=Phatr3_J9359.t1;extra_copy_number=0;protein_id=Phatr3_J9359.p1
chromosome_1	Liftoff	CDS	111881	112139	.	+	.	ID=Phatr3_J9359.p1;Parent=Phatr3_J9359.t1;extra_copy_number=0;protein_id=Phatr3_J9359.p1
chromosome_1	Liftoff	gene	112278	113630	.	-	.	ID=Phatr3_J42457;biotype=protein_coding;copy_num_ID=Phatr3_J42457_0;coverage=1.0;description=Predicted protein [Source:UniProtKB/TrEMBL%3BAcc:B7FRD4];extra_copy_number=0;gene_id=Phatr3_J42457;logic_name=ensemblgenomes;sequence_ID=0.996;valid_ORFs=1
chromosome_1	Liftoff	mRNA	112278	113630	.	-	.	ID=Phatr3_J42457.t1;Parent=Phatr3_J42457;biotype=protein_coding;extra_copy_number=0;matches_ref_protein=False;transcript_id=Phatr3_J42457.t1;valid_ORF=True
chromosome_1	Liftoff	exon	112278	113630	.	-	.	ID=exon_101;Parent=Phatr3_J42457.t1;Name=Phatr3_J42457-E1;constitutive=1;ensembl_end_phase=0;ensembl_phase=0;exon_id=Phatr3_J42457-E1;extra_copy_number=0;rank=1
chromosome_1	Liftoff	CDS	112278	113630	.	-	.	ID=Phatr3_J42457.p1;Parent=Phatr3_J42457.t1;extra_copy_number=0;protein_id=Phatr3_J42457.p1
chromosome_1	Liftoff	gene	114284	114901	.	+	.	ID=Phatr3_J31453;biotype=protein_coding;copy_num_ID=Phatr3_J31453_0;coverage=1.0;description=Predicted protein [Source:UniProtKB/TrEMBL%3BAcc:B7FRD5];extra_copy_number=0;gene_id=Phatr3_J31453;logic_name=ensemblgenomes;sequence_ID=0.990;valid_ORFs=1
chromosome_1	Liftoff	mRNA	114284	114901	.	+	.	ID=Phatr3_J31453.t1;Parent=Phatr3_J31453;biotype=protein_coding;extra_copy_number=0;matches_ref_protein=False;transcript_id=Phatr3_J31453.t1;valid_ORF=True
chromosome_1	Liftoff	exon	114284	114901	.	+	.	ID=exon_102;Parent=Phatr3_J31453.t1;Name=Phatr3_J31453-E1;constitutive=1;ensembl_end_phase=0;ensembl_phase=0;exon_id=Phatr3_J31453-E1;extra_copy_number=0;rank=1
chromosome_1	Liftoff	CDS	114284	114901	.	+	.	ID=Phatr3_J31453.p1;Parent=Phatr3_J31453.t1;extra_copy_number=0;protein_id=Phatr3_J31453.p1
chromosome_1	Liftoff	gene	115303	116674	.	-	.	ID=Phatr3_J42458;Name=PSAT;biotype=protein_coding;copy_num_ID=Phatr3_J42458_0;coverage=1.0;description=Phosphoserine transaminase [Source:UniProtKB/TrEMBL%3BAcc:B7FRD6];extra_copy_number=0;gene_id=Phatr3_J42458;logic_name=ensemblgenomes;sequence_ID=0.996;valid_ORFs=1
chromosome_1	Liftoff	mRNA	115303	116674	.	-	.	ID=Phatr3_J42458.t1;Parent=Phatr3_J42458;biotype=protein_coding;extra_copy_number=0;matches_ref_protein=False;transcript_id=Phatr3_J42458.t1;valid_ORF=True
chromosome_1	Liftoff	exon	115303	116423	.	-	.	ID=exon_103;Parent=Phatr3_J42458.t1;Name=Phatr3_J42458-E2;constitutive=1;ensembl_end_phase=-1;ensembl_phase=0;exon_id=Phatr3_J42458-E2;extra_copy_number=0;rank=2
chromosome_1	Liftoff	exon	116561	116674	.	-	.	ID=exon_104;Parent=Phatr3_J42458.t1;Name=Phatr3_J42458-E1;constitutive=1;ensembl_end_phase=0;ensembl_phase=0;exon_id=Phatr3_J42458-E1;extra_copy_number=0;rank=1
chromosome_1	Liftoff	CDS	115305	116423	.	-	.	ID=Phatr3_J42458.p1;Parent=Phatr3_J42458.t1;extra_copy_number=0;protein_id=Phatr3_J42458.p1
chromosome_1	Liftoff	CDS	116561	116674	.	-	.	ID=Phatr3_J42458.p1;Parent=Phatr3_J42458.t1;extra_copy_number=0;protein_id=Phatr3_J42458.p1
chromosome_1	Liftoff	three_prime_UTR	115303	115304	.	-	.	ID=three_prime_UTR_6;Parent=Phatr3_J42458.t1;extra_copy_number=0
chromosome_1	Liftoff	gene	117616	119920	.	+	.	ID=Phatr3_J42459;biotype=protein_coding;copy_num_ID=Phatr3_J42459_0;coverage=1.0;description=Predicted protein [Source:UniProtKB/TrEMBL%3BAcc:B7FRD7];extra_copy_number=0;gene_id=Phatr3_J42459;logic_name=ensemblgenomes;sequence_ID=0.895;valid_ORFs=0
chromosome_1	Liftoff	mRNA	117616	119920	.	+	.	ID=Phatr3_J42459.t1;Parent=Phatr3_J42459;biotype=protein_coding;extra_copy_number=0;matches_ref_protein=False;missing_stop_codon=True;transcript_id=Phatr3_J42459.t1;valid_ORF=False
chromosome_1	Liftoff	exon	117616	118285	.	+	.	ID=exon_105;Parent=Phatr3_J42459.t1;Name=Phatr3_J42459-E1;constitutive=1;ensembl_end_phase=0;ensembl_phase=0;exon_id=Phatr3_J42459-E1;extra_copy_number=0;rank=1
chromosome_1	Liftoff	exon	118370	119920	.	+	.	ID=exon_106;Parent=Phatr3_J42459.t1;Name=Phatr3_J42459-E2;constitutive=1;ensembl_end_phase=-1;ensembl_phase=0;exon_id=Phatr3_J42459-E2;extra_copy_number=0;rank=2
chromosome_1	Liftoff	CDS	117616	118285	.	+	.	ID=Phatr3_J42459.p1;Parent=Phatr3_J42459.t1;extra_copy_number=0;protein_id=Phatr3_J42459.p1
chromosome_1	Liftoff	CDS	118370	119394	.	+	.	ID=Phatr3_J42459.p1;Parent=Phatr3_J42459.t1;extra_copy_number=0;protein_id=Phatr3_J42459.p1
chromosome_1	Liftoff	three_prime_UTR	119395	119920	.	+	.	ID=three_prime_UTR_7;Parent=Phatr3_J42459.t1;extra_copy_number=0
chromosome_1	Liftoff	gene	121015	122755	.	+	.	ID=Phatr3_J8760;biotype=protein_coding;copy_num_ID=Phatr3_J8760_0;coverage=1.0;description=Predicted protein [Source:UniProtKB/TrEMBL%3BAcc:B7FRD8];extra_copy_number=0;gene_id=Phatr3_J8760;logic_name=ensemblgenomes;sequence_ID=0.993;valid_ORFs=0
chromosome_1	Liftoff	mRNA	121015	122755	.	+	.	ID=Phatr3_J8760.t1;Parent=Phatr3_J8760;biotype=protein_coding;extra_copy_number=0;matches_ref_protein=False;missing_stop_codon=True;transcript_id=Phatr3_J8760.t1;valid_ORF=False
chromosome_1	Liftoff	exon	121015	122755	.	+	.	ID=exon_107;Parent=Phatr3_J8760.t1;Name=Phatr3_J8760-E1;constitutive=1;ensembl_end_phase=0;ensembl_phase=0;exon_id=Phatr3_J8760-E1;extra_copy_number=0;rank=1
chromosome_1	Liftoff	CDS	121015	122755	.	+	.	ID=Phatr3_J8760.p1;Parent=Phatr3_J8760.t1;extra_copy_number=0;protein_id=Phatr3_J8760.p1
chromosome_1	Liftoff	gene	123595	125457	.	+	.	ID=Phatr3_J42461;biotype=protein_coding;copy_num_ID=Phatr3_J42461_0;coverage=1.0;description=Predicted protein [Source:UniProtKB/TrEMBL%3BAcc:B7FRD9];extra_copy_number=0;gene_id=Phatr3_J42461;logic_name=ensemblgenomes;sequence_ID=0.993;valid_ORFs=0
chromosome_1	Liftoff	mRNA	123595	125457	.	+	.	ID=Phatr3_J42461.t1;Parent=Phatr3_J42461;biotype=protein_coding;extra_copy_number=0;inframe_stop_codon=True;matches_ref_protein=False;transcript_id=Phatr3_J42461.t1;valid_ORF=False
chromosome_1	Liftoff	exon	123595	125457	.	+	.	ID=exon_108;Parent=Phatr3_J42461.t1;Name=Phatr3_J42461-E1;constitutive=1;ensembl_end_phase=0;ensembl_phase=-1;exon_id=Phatr3_J42461-E1;extra_copy_number=0;rank=1
chromosome_1	Liftoff	CDS	123700	125457	.	+	.	ID=Phatr3_J42461.p1;Parent=Phatr3_J42461.t1;extra_copy_number=0;protein_id=Phatr3_J42461.p1
chromosome_1	Liftoff	five_prime_UTR	123595	123699	.	+	.	ID=five_prime_UTR_5;Parent=Phatr3_J42461.t1;extra_copy_number=0
chromosome_1	Liftoff	gene	126207	127238	.	-	.	ID=Phatr3_J31458;biotype=protein_coding;copy_num_ID=Phatr3_J31458_0;coverage=1.0;description=Predicted protein [Source:UniProtKB/TrEMBL%3BAcc:B7FRE0];extra_copy_number=0;gene_id=Phatr3_J31458;logic_name=ensemblgenomes;sequence_ID=0.997;valid_ORFs=1
chromosome_1	Liftoff	mRNA	126207	127238	.	-	.	ID=Phatr3_J31458.t1;Parent=Phatr3_J31458;biotype=protein_coding;extra_copy_number=0;matches_ref_protein=False;transcript_id=Phatr3_J31458.t1;valid_ORF=True
chromosome_1	Liftoff	exon	126207	127238	.	-	.	ID=exon_109;Parent=Phatr3_J31458.t1;Name=Phatr3_J31458-E1;constitutive=1;ensembl_end_phase=0;ensembl_phase=0;exon_id=Phatr3_J31458-E1;extra_copy_number=0;rank=1
chromosome_1	Liftoff	CDS	126207	127238	.	-	.	ID=Phatr3_J31458.p1;Parent=Phatr3_J31458.t1;extra_copy_number=0;protein_id=Phatr3_J31458.p1
chromosome_1	Liftoff	gene	127693	130018	.	+	.	ID=Phatr3_EG01752;biotype=protein_coding;copy_num_ID=Phatr3_EG01752_0;coverage=1.0;extra_copy_number=0;gene_id=Phatr3_EG01752;logic_name=ensemblgenomes;sequence_ID=0.993;valid_ORFs=0
chromosome_1	Liftoff	mRNA	127693	130018	.	+	.	ID=Phatr3_EG01752.t1;Parent=Phatr3_EG01752;biotype=protein_coding;extra_copy_number=0;matches_ref_protein=False;missing_stop_codon=True;transcript_id=Phatr3_EG01752.t1;valid_ORF=False
chromosome_1	Liftoff	exon	127693	130018	.	+	.	ID=exon_110;Parent=Phatr3_EG01752.t1;Name=Phatr3_EG01752-E1;constitutive=1;ensembl_end_phase=0;ensembl_phase=0;exon_id=Phatr3_EG01752-E1;extra_copy_number=0;rank=1
chromosome_1	Liftoff	CDS	127693	130018	.	+	.	ID=Phatr3_EG01752.p1;Parent=Phatr3_EG01752.t1;extra_copy_number=0;protein_id=Phatr3_EG01752.p1
chromosome_1	Liftoff	gene	130153	134212	.	-	.	ID=Phatr3_J53933;biotype=protein_coding;copy_num_ID=Phatr3_J53933_0;coverage=1.0;description=Predicted protein [Source:UniProtKB/TrEMBL%3BAcc:B7FRE1];extra_copy_number=0;gene_id=Phatr3_J53933;logic_name=ensemblgenomes;sequence_ID=0.993;valid_ORFs=0
chromosome_1	Liftoff	mRNA	130153	134212	.	-	.	ID=Phatr3_J53933.t1;Parent=Phatr3_J53933;biotype=protein_coding;extra_copy_number=0;matches_ref_protein=False;missing_stop_codon=True;transcript_id=Phatr3_J53933.t1;valid_ORF=False
chromosome_1	Liftoff	exon	130153	133548	.	-	.	ID=exon_111;Parent=Phatr3_J53933.t1;Name=Phatr3_J53933-E2;constitutive=1;ensembl_end_phase=0;ensembl_phase=2;exon_id=Phatr3_J53933-E2;extra_copy_number=0;rank=2
chromosome_1	Liftoff	exon	133636	134212	.	-	.	ID=exon_112;Parent=Phatr3_J53933.t1;Name=Phatr3_J53933-E1;constitutive=1;ensembl_end_phase=2;ensembl_phase=0;exon_id=Phatr3_J53933-E1;extra_copy_number=0;rank=1
chromosome_1	Liftoff	CDS	130153	133548	.	-	.	ID=Phatr3_J53933.p1;Parent=Phatr3_J53933.t1;extra_copy_number=0;protein_id=Phatr3_J53933.p1
chromosome_1	Liftoff	CDS	133636	134212	.	-	.	ID=Phatr3_J53933.p1;Parent=Phatr3_J53933.t1;extra_copy_number=0;protein_id=Phatr3_J53933.p1
chromosome_1	Liftoff	gene	134695	137139	.	-	.	ID=Phatr3_J42464;biotype=protein_coding;copy_num_ID=Phatr3_J42464_0;coverage=1.0;description=Predicted protein [Source:UniProtKB/TrEMBL%3BAcc:B7FRE2];extra_copy_number=0;gene_id=Phatr3_J42464;logic_name=ensemblgenomes;sequence_ID=0.994;valid_ORFs=0
chromosome_1	Liftoff	mRNA	134695	137139	.	-	.	ID=Phatr3_J42464.t1;Parent=Phatr3_J42464;biotype=protein_coding;extra_copy_number=0;inframe_stop_codon=True;matches_ref_protein=False;transcript_id=Phatr3_J42464.t1;valid_ORF=False
chromosome_1	Liftoff	exon	134695	137139	.	-	.	ID=exon_113;Parent=Phatr3_J42464.t1;Name=Phatr3_J42464-E1;constitutive=1;ensembl_end_phase=0;ensembl_phase=0;exon_id=Phatr3_J42464-E1;extra_copy_number=0;rank=1
chromosome_1	Liftoff	CDS	134695	137139	.	-	.	ID=Phatr3_J42464.p1;Parent=Phatr3_J42464.t1;extra_copy_number=0;protein_id=Phatr3_J42464.p1
chromosome_1	Liftoff	gene	137462	138977	.	-	.	ID=Phatr3_J17184;biotype=protein_coding;copy_num_ID=Phatr3_J17184_0;coverage=1.0;description=Predicted protein [Source:UniProtKB/TrEMBL%3BAcc:B7FRE3];extra_copy_number=0;gene_id=Phatr3_J17184;logic_name=jgi_phatr2;sequence_ID=0.997;valid_ORFs=0
chromosome_1	Liftoff	mRNA	137462	138977	.	-	.	ID=Phatr3_J17184.t1;Parent=Phatr3_J17184;biotype=protein_coding;extra_copy_number=0;matches_ref_protein=True;missing_start_codon=True;transcript_id=Phatr3_J17184.t1;valid_ORF=False
chromosome_1	Liftoff	exon	137462	138307	.	-	.	ID=exon_114;Parent=Phatr3_J17184.t1;Name=Phatr3_J17184-E2;constitutive=1;ensembl_end_phase=0;ensembl_phase=0;exon_id=Phatr3_J17184-E2;extra_copy_number=0;rank=2
chromosome_1	Liftoff	exon	138486	138977	.	-	.	ID=exon_115;Parent=Phatr3_J17184.t1;Name=Phatr3_J17184-E1;constitutive=1;ensembl_end_phase=0;ensembl_phase=0;exon_id=Phatr3_J17184-E1;extra_copy_number=0;rank=1
chromosome_1	Liftoff	CDS	137462	138307	.	-	.	ID=Phatr3_J17184.p1;Parent=Phatr3_J17184.t1;extra_copy_number=0;protein_id=Phatr3_J17184.p1
chromosome_1	Liftoff	five_prime_UTR	138486	138977	.	-	.	ID=five_prime_UTR_6;Parent=Phatr3_J17184.t1;extra_copy_number=0
chromosome_1	Liftoff	gene	139626	140549	.	+	.	ID=Phatr3_J42466;biotype=protein_coding;copy_num_ID=Phatr3_J42466_0;coverage=1.0;description=Predicted protein [Source:UniProtKB/TrEMBL%3BAcc:B7FRE4];extra_copy_number=0;gene_id=Phatr3_J42466;logic_name=ensemblgenomes;sequence_ID=0.988;valid_ORFs=1
chromosome_1	Liftoff	mRNA	139626	140549	.	+	.	ID=Phatr3_J42466.t1;Parent=Phatr3_J42466;biotype=protein_coding;extra_copy_number=0;matches_ref_protein=False;transcript_id=Phatr3_J42466.t1;valid_ORF=True
chromosome_1	Liftoff	exon	139626	140549	.	+	.	ID=exon_116;Parent=Phatr3_J42466.t1;Name=Phatr3_J42466-E1;constitutive=1;ensembl_end_phase=0;ensembl_phase=0;exon_id=Phatr3_J42466-E1;extra_copy_number=0;rank=1
chromosome_1	Liftoff	CDS	139626	140549	.	+	.	ID=Phatr3_J42466.p1;Parent=Phatr3_J42466.t1;extra_copy_number=0;protein_id=Phatr3_J42466.p1
chromosome_1	Liftoff	gene	140933	143093	.	-	.	ID=Phatr3_EG02454;biotype=protein_coding;copy_num_ID=Phatr3_EG02454_0;coverage=1.0;description=Predicted protein [Source:UniProtKB/TrEMBL%3BAcc:B7FRE5];extra_copy_number=0;gene_id=Phatr3_EG02454;logic_name=ensemblgenomes;sequence_ID=0.989;valid_ORFs=1
chromosome_1	Liftoff	mRNA	140933	143093	.	-	.	ID=Phatr3_EG02454.t1;Parent=Phatr3_EG02454;biotype=protein_coding;extra_copy_number=0;matches_ref_protein=False;transcript_id=Phatr3_EG02454.t1;valid_ORF=True
chromosome_1	Liftoff	exon	140933	142814	.	-	.	ID=exon_117;Parent=Phatr3_EG02454.t1;Name=Phatr3_EG02454-E2;constitutive=1;ensembl_end_phase=0;ensembl_phase=2;exon_id=Phatr3_EG02454-E2;extra_copy_number=0;rank=2
chromosome_1	Liftoff	exon	142924	143093	.	-	.	ID=exon_118;Parent=Phatr3_EG02454.t1;Name=Phatr3_EG02454-E1;constitutive=1;ensembl_end_phase=2;ensembl_phase=0;exon_id=Phatr3_EG02454-E1;extra_copy_number=0;rank=1
chromosome_1	Liftoff	CDS	140933	142814	.	-	.	ID=Phatr3_EG02454.p1;Parent=Phatr3_EG02454.t1;extra_copy_number=0;protein_id=Phatr3_EG02454.p1
chromosome_1	Liftoff	CDS	142924	143093	.	-	.	ID=Phatr3_EG02454.p1;Parent=Phatr3_EG02454.t1;extra_copy_number=0;protein_id=Phatr3_EG02454.p1
chromosome_1	Liftoff	gene	144147	146189	.	-	.	ID=Phatr3_J31465;biotype=protein_coding;copy_num_ID=Phatr3_J31465_0;coverage=1.0;description=Predicted protein [Source:UniProtKB/TrEMBL%3BAcc:B7FRE6];extra_copy_number=0;gene_id=Phatr3_J31465;logic_name=ensemblgenomes;sequence_ID=0.996;valid_ORFs=1
chromosome_1	Liftoff	mRNA	144147	146189	.	-	.	ID=Phatr3_J31465.t1;Parent=Phatr3_J31465;biotype=protein_coding;extra_copy_number=0;matches_ref_protein=False;transcript_id=Phatr3_J31465.t1;valid_ORF=True
chromosome_1	Liftoff	exon	144147	146189	.	-	.	ID=exon_119;Parent=Phatr3_J31465.t1;Name=Phatr3_J31465-E1;constitutive=1;ensembl_end_phase=0;ensembl_phase=0;exon_id=Phatr3_J31465-E1;extra_copy_number=0;rank=1
chromosome_1	Liftoff	CDS	144147	146189	.	-	.	ID=Phatr3_J31465.p1;Parent=Phatr3_J31465.t1;extra_copy_number=0;protein_id=Phatr3_J31465.p1
chromosome_1	Liftoff	gene	147175	147757	.	-	.	ID=Phatr3_EG02455;biotype=protein_coding;copy_num_ID=Phatr3_EG02455_0;coverage=1.0;description=Predicted protein [Source:UniProtKB/TrEMBL%3BAcc:B7FRE7];extra_copy_number=0;gene_id=Phatr3_EG02455;logic_name=ensemblgenomes;sequence_ID=0.991;valid_ORFs=0
chromosome_1	Liftoff	mRNA	147175	147757	.	-	.	ID=Phatr3_EG02455.t1;Parent=Phatr3_EG02455;biotype=protein_coding;extra_copy_number=0;matches_ref_protein=False;missing_stop_codon=True;transcript_id=Phatr3_EG02455.t1;valid_ORF=False
chromosome_1	Liftoff	exon	147175	147757	.	-	.	ID=exon_120;Parent=Phatr3_EG02455.t1;Name=Phatr3_EG02455-E1;constitutive=1;ensembl_end_phase=0;ensembl_phase=0;exon_id=Phatr3_EG02455-E1;extra_copy_number=0;rank=1
chromosome_1	Liftoff	CDS	147175	147757	.	-	.	ID=Phatr3_EG02455.p1;Parent=Phatr3_EG02455.t1;extra_copy_number=0;protein_id=Phatr3_EG02455.p1
chromosome_1	Liftoff	gene	148134	148715	.	-	.	ID=Phatr3_EG02451;Name=CYN;biotype=protein_coding;copy_num_ID=Phatr3_EG02451_0;coverage=1.0;description=Cyanate hydratase [Source:UniProtKB/Swiss-Prot%3BAcc:B7FRE8];extra_copy_number=0;gene_id=Phatr3_EG02451;logic_name=ensemblgenomes;sequence_ID=1.0;valid_ORFs=1
chromosome_1	Liftoff	mRNA	148134	148715	.	-	.	ID=Phatr3_EG02451.t1;Parent=Phatr3_EG02451;biotype=protein_coding;extra_copy_number=0;matches_ref_protein=True;transcript_id=Phatr3_EG02451.t1;valid_ORF=True
chromosome_1	Liftoff	exon	148134	148715	.	-	.	ID=exon_121;Parent=Phatr3_EG02451.t1;Name=Phatr3_EG02451-E1;constitutive=1;ensembl_end_phase=0;ensembl_phase=0;exon_id=Phatr3_EG02451-E1;extra_copy_number=0;rank=1
chromosome_1	Liftoff	CDS	148134	148715	.	-	.	ID=Phatr3_EG02451.p1;Parent=Phatr3_EG02451.t1;extra_copy_number=0;protein_id=Phatr3_EG02451.p1
chromosome_1	Liftoff	gene	149758	152223	.	-	.	ID=Phatr3_J8934;biotype=protein_coding;copy_num_ID=Phatr3_J8934_0;coverage=1.0;extra_copy_number=0;gene_id=Phatr3_J8934;logic_name=ensemblgenomes;sequence_ID=0.998;valid_ORFs=0
chromosome_1	Liftoff	mRNA	149758	152223	.	-	.	ID=Phatr3_J8934.t1;Parent=Phatr3_J8934;biotype=protein_coding;extra_copy_number=0;inframe_stop_codon=True;matches_ref_protein=False;transcript_id=Phatr3_J8934.t1;valid_ORF=False
chromosome_1	Liftoff	exon	149758	152223	.	-	.	ID=exon_122;Parent=Phatr3_J8934.t1;Name=Phatr3_J8934-E1;constitutive=1;ensembl_end_phase=0;ensembl_phase=0;exon_id=Phatr3_J8934-E1;extra_copy_number=0;rank=1
chromosome_1	Liftoff	CDS	149758	152223	.	-	.	ID=Phatr3_J8934.p1;Parent=Phatr3_J8934.t1;extra_copy_number=0;protein_id=Phatr3_J8934.p1
chromosome_1	Liftoff	gene	152720	153275	.	+	.	ID=Phatr3_J31469;biotype=protein_coding;copy_num_ID=Phatr3_J31469_0;coverage=1.0;description=Predicted protein [Source:UniProtKB/TrEMBL%3BAcc:B7FRF0];extra_copy_number=0;gene_id=Phatr3_J31469;logic_name=ensemblgenomes;sequence_ID=0.995;valid_ORFs=1
chromosome_1	Liftoff	mRNA	152720	153275	.	+	.	ID=Phatr3_J31469.t1;Parent=Phatr3_J31469;biotype=protein_coding;extra_copy_number=0;matches_ref_protein=True;transcript_id=Phatr3_J31469.t1;valid_ORF=True
chromosome_1	Liftoff	exon	152720	152781	.	+	.	ID=exon_123;Parent=Phatr3_J31469.t1;Name=Phatr3_J31469-E1;constitutive=1;ensembl_end_phase=2;ensembl_phase=0;exon_id=Phatr3_J31469-E1;extra_copy_number=0;rank=1
chromosome_1	Liftoff	exon	152870	153275	.	+	.	ID=exon_124;Parent=Phatr3_J31469.t1;Name=Phatr3_J31469-E2;constitutive=1;ensembl_end_phase=0;ensembl_phase=2;exon_id=Phatr3_J31469-E2;extra_copy_number=0;rank=2
chromosome_1	Liftoff	CDS	152720	152781	.	+	.	ID=Phatr3_J31469.p1;Parent=Phatr3_J31469.t1;extra_copy_number=0;protein_id=Phatr3_J31469.p1
chromosome_1	Liftoff	CDS	152870	153275	.	+	.	ID=Phatr3_J31469.p1;Parent=Phatr3_J31469.t1;extra_copy_number=0;protein_id=Phatr3_J31469.p1
chromosome_1	Liftoff	gene	153995	155247	.	-	.	ID=Phatr3_EG02456;biotype=protein_coding;copy_num_ID=Phatr3_EG02456_0;coverage=1.0;description=Serine/threonine-protein phosphatase [Source:UniProtKB/TrEMBL%3BAcc:B7FRF1];extra_copy_number=0;gene_id=Phatr3_EG02456;logic_name=ensemblgenomes;sequence_ID=0.998;valid_ORFs=1
chromosome_1	Liftoff	mRNA	153995	155247	.	-	.	ID=Phatr3_EG02456.t1;Parent=Phatr3_EG02456;biotype=protein_coding;extra_copy_number=0;matches_ref_protein=True;transcript_id=Phatr3_EG02456.t1;valid_ORF=True
chromosome_1	Liftoff	exon	153995	154910	.	-	.	ID=exon_125;Parent=Phatr3_EG02456.t1;Name=Phatr3_EG02456-E2;constitutive=1;ensembl_end_phase=0;ensembl_phase=2;exon_id=Phatr3_EG02456-E2;extra_copy_number=0;rank=2
chromosome_1	Liftoff	exon	155165	155247	.	-	.	ID=exon_126;Parent=Phatr3_EG02456.t1;Name=Phatr3_EG02456-E1;constitutive=1;ensembl_end_phase=2;ensembl_phase=0;exon_id=Phatr3_EG02456-E1;extra_copy_number=0;rank=1
chromosome_1	Liftoff	CDS	153995	154910	.	-	.	ID=Phatr3_EG02456.p1;Parent=Phatr3_EG02456.t1;extra_copy_number=0;protein_id=Phatr3_EG02456.p1
chromosome_1	Liftoff	CDS	155165	155247	.	-	.	ID=Phatr3_EG02456.p1;Parent=Phatr3_EG02456.t1;extra_copy_number=0;protein_id=Phatr3_EG02456.p1
chromosome_1	Liftoff	gene	156105	157165	.	-	.	ID=Phatr3_J42473;biotype=protein_coding;copy_num_ID=Phatr3_J42473_0;coverage=1.0;description=Predicted protein [Source:UniProtKB/TrEMBL%3BAcc:B7FRF2];extra_copy_number=0;gene_id=Phatr3_J42473;logic_name=ensemblgenomes;sequence_ID=0.996;valid_ORFs=0
chromosome_1	Liftoff	mRNA	156105	157165	.	-	.	ID=Phatr3_J42473.t1;Parent=Phatr3_J42473;biotype=protein_coding;extra_copy_number=0;matches_ref_protein=False;missing_stop_codon=True;transcript_id=Phatr3_J42473.t1;valid_ORF=False
chromosome_1	Liftoff	exon	156105	157165	.	-	.	ID=exon_127;Parent=Phatr3_J42473.t1;Name=Phatr3_J42473-E1;constitutive=1;ensembl_end_phase=0;ensembl_phase=0;exon_id=Phatr3_J42473-E1;extra_copy_number=0;rank=1
chromosome_1	Liftoff	CDS	156105	157165	.	-	.	ID=Phatr3_J42473.p1;Parent=Phatr3_J42473.t1;extra_copy_number=0;protein_id=Phatr3_J42473.p1
chromosome_1	Liftoff	gene	157684	159030	.	-	.	ID=Phatr3_J42474;biotype=protein_coding;copy_num_ID=Phatr3_J42474_0;coverage=1.0;description=Predicted protein [Source:UniProtKB/TrEMBL%3BAcc:B7FRF3];extra_copy_number=0;gene_id=Phatr3_J42474;logic_name=ensemblgenomes;sequence_ID=0.994;valid_ORFs=0
chromosome_1	Liftoff	mRNA	157684	159030	.	-	.	ID=Phatr3_J42474.t1;Parent=Phatr3_J42474;biotype=protein_coding;extra_copy_number=0;matches_ref_protein=False;missing_stop_codon=True;transcript_id=Phatr3_J42474.t1;valid_ORF=False
chromosome_1	Liftoff	exon	157684	158536	.	-	.	ID=exon_128;Parent=Phatr3_J42474.t1;Name=Phatr3_J42474-E2;constitutive=1;ensembl_end_phase=0;ensembl_phase=0;exon_id=Phatr3_J42474-E2;extra_copy_number=0;rank=2
chromosome_1	Liftoff	exon	158652	159030	.	-	.	ID=exon_129;Parent=Phatr3_J42474.t1;Name=Phatr3_J42474-E1;constitutive=1;ensembl_end_phase=0;ensembl_phase=0;exon_id=Phatr3_J42474-E1;extra_copy_number=0;rank=1
chromosome_1	Liftoff	CDS	157684	158536	.	-	.	ID=Phatr3_J42474.p1;Parent=Phatr3_J42474.t1;extra_copy_number=0;protein_id=Phatr3_J42474.p1
chromosome_1	Liftoff	CDS	158652	159030	.	-	.	ID=Phatr3_J42474.p1;Parent=Phatr3_J42474.t1;extra_copy_number=0;protein_id=Phatr3_J42474.p1
chromosome_1	Liftoff	gene	160013	163766	.	+	.	ID=Phatr3_J17198;biotype=protein_coding;copy_num_ID=Phatr3_J17198_0;coverage=1.0;description=Predicted protein [Source:UniProtKB/TrEMBL%3BAcc:B7FRF4];extra_copy_number=0;gene_id=Phatr3_J17198;logic_name=ensemblgenomes;sequence_ID=0.995;valid_ORFs=0
chromosome_1	Liftoff	mRNA	160013	163766	.	+	.	ID=Phatr3_J17198.t1;Parent=Phatr3_J17198;biotype=protein_coding;extra_copy_number=0;matches_ref_protein=False;missing_stop_codon=True;transcript_id=Phatr3_J17198.t1;valid_ORF=False
chromosome_1	Liftoff	exon	160013	160235	.	+	.	ID=exon_130;Parent=Phatr3_J17198.t1;Name=Phatr3_J17198-E1;constitutive=1;ensembl_end_phase=1;ensembl_phase=-1;exon_id=Phatr3_J17198-E1;extra_copy_number=0;rank=1
chromosome_1	Liftoff	exon	160325	161692	.	+	.	ID=exon_131;Parent=Phatr3_J17198.t1;Name=Phatr3_J17198-E2;constitutive=1;ensembl_end_phase=0;ensembl_phase=1;exon_id=Phatr3_J17198-E2;extra_copy_number=0;rank=2
chromosome_1	Liftoff	exon	161895	163766	.	+	.	ID=exon_132;Parent=Phatr3_J17198.t1;Name=Phatr3_J17198-E3;constitutive=1;ensembl_end_phase=-1;ensembl_phase=0;exon_id=Phatr3_J17198-E3;extra_copy_number=0;rank=3
chromosome_1	Liftoff	CDS	160094	160235	.	+	.	ID=Phatr3_J17198.p1;Parent=Phatr3_J17198.t1;extra_copy_number=0;protein_id=Phatr3_J17198.p1
chromosome_1	Liftoff	CDS	160325	161692	.	+	.	ID=Phatr3_J17198.p1;Parent=Phatr3_J17198.t1;extra_copy_number=0;protein_id=Phatr3_J17198.p1
chromosome_1	Liftoff	CDS	161895	163544	.	+	.	ID=Phatr3_J17198.p1;Parent=Phatr3_J17198.t1;extra_copy_number=0;protein_id=Phatr3_J17198.p1
chromosome_1	Liftoff	five_prime_UTR	160013	160093	.	+	.	ID=five_prime_UTR_7;Parent=Phatr3_J17198.t1;extra_copy_number=0
chromosome_1	Liftoff	three_prime_UTR	163545	163766	.	+	.	ID=three_prime_UTR_8;Parent=Phatr3_J17198.t1;extra_copy_number=0
chromosome_1	Liftoff	gene	163682	166457	.	-	.	ID=Phatr3_J31474;biotype=protein_coding;copy_num_ID=Phatr3_J31474_0;coverage=0.999;description=Predicted protein [Source:UniProtKB/TrEMBL%3BAcc:B7FRF5];extra_copy_number=0;gene_id=Phatr3_J31474;logic_name=ensemblgenomes;sequence_ID=0.994;valid_ORFs=0
chromosome_1	Liftoff	mRNA	163682	166457	.	-	.	ID=Phatr3_J31474.t1;Parent=Phatr3_J31474;biotype=protein_coding;extra_copy_number=0;matches_ref_protein=False;missing_stop_codon=True;transcript_id=Phatr3_J31474.t1;valid_ORF=False
chromosome_1	Liftoff	exon	163682	166457	.	-	.	ID=exon_133;Parent=Phatr3_J31474.t1;Name=Phatr3_J31474-E1;constitutive=1;ensembl_end_phase=0;ensembl_phase=0;exon_id=Phatr3_J31474-E1;extra_copy_number=0;rank=1
chromosome_1	Liftoff	CDS	163682	166457	.	-	.	ID=Phatr3_J31474.p1;Parent=Phatr3_J31474.t1;extra_copy_number=0;protein_id=Phatr3_J31474.p1
chromosome_1	Liftoff	gene	167530	171200	.	+	.	ID=Phatr3_EG02407;biotype=protein_coding;copy_num_ID=Phatr3_EG02407_0;coverage=1.0;description=Predicted protein [Source:UniProtKB/TrEMBL%3BAcc:B7FRF7];extra_copy_number=0;gene_id=Phatr3_EG02407;logic_name=ensemblgenomes;sequence_ID=0.991;valid_ORFs=0
chromosome_1	Liftoff	mRNA	167530	171200	.	+	.	ID=Phatr3_EG02407.t1;Parent=Phatr3_EG02407;biotype=protein_coding;extra_copy_number=0;matches_ref_protein=False;missing_stop_codon=True;transcript_id=Phatr3_EG02407.t1;valid_ORF=False
chromosome_1	Liftoff	exon	167530	168102	.	+	.	ID=exon_134;Parent=Phatr3_EG02407.t1;Name=Phatr3_EG02407-E1;constitutive=1;ensembl_end_phase=0;ensembl_phase=0;exon_id=Phatr3_EG02407-E1;extra_copy_number=0;rank=1
chromosome_1	Liftoff	exon	168763	171200	.	+	.	ID=exon_135;Parent=Phatr3_EG02407.t1;Name=Phatr3_EG02407-E2;constitutive=1;ensembl_end_phase=0;ensembl_phase=0;exon_id=Phatr3_EG02407-E2;extra_copy_number=0;rank=2
chromosome_1	Liftoff	CDS	167530	168102	.	+	.	ID=Phatr3_EG02407.p1;Parent=Phatr3_EG02407.t1;extra_copy_number=0;protein_id=Phatr3_EG02407.p1
chromosome_1	Liftoff	CDS	168763	171200	.	+	.	ID=Phatr3_EG02407.p1;Parent=Phatr3_EG02407.t1;extra_copy_number=0;protein_id=Phatr3_EG02407.p1
chromosome_1	Liftoff	gene	171309	172485	.	-	.	ID=Phatr3_J42479;biotype=protein_coding;copy_num_ID=Phatr3_J42479_0;coverage=1.0;description=Predicted protein [Source:UniProtKB/TrEMBL%3BAcc:B7FRF8];extra_copy_number=0;gene_id=Phatr3_J42479;logic_name=ensemblgenomes;sequence_ID=0.988;valid_ORFs=0
chromosome_1	Liftoff	mRNA	171309	172485	.	-	.	ID=Phatr3_J42479.t1;Parent=Phatr3_J42479;biotype=protein_coding;extra_copy_number=0;matches_ref_protein=False;missing_stop_codon=True;transcript_id=Phatr3_J42479.t1;valid_ORF=False
chromosome_1	Liftoff	exon	171309	172485	.	-	.	ID=exon_136;Parent=Phatr3_J42479.t1;Name=Phatr3_J42479-E1;constitutive=1;ensembl_end_phase=0;ensembl_phase=0;exon_id=Phatr3_J42479-E1;extra_copy_number=0;rank=1
chromosome_1	Liftoff	CDS	171309	172485	.	-	.	ID=Phatr3_J42479.p1;Parent=Phatr3_J42479.t1;extra_copy_number=0;protein_id=Phatr3_J42479.p1
chromosome_1	Liftoff	gene	173033	175355	.	+	.	ID=Phatr3_J42481;biotype=protein_coding;copy_num_ID=Phatr3_J42481_0;coverage=1.0;description=Predicted protein [Source:UniProtKB/TrEMBL%3BAcc:B7FRF9];extra_copy_number=0;gene_id=Phatr3_J42481;logic_name=ensemblgenomes;sequence_ID=0.994;valid_ORFs=0
chromosome_1	Liftoff	mRNA	173033	175355	.	+	.	ID=Phatr3_J42481.t1;Parent=Phatr3_J42481;biotype=protein_coding;extra_copy_number=0;matches_ref_protein=False;missing_start_codon=True;transcript_id=Phatr3_J42481.t1;valid_ORF=False
chromosome_1	Liftoff	exon	173033	173834	.	+	.	ID=exon_137;Parent=Phatr3_J42481.t1;Name=Phatr3_J42481-E1;constitutive=1;ensembl_end_phase=2;ensembl_phase=-1;exon_id=Phatr3_J42481-E1;extra_copy_number=0;rank=1
chromosome_1	Liftoff	exon	174150	174239	.	+	.	ID=exon_138;Parent=Phatr3_J42481.t1;Name=Phatr3_J42481-E2;constitutive=1;ensembl_end_phase=2;ensembl_phase=2;exon_id=Phatr3_J42481-E2;extra_copy_number=0;rank=2
chromosome_1	Liftoff	exon	174381	175355	.	+	.	ID=exon_139;Parent=Phatr3_J42481.t1;Name=Phatr3_J42481-E3;constitutive=1;ensembl_end_phase=-1;ensembl_phase=2;exon_id=Phatr3_J42481-E3;extra_copy_number=0;rank=3
chromosome_1	Liftoff	CDS	173710	173834	.	+	.	ID=Phatr3_J42481.p1;Parent=Phatr3_J42481.t1;extra_copy_number=0;protein_id=Phatr3_J42481.p1
chromosome_1	Liftoff	CDS	174150	174239	.	+	.	ID=Phatr3_J42481.p1;Parent=Phatr3_J42481.t1;extra_copy_number=0;protein_id=Phatr3_J42481.p1
chromosome_1	Liftoff	CDS	174381	175194	.	+	.	ID=Phatr3_J42481.p1;Parent=Phatr3_J42481.t1;extra_copy_number=0;protein_id=Phatr3_J42481.p1
chromosome_1	Liftoff	five_prime_UTR	173033	173709	.	+	.	ID=five_prime_UTR_8;Parent=Phatr3_J42481.t1;extra_copy_number=0
chromosome_1	Liftoff	three_prime_UTR	175195	175355	.	+	.	ID=three_prime_UTR_9;Parent=Phatr3_J42481.t1;extra_copy_number=0
chromosome_1	Liftoff	gene	175442	177650	.	-	.	ID=Phatr3_J17199;biotype=protein_coding;copy_num_ID=Phatr3_J17199_0;coverage=1.0;extra_copy_number=0;gene_id=Phatr3_J17199;logic_name=ensemblgenomes;sequence_ID=0.996;valid_ORFs=0
chromosome_1	Liftoff	mRNA	175442	177650	.	-	.	ID=Phatr3_J17199.t1;Parent=Phatr3_J17199;biotype=protein_coding;extra_copy_number=0;matches_ref_protein=False;missing_stop_codon=True;transcript_id=Phatr3_J17199.t1;valid_ORF=False
chromosome_1	Liftoff	exon	175442	177650	.	-	.	ID=exon_140;Parent=Phatr3_J17199.t1;Name=Phatr3_J17199-E1;constitutive=1;ensembl_end_phase=0;ensembl_phase=0;exon_id=Phatr3_J17199-E1;extra_copy_number=0;rank=1
chromosome_1	Liftoff	CDS	175442	177650	.	-	.	ID=Phatr3_J17199.p1;Parent=Phatr3_J17199.t1;extra_copy_number=0;protein_id=Phatr3_J17199.p1
chromosome_1	Liftoff	gene	179901	181207	.	+	.	ID=Phatr3_J42483;biotype=protein_coding;copy_num_ID=Phatr3_J42483_0;coverage=1.0;description=Predicted protein [Source:UniProtKB/TrEMBL%3BAcc:B7FRG1];extra_copy_number=0;gene_id=Phatr3_J42483;logic_name=ensemblgenomes;sequence_ID=0.986;valid_ORFs=0
chromosome_1	Liftoff	mRNA	179901	181207	.	+	.	ID=Phatr3_J42483.t1;Parent=Phatr3_J42483;biotype=protein_coding;extra_copy_number=0;matches_ref_protein=False;missing_start_codon=True;transcript_id=Phatr3_J42483.t1;valid_ORF=False
chromosome_1	Liftoff	exon	179901	181207	.	+	.	ID=exon_141;Parent=Phatr3_J42483.t1;Name=Phatr3_J42483-E1;constitutive=1;ensembl_end_phase=0;ensembl_phase=-1;exon_id=Phatr3_J42483-E1;extra_copy_number=0;rank=1
chromosome_1	Liftoff	CDS	179937	181207	.	+	.	ID=Phatr3_J42483.p1;Parent=Phatr3_J42483.t1;extra_copy_number=0;protein_id=Phatr3_J42483.p1
chromosome_1	Liftoff	five_prime_UTR	179901	179936	.	+	.	ID=five_prime_UTR_9;Parent=Phatr3_J42483.t1;extra_copy_number=0
chromosome_1	Liftoff	gene	181804	182886	.	+	.	ID=Phatr3_J42484;biotype=protein_coding;copy_num_ID=Phatr3_J42484_0;coverage=1.0;description=Predicted protein [Source:UniProtKB/TrEMBL%3BAcc:B7FRG2];extra_copy_number=0;gene_id=Phatr3_J42484;logic_name=ensemblgenomes;sequence_ID=0.993;valid_ORFs=1
chromosome_1	Liftoff	mRNA	181804	182886	.	+	.	ID=Phatr3_J42484.t1;Parent=Phatr3_J42484;biotype=protein_coding;extra_copy_number=0;matches_ref_protein=False;transcript_id=Phatr3_J42484.t1;valid_ORF=True
chromosome_1	Liftoff	exon	181804	182167	.	+	.	ID=exon_142;Parent=Phatr3_J42484.t1;Name=Phatr3_J42484-E1;constitutive=1;ensembl_end_phase=0;ensembl_phase=-1;exon_id=Phatr3_J42484-E1;extra_copy_number=0;rank=1
chromosome_1	Liftoff	exon	182173	182389	.	+	.	ID=exon_143;Parent=Phatr3_J42484.t1;Name=Phatr3_J42484-E2;constitutive=1;ensembl_end_phase=1;ensembl_phase=0;exon_id=Phatr3_J42484-E2;extra_copy_number=0;rank=2
chromosome_1	Liftoff	exon	182478	182602	.	+	.	ID=exon_144;Parent=Phatr3_J42484.t1;Name=Phatr3_J42484-E3;constitutive=1;ensembl_end_phase=0;ensembl_phase=1;exon_id=Phatr3_J42484-E3;extra_copy_number=0;rank=3
chromosome_1	Liftoff	exon	182683	182886	.	+	.	ID=exon_145;Parent=Phatr3_J42484.t1;Name=Phatr3_J42484-E4;constitutive=1;ensembl_end_phase=0;ensembl_phase=0;exon_id=Phatr3_J42484-E4;extra_copy_number=0;rank=4
chromosome_1	Liftoff	CDS	181958	182167	.	+	.	ID=Phatr3_J42484.p1;Parent=Phatr3_J42484.t1;extra_copy_number=0;protein_id=Phatr3_J42484.p1
chromosome_1	Liftoff	CDS	182173	182389	.	+	.	ID=Phatr3_J42484.p1;Parent=Phatr3_J42484.t1;extra_copy_number=0;protein_id=Phatr3_J42484.p1
chromosome_1	Liftoff	CDS	182478	182602	.	+	.	ID=Phatr3_J42484.p1;Parent=Phatr3_J42484.t1;extra_copy_number=0;protein_id=Phatr3_J42484.p1
chromosome_1	Liftoff	CDS	182683	182886	.	+	.	ID=Phatr3_J42484.p1;Parent=Phatr3_J42484.t1;extra_copy_number=0;protein_id=Phatr3_J42484.p1
chromosome_1	Liftoff	five_prime_UTR	181804	181957	.	+	.	ID=five_prime_UTR_10;Parent=Phatr3_J42484.t1;extra_copy_number=0
chromosome_1	Liftoff	gene	183193	184244	.	-	.	ID=Phatr3_J53935;Name=RPE;biotype=protein_coding;copy_num_ID=Phatr3_J53935_0;coverage=1.0;description=Ribulose-phosphate 3-epimerase [Source:UniProtKB/TrEMBL%3BAcc:B7FRG3];extra_copy_number=0;gene_id=Phatr3_J53935;logic_name=ensemblgenomes;sequence_ID=0.997;valid_ORFs=0
chromosome_1	Liftoff	mRNA	183193	184244	.	-	.	ID=Phatr3_J53935.t1;Parent=Phatr3_J53935;biotype=protein_coding;extra_copy_number=0;matches_ref_protein=False;missing_stop_codon=True;transcript_id=Phatr3_J53935.t1;valid_ORF=False
chromosome_1	Liftoff	exon	183193	183916	.	-	.	ID=exon_146;Parent=Phatr3_J53935.t1;Name=Phatr3_J53935-E2;constitutive=1;ensembl_end_phase=0;ensembl_phase=0;exon_id=Phatr3_J53935-E2;extra_copy_number=0;rank=2
chromosome_1	Liftoff	exon	184185	184244	.	-	.	ID=exon_147;Parent=Phatr3_J53935.t1;Name=Phatr3_J53935-E1;constitutive=1;ensembl_end_phase=0;ensembl_phase=0;exon_id=Phatr3_J53935-E1;extra_copy_number=0;rank=1
chromosome_1	Liftoff	CDS	183193	183916	.	-	.	ID=Phatr3_J53935.p1;Parent=Phatr3_J53935.t1;extra_copy_number=0;protein_id=Phatr3_J53935.p1
chromosome_1	Liftoff	CDS	184185	184244	.	-	.	ID=Phatr3_J53935.p1;Parent=Phatr3_J53935.t1;extra_copy_number=0;protein_id=Phatr3_J53935.p1
chromosome_1	Liftoff	gene	184957	186160	.	+	.	ID=Phatr3_J9462;biotype=protein_coding;copy_num_ID=Phatr3_J9462_0;coverage=1.0;description=Predicted protein [Source:UniProtKB/TrEMBL%3BAcc:B7FRG4];extra_copy_number=0;gene_id=Phatr3_J9462;logic_name=ensemblgenomes;sequence_ID=0.970;valid_ORFs=0
chromosome_1	Liftoff	mRNA	184957	186160	.	+	.	ID=Phatr3_J9462.t1;Parent=Phatr3_J9462;biotype=protein_coding;extra_copy_number=0;matches_ref_protein=False;missing_stop_codon=True;transcript_id=Phatr3_J9462.t1;valid_ORF=False
chromosome_1	Liftoff	exon	184957	185020	.	+	.	ID=exon_148;Parent=Phatr3_J9462.t1;Name=Phatr3_J9462-E1;constitutive=1;ensembl_end_phase=1;ensembl_phase=0;exon_id=Phatr3_J9462-E1;extra_copy_number=0;rank=1
chromosome_1	Liftoff	exon	185159	186160	.	+	.	ID=exon_149;Parent=Phatr3_J9462.t1;Name=Phatr3_J9462-E2;constitutive=1;ensembl_end_phase=0;ensembl_phase=1;exon_id=Phatr3_J9462-E2;extra_copy_number=0;rank=2
chromosome_1	Liftoff	CDS	184957	185020	.	+	.	ID=Phatr3_J9462.p1;Parent=Phatr3_J9462.t1;extra_copy_number=0;protein_id=Phatr3_J9462.p1
chromosome_1	Liftoff	CDS	185159	186160	.	+	.	ID=Phatr3_J9462.p1;Parent=Phatr3_J9462.t1;extra_copy_number=0;protein_id=Phatr3_J9462.p1
chromosome_1	Liftoff	gene	186287	187089	.	-	.	ID=Phatr3_J42487;biotype=protein_coding;copy_num_ID=Phatr3_J42487_0;coverage=0.991;description=Predicted protein [Source:UniProtKB/TrEMBL%3BAcc:B7FRG5];extra_copy_number=0;gene_id=Phatr3_J42487;logic_name=ensemblgenomes;sequence_ID=0.988;valid_ORFs=0
chromosome_1	Liftoff	mRNA	186287	187089	.	-	.	ID=Phatr3_J42487.t1;Parent=Phatr3_J42487;biotype=protein_coding;extra_copy_number=0;matches_ref_protein=False;missing_stop_codon=True;transcript_id=Phatr3_J42487.t1;valid_ORF=False
chromosome_1	Liftoff	exon	186287	186704	.	-	.	ID=exon_150;Parent=Phatr3_J42487.t1;Name=Phatr3_J42487-E2;constitutive=1;ensembl_end_phase=0;ensembl_phase=0;exon_id=Phatr3_J42487-E2;extra_copy_number=0;rank=2
chromosome_1	Liftoff	exon	186913	187089	.	-	.	ID=exon_151;Parent=Phatr3_J42487.t1;Name=Phatr3_J42487-E1;constitutive=1;ensembl_end_phase=0;ensembl_phase=0;exon_id=Phatr3_J42487-E1;extra_copy_number=0;rank=1
chromosome_1	Liftoff	CDS	186287	186704	.	-	.	ID=Phatr3_J42487.p1;Parent=Phatr3_J42487.t1;extra_copy_number=0;protein_id=Phatr3_J42487.p1
chromosome_1	Liftoff	CDS	186913	187089	.	-	.	ID=Phatr3_J42487.p1;Parent=Phatr3_J42487.t1;extra_copy_number=0;protein_id=Phatr3_J42487.p1
chromosome_1	Liftoff	gene	187739	188678	.	+	.	ID=Phatr3_J31486;biotype=protein_coding;copy_num_ID=Phatr3_J31486_0;coverage=1.0;description=Predicted protein [Source:UniProtKB/TrEMBL%3BAcc:B7FRG6];extra_copy_number=0;gene_id=Phatr3_J31486;logic_name=ensemblgenomes;sequence_ID=0.986;valid_ORFs=1
chromosome_1	Liftoff	mRNA	187739	188678	.	+	.	ID=Phatr3_J31486.t1;Parent=Phatr3_J31486;biotype=protein_coding;extra_copy_number=0;matches_ref_protein=False;transcript_id=Phatr3_J31486.t1;valid_ORF=True
chromosome_1	Liftoff	exon	187739	187767	.	+	.	ID=exon_152;Parent=Phatr3_J31486.t1;Name=Phatr3_J31486-E1;constitutive=1;ensembl_end_phase=2;ensembl_phase=0;exon_id=Phatr3_J31486-E1;extra_copy_number=0;rank=1
chromosome_1	Liftoff	exon	187811	188152	.	+	.	ID=exon_153;Parent=Phatr3_J31486.t1;Name=Phatr3_J31486-E2;constitutive=1;ensembl_end_phase=2;ensembl_phase=2;exon_id=Phatr3_J31486-E2;extra_copy_number=0;rank=2
chromosome_1	Liftoff	exon	188199	188247	.	+	.	ID=exon_154;Parent=Phatr3_J31486.t1;Name=Phatr3_J31486-E3;constitutive=1;ensembl_end_phase=0;ensembl_phase=2;exon_id=Phatr3_J31486-E3;extra_copy_number=0;rank=3
chromosome_1	Liftoff	exon	188300	188371	.	+	.	ID=exon_155;Parent=Phatr3_J31486.t1;Name=Phatr3_J31486-E4;constitutive=1;ensembl_end_phase=0;ensembl_phase=0;exon_id=Phatr3_J31486-E4;extra_copy_number=0;rank=4
chromosome_1	Liftoff	exon	188493	188678	.	+	.	ID=exon_156;Parent=Phatr3_J31486.t1;Name=Phatr3_J31486-E5;constitutive=1;ensembl_end_phase=0;ensembl_phase=0;exon_id=Phatr3_J31486-E5;extra_copy_number=0;rank=5
chromosome_1	Liftoff	CDS	187739	187767	.	+	.	ID=Phatr3_J31486.p1;Parent=Phatr3_J31486.t1;extra_copy_number=0;protein_id=Phatr3_J31486.p1
chromosome_1	Liftoff	CDS	187811	188152	.	+	.	ID=Phatr3_J31486.p1;Parent=Phatr3_J31486.t1;extra_copy_number=0;protein_id=Phatr3_J31486.p1
chromosome_1	Liftoff	CDS	188199	188247	.	+	.	ID=Phatr3_J31486.p1;Parent=Phatr3_J31486.t1;extra_copy_number=0;protein_id=Phatr3_J31486.p1
chromosome_1	Liftoff	CDS	188300	188371	.	+	.	ID=Phatr3_J31486.p1;Parent=Phatr3_J31486.t1;extra_copy_number=0;protein_id=Phatr3_J31486.p1
chromosome_1	Liftoff	CDS	188493	188678	.	+	.	ID=Phatr3_J31486.p1;Parent=Phatr3_J31486.t1;extra_copy_number=0;protein_id=Phatr3_J31486.p1
chromosome_1	Liftoff	gene	188879	192535	.	+	.	ID=Phatr3_J42488;biotype=protein_coding;copy_num_ID=Phatr3_J42488_0;coverage=1.0;description=Predicted protein [Source:UniProtKB/TrEMBL%3BAcc:B7FRG7];extra_copy_number=0;gene_id=Phatr3_J42488;logic_name=ensemblgenomes;sequence_ID=0.995;valid_ORFs=0
chromosome_1	Liftoff	mRNA	188879	192535	.	+	.	ID=Phatr3_J42488.t1;Parent=Phatr3_J42488;biotype=protein_coding;extra_copy_number=0;matches_ref_protein=False;missing_start_codon=True;transcript_id=Phatr3_J42488.t1;valid_ORF=False
chromosome_1	Liftoff	exon	188879	189221	.	+	.	ID=exon_157;Parent=Phatr3_J42488.t1;Name=Phatr3_J42488-E1;constitutive=1;ensembl_end_phase=1;ensembl_phase=-1;exon_id=Phatr3_J42488-E1;extra_copy_number=0;rank=1
chromosome_1	Liftoff	exon	189338	192535	.	+	.	ID=exon_158;Parent=Phatr3_J42488.t1;Name=Phatr3_J42488-E2;constitutive=1;ensembl_end_phase=-1;ensembl_phase=1;exon_id=Phatr3_J42488-E2;extra_copy_number=0;rank=2
chromosome_1	Liftoff	CDS	189080	189221	.	+	.	ID=Phatr3_J42488.p1;Parent=Phatr3_J42488.t1;extra_copy_number=0;protein_id=Phatr3_J42488.p1
chromosome_1	Liftoff	CDS	189338	192412	.	+	.	ID=Phatr3_J42488.p1;Parent=Phatr3_J42488.t1;extra_copy_number=0;protein_id=Phatr3_J42488.p1
chromosome_1	Liftoff	five_prime_UTR	188879	189079	.	+	.	ID=five_prime_UTR_11;Parent=Phatr3_J42488.t1;extra_copy_number=0
chromosome_1	Liftoff	three_prime_UTR	192413	192535	.	+	.	ID=three_prime_UTR_10;Parent=Phatr3_J42488.t1;extra_copy_number=0
chromosome_1	Liftoff	gene	192825	193527	.	-	.	ID=Phatr3_J9007;biotype=protein_coding;copy_num_ID=Phatr3_J9007_0;coverage=1.0;description=Predicted protein [Source:UniProtKB/TrEMBL%3BAcc:B7FRG8];extra_copy_number=0;gene_id=Phatr3_J9007;logic_name=ensemblgenomes;sequence_ID=0.992;valid_ORFs=0
chromosome_1	Liftoff	mRNA	192825	193527	.	-	.	ID=Phatr3_J9007.t1;Parent=Phatr3_J9007;biotype=protein_coding;extra_copy_number=0;matches_ref_protein=False;missing_stop_codon=True;transcript_id=Phatr3_J9007.t1;valid_ORF=False
chromosome_1	Liftoff	exon	192825	193527	.	-	.	ID=exon_159;Parent=Phatr3_J9007.t1;Name=Phatr3_J9007-E1;constitutive=1;ensembl_end_phase=0;ensembl_phase=0;exon_id=Phatr3_J9007-E1;extra_copy_number=0;rank=1
chromosome_1	Liftoff	CDS	192825	193527	.	-	.	ID=Phatr3_J9007.p1;Parent=Phatr3_J9007.t1;extra_copy_number=0;protein_id=Phatr3_J9007.p1
chromosome_1	Liftoff	gene	194305	195315	.	+	.	ID=Phatr3_J9033;biotype=protein_coding;copy_num_ID=Phatr3_J9033_0;coverage=1.0;description=Predicted protein [Source:UniProtKB/TrEMBL%3BAcc:B7FRG9];extra_copy_number=0;gene_id=Phatr3_J9033;logic_name=ensemblgenomes;sequence_ID=0.997;valid_ORFs=0
chromosome_1	Liftoff	mRNA	194305	195315	.	+	.	ID=Phatr3_J9033.t1;Parent=Phatr3_J9033;biotype=protein_coding;extra_copy_number=0;matches_ref_protein=False;missing_start_codon=True;transcript_id=Phatr3_J9033.t1;valid_ORF=False
chromosome_1	Liftoff	exon	194305	195315	.	+	.	ID=exon_160;Parent=Phatr3_J9033.t1;Name=Phatr3_J9033-E1;constitutive=1;ensembl_end_phase=0;ensembl_phase=-1;exon_id=Phatr3_J9033-E1;extra_copy_number=0;rank=1
chromosome_1	Liftoff	CDS	194379	195315	.	+	.	ID=Phatr3_J9033.p1;Parent=Phatr3_J9033.t1;extra_copy_number=0;protein_id=Phatr3_J9033.p1
chromosome_1	Liftoff	five_prime_UTR	194305	194378	.	+	.	ID=five_prime_UTR_12;Parent=Phatr3_J9033.t1;extra_copy_number=0
chromosome_1	Liftoff	gene	195622	196785	.	-	.	ID=Phatr3_J3311;Name=CYSK;biotype=protein_coding;copy_num_ID=Phatr3_J3311_0;coverage=1.0;description=Cysteine synthase [Source:UniProtKB/TrEMBL%3BAcc:B7FRH0];extra_copy_number=0;gene_id=Phatr3_J3311;logic_name=ensemblgenomes;sequence_ID=0.999;valid_ORFs=1
chromosome_1	Liftoff	mRNA	195622	196785	.	-	.	ID=Phatr3_J3311.t1;Parent=Phatr3_J3311;biotype=protein_coding;extra_copy_number=0;matches_ref_protein=True;transcript_id=Phatr3_J3311.t1;valid_ORF=True
chromosome_1	Liftoff	exon	195622	196785	.	-	.	ID=exon_161;Parent=Phatr3_J3311.t1;Name=Phatr3_J3311-E1;constitutive=1;ensembl_end_phase=0;ensembl_phase=0;exon_id=Phatr3_J3311-E1;extra_copy_number=0;rank=1
chromosome_1	Liftoff	CDS	195622	196785	.	-	.	ID=Phatr3_J3311.p1;Parent=Phatr3_J3311.t1;extra_copy_number=0;protein_id=Phatr3_J3311.p1
chromosome_1	Liftoff	gene	197307	199503	.	+	.	ID=Phatr3_J9319;biotype=protein_coding;copy_num_ID=Phatr3_J9319_0;coverage=0.999;description=Predicted protein [Source:UniProtKB/TrEMBL%3BAcc:B7FRH1];extra_copy_number=0;gene_id=Phatr3_J9319;logic_name=ensemblgenomes;sequence_ID=0.995;valid_ORFs=0
chromosome_1	Liftoff	mRNA	197307	199503	.	+	.	ID=Phatr3_J9319.t1;Parent=Phatr3_J9319;biotype=protein_coding;extra_copy_number=0;matches_ref_protein=False;missing_stop_codon=True;transcript_id=Phatr3_J9319.t1;valid_ORF=False
chromosome_1	Liftoff	exon	197307	199503	.	+	.	ID=exon_162;Parent=Phatr3_J9319.t1;Name=Phatr3_J9319-E1;constitutive=1;ensembl_end_phase=0;ensembl_phase=0;exon_id=Phatr3_J9319-E1;extra_copy_number=0;rank=1
chromosome_1	Liftoff	CDS	197307	199503	.	+	.	ID=Phatr3_J9319.p1;Parent=Phatr3_J9319.t1;extra_copy_number=0;protein_id=Phatr3_J9319.p1
chromosome_1	Liftoff	gene	200004	201644	.	+	.	ID=Phatr3_J31492;biotype=protein_coding;copy_num_ID=Phatr3_J31492_0;coverage=1.0;description=Predicted protein [Source:UniProtKB/TrEMBL%3BAcc:B7FRH2];extra_copy_number=0;gene_id=Phatr3_J31492;logic_name=ensemblgenomes;sequence_ID=0.998;valid_ORFs=1
chromosome_1	Liftoff	mRNA	200004	201644	.	+	.	ID=Phatr3_J31492.t1;Parent=Phatr3_J31492;biotype=protein_coding;extra_copy_number=0;matches_ref_protein=False;transcript_id=Phatr3_J31492.t1;valid_ORF=True
chromosome_1	Liftoff	exon	200004	201644	.	+	.	ID=exon_163;Parent=Phatr3_J31492.t1;Name=Phatr3_J31492-E1;constitutive=1;ensembl_end_phase=0;ensembl_phase=0;exon_id=Phatr3_J31492-E1;extra_copy_number=0;rank=1
chromosome_1	Liftoff	CDS	200004	201644	.	+	.	ID=Phatr3_J31492.p1;Parent=Phatr3_J31492.t1;extra_copy_number=0;protein_id=Phatr3_J31492.p1
chromosome_1	Liftoff	gene	202408	203635	.	-	.	ID=Phatr3_J17215;biotype=protein_coding;copy_num_ID=Phatr3_J17215_0;coverage=1.0;description=Predicted protein [Source:UniProtKB/TrEMBL%3BAcc:B7FRH3];extra_copy_number=0;gene_id=Phatr3_J17215;logic_name=ensemblgenomes;sequence_ID=0.991;valid_ORFs=0
chromosome_1	Liftoff	mRNA	202408	203635	.	-	.	ID=Phatr3_J17215.t1;Parent=Phatr3_J17215;biotype=protein_coding;extra_copy_number=0;matches_ref_protein=False;missing_stop_codon=True;transcript_id=Phatr3_J17215.t1;valid_ORF=False
chromosome_1	Liftoff	exon	202408	203635	.	-	.	ID=exon_164;Parent=Phatr3_J17215.t1;Name=Phatr3_J17215-E1;constitutive=1;ensembl_end_phase=0;ensembl_phase=-1;exon_id=Phatr3_J17215-E1;extra_copy_number=0;rank=1
chromosome_1	Liftoff	CDS	202408	203359	.	-	.	ID=Phatr3_J17215.p1;Parent=Phatr3_J17215.t1;extra_copy_number=0;protein_id=Phatr3_J17215.p1
chromosome_1	Liftoff	five_prime_UTR	203360	203635	.	-	.	ID=five_prime_UTR_13;Parent=Phatr3_J17215.t1;extra_copy_number=0
chromosome_1	Liftoff	gene	203959	204624	.	-	.	ID=Phatr3_J31494;biotype=protein_coding;copy_num_ID=Phatr3_J31494_0;coverage=1.0;description=Predicted protein [Source:UniProtKB/TrEMBL%3BAcc:B7FRH4];extra_copy_number=0;gene_id=Phatr3_J31494;logic_name=ensemblgenomes;sequence_ID=1.0;valid_ORFs=1
chromosome_1	Liftoff	mRNA	203959	204624	.	-	.	ID=Phatr3_J31494.t1;Parent=Phatr3_J31494;biotype=protein_coding;extra_copy_number=0;matches_ref_protein=True;transcript_id=Phatr3_J31494.t1;valid_ORF=True
chromosome_1	Liftoff	exon	203959	204624	.	-	.	ID=exon_165;Parent=Phatr3_J31494.t1;Name=Phatr3_J31494-E1;constitutive=1;ensembl_end_phase=0;ensembl_phase=0;exon_id=Phatr3_J31494-E1;extra_copy_number=0;rank=1
chromosome_1	Liftoff	CDS	203959	204624	.	-	.	ID=Phatr3_J31494.p1;Parent=Phatr3_J31494.t1;extra_copy_number=0;protein_id=Phatr3_J31494.p1
chromosome_1	Liftoff	gene	205328	208112	.	+	.	ID=Phatr3_J42494;biotype=protein_coding;copy_num_ID=Phatr3_J42494_0;coverage=1.0;description=Predicted protein [Source:UniProtKB/TrEMBL%3BAcc:B7FRH5];extra_copy_number=0;gene_id=Phatr3_J42494;logic_name=ensemblgenomes;sequence_ID=0.995;valid_ORFs=1
chromosome_1	Liftoff	mRNA	205328	208112	.	+	.	ID=Phatr3_J42494.t1;Parent=Phatr3_J42494;biotype=protein_coding;extra_copy_number=0;matches_ref_protein=False;transcript_id=Phatr3_J42494.t1;valid_ORF=True
chromosome_1	Liftoff	exon	205328	206085	.	+	.	ID=exon_166;Parent=Phatr3_J42494.t1;Name=Phatr3_J42494-E1;constitutive=1;ensembl_end_phase=0;ensembl_phase=-1;exon_id=Phatr3_J42494-E1;extra_copy_number=0;rank=1
chromosome_1	Liftoff	exon	206190	208112	.	+	.	ID=exon_167;Parent=Phatr3_J42494.t1;Name=Phatr3_J42494-E2;constitutive=1;ensembl_end_phase=0;ensembl_phase=0;exon_id=Phatr3_J42494-E2;extra_copy_number=0;rank=2
chromosome_1	Liftoff	CDS	205567	206085	.	+	.	ID=Phatr3_J42494.p1;Parent=Phatr3_J42494.t1;extra_copy_number=0;protein_id=Phatr3_J42494.p1
chromosome_1	Liftoff	CDS	206190	208112	.	+	.	ID=Phatr3_J42494.p1;Parent=Phatr3_J42494.t1;extra_copy_number=0;protein_id=Phatr3_J42494.p1
chromosome_1	Liftoff	five_prime_UTR	205328	205566	.	+	.	ID=five_prime_UTR_14;Parent=Phatr3_J42494.t1;extra_copy_number=0
chromosome_1	Liftoff	gene	207251	208160	.	-	.	ID=Phatr3_EG01836;biotype=protein_coding;copy_num_ID=Phatr3_EG01836_0;coverage=1.0;extra_copy_number=0;gene_id=Phatr3_EG01836;logic_name=ensemblgenomes;sequence_ID=0.998;valid_ORFs=1
chromosome_1	Liftoff	mRNA	207251	208160	.	-	.	ID=Phatr3_EG01836.t1;Parent=Phatr3_EG01836;biotype=protein_coding;extra_copy_number=0;matches_ref_protein=False;transcript_id=Phatr3_EG01836.t1;valid_ORF=True
chromosome_1	Liftoff	exon	207251	208103	.	-	.	ID=exon_168;Parent=Phatr3_EG01836.t1;Name=Phatr3_EG01836-E2;constitutive=1;ensembl_end_phase=0;ensembl_phase=2;exon_id=Phatr3_EG01836-E2;extra_copy_number=0;rank=2
chromosome_1	Liftoff	exon	208135	208160	.	-	.	ID=exon_169;Parent=Phatr3_EG01836.t1;Name=Phatr3_EG01836-E1;constitutive=1;ensembl_end_phase=2;ensembl_phase=0;exon_id=Phatr3_EG01836-E1;extra_copy_number=0;rank=1
chromosome_1	Liftoff	CDS	207251	208103	.	-	.	ID=Phatr3_EG01836.p1;Parent=Phatr3_EG01836.t1;extra_copy_number=0;protein_id=Phatr3_EG01836.p1
chromosome_1	Liftoff	CDS	208135	208160	.	-	.	ID=Phatr3_EG01836.p1;Parent=Phatr3_EG01836.t1;extra_copy_number=0;protein_id=Phatr3_EG01836.p1
chromosome_1	Liftoff	gene	208285	211990	.	-	.	ID=Phatr3_J42495;biotype=protein_coding;copy_num_ID=Phatr3_J42495_0;coverage=1.0;description=Predicted protein [Source:UniProtKB/TrEMBL%3BAcc:B7FRH6];extra_copy_number=0;gene_id=Phatr3_J42495;logic_name=ensemblgenomes;sequence_ID=0.996;valid_ORFs=0
chromosome_1	Liftoff	mRNA	208285	211990	.	-	.	ID=Phatr3_J42495.t1;Parent=Phatr3_J42495;biotype=protein_coding;extra_copy_number=0;matches_ref_protein=False;missing_stop_codon=True;transcript_id=Phatr3_J42495.t1;valid_ORF=False
chromosome_1	Liftoff	exon	208285	211990	.	-	.	ID=exon_170;Parent=Phatr3_J42495.t1;Name=Phatr3_J42495-E1;constitutive=1;ensembl_end_phase=0;ensembl_phase=0;exon_id=Phatr3_J42495-E1;extra_copy_number=0;rank=1
chromosome_1	Liftoff	CDS	208285	211990	.	-	.	ID=Phatr3_J42495.p1;Parent=Phatr3_J42495.t1;extra_copy_number=0;protein_id=Phatr3_J42495.p1
chromosome_1	Liftoff	gene	212469	213883	.	+	.	ID=Phatr3_J42496;biotype=protein_coding;copy_num_ID=Phatr3_J42496_0;coverage=1.0;description=Predicted protein [Source:UniProtKB/TrEMBL%3BAcc:B7FRH7];extra_copy_number=0;gene_id=Phatr3_J42496;logic_name=ensemblgenomes;sequence_ID=0.995;valid_ORFs=1
chromosome_1	Liftoff	mRNA	212469	213883	.	+	.	ID=Phatr3_J42496.t1;Parent=Phatr3_J42496;biotype=protein_coding;extra_copy_number=0;matches_ref_protein=False;transcript_id=Phatr3_J42496.t1;valid_ORF=True
chromosome_1	Liftoff	exon	212469	213883	.	+	.	ID=exon_171;Parent=Phatr3_J42496.t1;Name=Phatr3_J42496-E1;constitutive=1;ensembl_end_phase=0;ensembl_phase=-1;exon_id=Phatr3_J42496-E1;extra_copy_number=0;rank=1
chromosome_1	Liftoff	CDS	212624	213883	.	+	.	ID=Phatr3_J42496.p1;Parent=Phatr3_J42496.t1;extra_copy_number=0;protein_id=Phatr3_J42496.p1
chromosome_1	Liftoff	five_prime_UTR	212469	212623	.	+	.	ID=five_prime_UTR_15;Parent=Phatr3_J42496.t1;extra_copy_number=0
chromosome_1	Liftoff	gene	213969	221239	.	-	.	ID=Phatr3_J42497;biotype=protein_coding;copy_num_ID=Phatr3_J42497_0;coverage=1.0;description=Predicted protein [Source:UniProtKB/TrEMBL%3BAcc:B7FRH8];extra_copy_number=0;gene_id=Phatr3_J42497;logic_name=ensemblgenomes;sequence_ID=0.992;valid_ORFs=0
chromosome_1	Liftoff	mRNA	213969	221239	.	-	.	ID=Phatr3_J42497.t1;Parent=Phatr3_J42497;biotype=protein_coding;extra_copy_number=0;inframe_stop_codon=True;matches_ref_protein=False;transcript_id=Phatr3_J42497.t1;valid_ORF=False
chromosome_1	Liftoff	exon	213969	217808	.	-	.	ID=exon_172;Parent=Phatr3_J42497.t1;Name=Phatr3_J42497-E2;constitutive=1;ensembl_end_phase=0;ensembl_phase=0;exon_id=Phatr3_J42497-E2;extra_copy_number=0;rank=2
chromosome_1	Liftoff	exon	217877	221239	.	-	.	ID=exon_173;Parent=Phatr3_J42497.t1;Name=Phatr3_J42497-E1;constitutive=1;ensembl_end_phase=0;ensembl_phase=0;exon_id=Phatr3_J42497-E1;extra_copy_number=0;rank=1
chromosome_1	Liftoff	CDS	213969	217808	.	-	.	ID=Phatr3_J42497.p1;Parent=Phatr3_J42497.t1;extra_copy_number=0;protein_id=Phatr3_J42497.p1
chromosome_1	Liftoff	CDS	217877	221239	.	-	.	ID=Phatr3_J42497.p1;Parent=Phatr3_J42497.t1;extra_copy_number=0;protein_id=Phatr3_J42497.p1
chromosome_1	Liftoff	gene	220860	221737	.	+	.	ID=Phatr3_EG01753;biotype=protein_coding;copy_num_ID=Phatr3_EG01753_0;coverage=1.0;extra_copy_number=0;gene_id=Phatr3_EG01753;logic_name=ensemblgenomes;sequence_ID=0.987;valid_ORFs=0
chromosome_1	Liftoff	mRNA	220860	221737	.	+	.	ID=Phatr3_EG01753.t1;Parent=Phatr3_EG01753;biotype=protein_coding;extra_copy_number=0;inframe_stop_codon=True;matches_ref_protein=False;transcript_id=Phatr3_EG01753.t1;valid_ORF=False
chromosome_1	Liftoff	exon	220860	221519	.	+	.	ID=exon_174;Parent=Phatr3_EG01753.t1;Name=Phatr3_EG01753-E1;constitutive=1;ensembl_end_phase=0;ensembl_phase=0;exon_id=Phatr3_EG01753-E1;extra_copy_number=0;rank=1
chromosome_1	Liftoff	exon	221612	221737	.	+	.	ID=exon_175;Parent=Phatr3_EG01753.t1;Name=Phatr3_EG01753-E2;constitutive=1;ensembl_end_phase=0;ensembl_phase=0;exon_id=Phatr3_EG01753-E2;extra_copy_number=0;rank=2
chromosome_1	Liftoff	CDS	220860	221519	.	+	.	ID=Phatr3_EG01753.p1;Parent=Phatr3_EG01753.t1;extra_copy_number=0;protein_id=Phatr3_EG01753.p1
chromosome_1	Liftoff	CDS	221612	221737	.	+	.	ID=Phatr3_EG01753.p1;Parent=Phatr3_EG01753.t1;extra_copy_number=0;protein_id=Phatr3_EG01753.p1
chromosome_1	Liftoff	gene	221899	223996	.	+	.	ID=Phatr3_J42498;biotype=protein_coding;copy_num_ID=Phatr3_J42498_0;coverage=1.0;description=Predicted protein [Source:UniProtKB/TrEMBL%3BAcc:B7FRH9];extra_copy_number=0;gene_id=Phatr3_J42498;logic_name=ensemblgenomes;sequence_ID=0.976;valid_ORFs=0
chromosome_1	Liftoff	mRNA	221899	223996	.	+	.	ID=Phatr3_J42498.t1;Parent=Phatr3_J42498;biotype=protein_coding;extra_copy_number=0;matches_ref_protein=False;missing_start_codon=True;transcript_id=Phatr3_J42498.t1;valid_ORF=False
chromosome_1	Liftoff	exon	221899	222805	.	+	.	ID=exon_176;Parent=Phatr3_J42498.t1;Name=Phatr3_J42498-E1;constitutive=1;ensembl_end_phase=0;ensembl_phase=-1;exon_id=Phatr3_J42498-E1;extra_copy_number=0;rank=1
chromosome_1	Liftoff	exon	222924	223996	.	+	.	ID=exon_177;Parent=Phatr3_J42498.t1;Name=Phatr3_J42498-E2;constitutive=1;ensembl_end_phase=0;ensembl_phase=0;exon_id=Phatr3_J42498-E2;extra_copy_number=0;rank=2
chromosome_1	Liftoff	CDS	221911	222805	.	+	.	ID=Phatr3_J42498.p1;Parent=Phatr3_J42498.t1;extra_copy_number=0;protein_id=Phatr3_J42498.p1
chromosome_1	Liftoff	CDS	222924	223996	.	+	.	ID=Phatr3_J42498.p1;Parent=Phatr3_J42498.t1;extra_copy_number=0;protein_id=Phatr3_J42498.p1
chromosome_1	Liftoff	five_prime_UTR	221899	221910	.	+	.	ID=five_prime_UTR_16;Parent=Phatr3_J42498.t1;extra_copy_number=0
chromosome_1	Liftoff	gene	224256	225212	.	-	.	ID=Phatr3_EG01826;biotype=protein_coding;copy_num_ID=Phatr3_EG01826_0;coverage=1.0;extra_copy_number=0;gene_id=Phatr3_EG01826;logic_name=ensemblgenomes;sequence_ID=0.997;valid_ORFs=1
chromosome_1	Liftoff	mRNA	224256	225212	.	-	.	ID=Phatr3_EG01826.t1;Parent=Phatr3_EG01826;biotype=protein_coding;extra_copy_number=0;matches_ref_protein=False;transcript_id=Phatr3_EG01826.t1;valid_ORF=True
chromosome_1	Liftoff	exon	224256	225212	.	-	.	ID=exon_178;Parent=Phatr3_EG01826.t1;Name=Phatr3_EG01826-E1;constitutive=1;ensembl_end_phase=0;ensembl_phase=0;exon_id=Phatr3_EG01826-E1;extra_copy_number=0;rank=1
chromosome_1	Liftoff	CDS	224256	225212	.	-	.	ID=Phatr3_EG01826.p1;Parent=Phatr3_EG01826.t1;extra_copy_number=0;protein_id=Phatr3_EG01826.p1
chromosome_1	Liftoff	gene	225662	226717	.	+	.	ID=Phatr3_J42500;biotype=protein_coding;copy_num_ID=Phatr3_J42500_0;coverage=1.0;description=Predicted protein [Source:UniProtKB/TrEMBL%3BAcc:B7FRI0];extra_copy_number=0;gene_id=Phatr3_J42500;logic_name=ensemblgenomes;sequence_ID=0.996;valid_ORFs=1
chromosome_1	Liftoff	mRNA	225662	226717	.	+	.	ID=Phatr3_J42500.t1;Parent=Phatr3_J42500;biotype=protein_coding;extra_copy_number=0;matches_ref_protein=False;transcript_id=Phatr3_J42500.t1;valid_ORF=True
chromosome_1	Liftoff	exon	225662	226717	.	+	.	ID=exon_179;Parent=Phatr3_J42500.t1;Name=Phatr3_J42500-E1;constitutive=1;ensembl_end_phase=0;ensembl_phase=0;exon_id=Phatr3_J42500-E1;extra_copy_number=0;rank=1
chromosome_1	Liftoff	CDS	225662	226717	.	+	.	ID=Phatr3_J42500.p1;Parent=Phatr3_J42500.t1;extra_copy_number=0;protein_id=Phatr3_J42500.p1
chromosome_1	Liftoff	gene	227863	230138	.	+	.	ID=Phatr3_J42501;biotype=protein_coding;copy_num_ID=Phatr3_J42501_0;coverage=1.0;description=Predicted protein [Source:UniProtKB/TrEMBL%3BAcc:B7FRI1];extra_copy_number=0;gene_id=Phatr3_J42501;logic_name=ensemblgenomes;sequence_ID=0.980;valid_ORFs=0
chromosome_1	Liftoff	mRNA	227863	230138	.	+	.	ID=Phatr3_J42501.t1;Parent=Phatr3_J42501;biotype=protein_coding;extra_copy_number=0;matches_ref_protein=False;missing_stop_codon=True;transcript_id=Phatr3_J42501.t1;valid_ORF=False
chromosome_1	Liftoff	exon	227863	230138	.	+	.	ID=exon_180;Parent=Phatr3_J42501.t1;Name=Phatr3_J42501-E1;constitutive=1;ensembl_end_phase=0;ensembl_phase=0;exon_id=Phatr3_J42501-E1;extra_copy_number=0;rank=1
chromosome_1	Liftoff	CDS	227863	230138	.	+	.	ID=Phatr3_J42501.p1;Parent=Phatr3_J42501.t1;extra_copy_number=0;protein_id=Phatr3_J42501.p1
chromosome_1	Liftoff	gene	228160	228677	.	-	.	ID=Phatr3_EG01854;biotype=protein_coding;copy_num_ID=Phatr3_EG01854_0;coverage=1.0;extra_copy_number=0;gene_id=Phatr3_EG01854;logic_name=ensemblgenomes;sequence_ID=0.985;valid_ORFs=1
chromosome_1	Liftoff	mRNA	228160	228677	.	-	.	ID=Phatr3_EG01854.t1;Parent=Phatr3_EG01854;biotype=protein_coding;extra_copy_number=0;matches_ref_protein=False;transcript_id=Phatr3_EG01854.t1;valid_ORF=True
chromosome_1	Liftoff	exon	228160	228226	.	-	.	ID=exon_181;Parent=Phatr3_EG01854.t1;Name=Phatr3_EG01854-E2;constitutive=1;ensembl_end_phase=0;ensembl_phase=2;exon_id=Phatr3_EG01854-E2;extra_copy_number=0;rank=2
chromosome_1	Liftoff	exon	228271	228677	.	-	.	ID=exon_182;Parent=Phatr3_EG01854.t1;Name=Phatr3_EG01854-E1;constitutive=1;ensembl_end_phase=2;ensembl_phase=0;exon_id=Phatr3_EG01854-E1;extra_copy_number=0;rank=1
chromosome_1	Liftoff	CDS	228160	228226	.	-	.	ID=Phatr3_EG01854.p1;Parent=Phatr3_EG01854.t1;extra_copy_number=0;protein_id=Phatr3_EG01854.p1
chromosome_1	Liftoff	CDS	228271	228677	.	-	.	ID=Phatr3_EG01854.p1;Parent=Phatr3_EG01854.t1;extra_copy_number=0;protein_id=Phatr3_EG01854.p1
chromosome_1	Liftoff	gene	229359	229633	.	-	.	ID=Phatr3_EG01855;biotype=protein_coding;copy_num_ID=Phatr3_EG01855_0;coverage=1.0;extra_copy_number=0;gene_id=Phatr3_EG01855;logic_name=ensemblgenomes;sequence_ID=0.995;valid_ORFs=0
chromosome_1	Liftoff	mRNA	229359	229633	.	-	.	ID=Phatr3_EG01855.t1;Parent=Phatr3_EG01855;biotype=protein_coding;extra_copy_number=0;matches_ref_protein=False;missing_start_codon=True;transcript_id=Phatr3_EG01855.t1;valid_ORF=False
chromosome_1	Liftoff	exon	229359	229483	.	-	.	ID=exon_183;Parent=Phatr3_EG01855.t1;Name=Phatr3_EG01855-E2;constitutive=1;ensembl_end_phase=0;ensembl_phase=1;exon_id=Phatr3_EG01855-E2;extra_copy_number=0;rank=2
chromosome_1	Liftoff	exon	229534	229633	.	-	.	ID=exon_184;Parent=Phatr3_EG01855.t1;Name=Phatr3_EG01855-E1;constitutive=1;ensembl_end_phase=1;ensembl_phase=0;exon_id=Phatr3_EG01855-E1;extra_copy_number=0;rank=1
chromosome_1	Liftoff	CDS	229359	229483	.	-	.	ID=Phatr3_EG01855.p1;Parent=Phatr3_EG01855.t1;extra_copy_number=0;protein_id=Phatr3_EG01855.p1
chromosome_1	Liftoff	CDS	229534	229633	.	-	.	ID=Phatr3_EG01855.p1;Parent=Phatr3_EG01855.t1;extra_copy_number=0;protein_id=Phatr3_EG01855.p1
chromosome_1	Liftoff	gene	231191	232895	.	-	.	ID=Phatr3_J42502;biotype=protein_coding;copy_num_ID=Phatr3_J42502_0;coverage=1.0;description=Predicted protein [Source:UniProtKB/TrEMBL%3BAcc:B7FRI2];extra_copy_number=0;gene_id=Phatr3_J42502;logic_name=ensemblgenomes;sequence_ID=0.988;valid_ORFs=0
chromosome_1	Liftoff	mRNA	231191	232895	.	-	.	ID=Phatr3_J42502.t1;Parent=Phatr3_J42502;biotype=protein_coding;extra_copy_number=0;matches_ref_protein=False;missing_stop_codon=True;transcript_id=Phatr3_J42502.t1;valid_ORF=False
chromosome_1	Liftoff	exon	231191	232895	.	-	.	ID=exon_185;Parent=Phatr3_J42502.t1;Name=Phatr3_J42502-E1;constitutive=1;ensembl_end_phase=0;ensembl_phase=0;exon_id=Phatr3_J42502-E1;extra_copy_number=0;rank=1
chromosome_1	Liftoff	CDS	231191	232895	.	-	.	ID=Phatr3_J42502.p1;Parent=Phatr3_J42502.t1;extra_copy_number=0;protein_id=Phatr3_J42502.p1
chromosome_1	Liftoff	gene	233504	234370	.	-	.	ID=Phatr3_J42503;biotype=protein_coding;copy_num_ID=Phatr3_J42503_0;coverage=0.993;description=Predicted protein [Source:UniProtKB/TrEMBL%3BAcc:B7FRI3];extra_copy_number=0;gene_id=Phatr3_J42503;logic_name=ensemblgenomes;sequence_ID=0.973;valid_ORFs=0
chromosome_1	Liftoff	mRNA	233504	234370	.	-	.	ID=Phatr3_J42503.t1;Parent=Phatr3_J42503;biotype=protein_coding;extra_copy_number=0;matches_ref_protein=False;missing_stop_codon=True;transcript_id=Phatr3_J42503.t1;valid_ORF=False
chromosome_1	Liftoff	exon	233504	233984	.	-	.	ID=exon_186;Parent=Phatr3_J42503.t1;Name=Phatr3_J42503-E2;constitutive=1;ensembl_end_phase=0;ensembl_phase=2;exon_id=Phatr3_J42503-E2;extra_copy_number=0;rank=2
chromosome_1	Liftoff	exon	234068	234370	.	-	.	ID=exon_187;Parent=Phatr3_J42503.t1;Name=Phatr3_J42503-E1;constitutive=1;ensembl_end_phase=2;ensembl_phase=0;exon_id=Phatr3_J42503-E1;extra_copy_number=0;rank=1
chromosome_1	Liftoff	CDS	233504	233984	.	-	.	ID=Phatr3_J42503.p1;Parent=Phatr3_J42503.t1;extra_copy_number=0;protein_id=Phatr3_J42503.p1
chromosome_1	Liftoff	CDS	234068	234370	.	-	.	ID=Phatr3_J42503.p1;Parent=Phatr3_J42503.t1;extra_copy_number=0;protein_id=Phatr3_J42503.p1
chromosome_1	Liftoff	gene	234971	236065	.	+	.	ID=Phatr3_J8683;biotype=protein_coding;copy_num_ID=Phatr3_J8683_0;coverage=1.0;description=Predicted protein [Source:UniProtKB/TrEMBL%3BAcc:B7FRI4];extra_copy_number=0;gene_id=Phatr3_J8683;logic_name=ensemblgenomes;sequence_ID=0.992;valid_ORFs=1
chromosome_1	Liftoff	mRNA	234971	236065	.	+	.	ID=Phatr3_J8683.t1;Parent=Phatr3_J8683;biotype=protein_coding;extra_copy_number=0;matches_ref_protein=False;transcript_id=Phatr3_J8683.t1;valid_ORF=True
chromosome_1	Liftoff	exon	234971	236065	.	+	.	ID=exon_188;Parent=Phatr3_J8683.t1;Name=Phatr3_J8683-E1;constitutive=1;ensembl_end_phase=0;ensembl_phase=0;exon_id=Phatr3_J8683-E1;extra_copy_number=0;rank=1
chromosome_1	Liftoff	CDS	234971	236065	.	+	.	ID=Phatr3_J8683.p1;Parent=Phatr3_J8683.t1;extra_copy_number=0;protein_id=Phatr3_J8683.p1
chromosome_1	Liftoff	gene	236619	238103	.	+	.	ID=Phatr3_J42504;biotype=protein_coding;copy_num_ID=Phatr3_J42504_0;coverage=1.0;description=Predicted protein [Source:UniProtKB/TrEMBL%3BAcc:B7FRI5];extra_copy_number=0;gene_id=Phatr3_J42504;logic_name=ensemblgenomes;sequence_ID=0.996;valid_ORFs=0
chromosome_1	Liftoff	mRNA	236619	238103	.	+	.	ID=Phatr3_J42504.t1;Parent=Phatr3_J42504;biotype=protein_coding;extra_copy_number=0;matches_ref_protein=False;missing_start_codon=True;transcript_id=Phatr3_J42504.t1;valid_ORF=False
chromosome_1	Liftoff	exon	236619	237338	.	+	.	ID=exon_189;Parent=Phatr3_J42504.t1;Name=Phatr3_J42504-E1;constitutive=1;ensembl_end_phase=2;ensembl_phase=-1;exon_id=Phatr3_J42504-E1;extra_copy_number=0;rank=1
chromosome_1	Liftoff	exon	237422	238103	.	+	.	ID=exon_190;Parent=Phatr3_J42504.t1;Name=Phatr3_J42504-E2;constitutive=1;ensembl_end_phase=0;ensembl_phase=2;exon_id=Phatr3_J42504-E2;extra_copy_number=0;rank=2
chromosome_1	Liftoff	CDS	236650	237338	.	+	.	ID=Phatr3_J42504.p1;Parent=Phatr3_J42504.t1;extra_copy_number=0;protein_id=Phatr3_J42504.p1
chromosome_1	Liftoff	CDS	237422	238103	.	+	.	ID=Phatr3_J42504.p1;Parent=Phatr3_J42504.t1;extra_copy_number=0;protein_id=Phatr3_J42504.p1
chromosome_1	Liftoff	five_prime_UTR	236619	236649	.	+	.	ID=five_prime_UTR_17;Parent=Phatr3_J42504.t1;extra_copy_number=0
chromosome_1	Liftoff	gene	237471	238230	.	-	.	ID=Phatr3_EG01833;biotype=protein_coding;copy_num_ID=Phatr3_EG01833_0;coverage=1.0;extra_copy_number=0;gene_id=Phatr3_EG01833;logic_name=ensemblgenomes;sequence_ID=1.0;valid_ORFs=1
chromosome_1	Liftoff	mRNA	237471	238230	.	-	.	ID=Phatr3_EG01833.t1;Parent=Phatr3_EG01833;biotype=protein_coding;extra_copy_number=0;matches_ref_protein=True;transcript_id=Phatr3_EG01833.t1;valid_ORF=True
chromosome_1	Liftoff	exon	237471	238081	.	-	.	ID=exon_191;Parent=Phatr3_EG01833.t1;Name=Phatr3_EG01833-E2;constitutive=1;ensembl_end_phase=0;ensembl_phase=1;exon_id=Phatr3_EG01833-E2;extra_copy_number=0;rank=2
chromosome_1	Liftoff	exon	238158	238230	.	-	.	ID=exon_192;Parent=Phatr3_EG01833.t1;Name=Phatr3_EG01833-E1;constitutive=1;ensembl_end_phase=1;ensembl_phase=0;exon_id=Phatr3_EG01833-E1;extra_copy_number=0;rank=1
chromosome_1	Liftoff	CDS	237471	238081	.	-	.	ID=Phatr3_EG01833.p1;Parent=Phatr3_EG01833.t1;extra_copy_number=0;protein_id=Phatr3_EG01833.p1
chromosome_1	Liftoff	CDS	238158	238230	.	-	.	ID=Phatr3_EG01833.p1;Parent=Phatr3_EG01833.t1;extra_copy_number=0;protein_id=Phatr3_EG01833.p1
chromosome_1	Liftoff	gene	238246	241748	.	-	.	ID=Phatr3_J42505;biotype=protein_coding;copy_num_ID=Phatr3_J42505_0;coverage=0.999;description=Predicted protein [Source:UniProtKB/TrEMBL%3BAcc:B7FRI6];extra_copy_number=0;gene_id=Phatr3_J42505;logic_name=ensemblgenomes;sequence_ID=0.996;valid_ORFs=0
chromosome_1	Liftoff	mRNA	238246	241748	.	-	.	ID=Phatr3_J42505.t1;Parent=Phatr3_J42505;biotype=protein_coding;extra_copy_number=0;inframe_stop_codon=True;matches_ref_protein=False;transcript_id=Phatr3_J42505.t1;valid_ORF=False
chromosome_1	Liftoff	exon	238246	239402	.	-	.	ID=exon_193;Parent=Phatr3_J42505.t1;Name=Phatr3_J42505-E2;constitutive=1;ensembl_end_phase=0;ensembl_phase=2;exon_id=Phatr3_J42505-E2;extra_copy_number=0;rank=2
chromosome_1	Liftoff	exon	239477	241748	.	-	.	ID=exon_194;Parent=Phatr3_J42505.t1;Name=Phatr3_J42505-E1;constitutive=1;ensembl_end_phase=2;ensembl_phase=0;exon_id=Phatr3_J42505-E1;extra_copy_number=0;rank=1
chromosome_1	Liftoff	CDS	238246	239402	.	-	.	ID=Phatr3_J42505.p1;Parent=Phatr3_J42505.t1;extra_copy_number=0;protein_id=Phatr3_J42505.p1
chromosome_1	Liftoff	CDS	239477	241748	.	-	.	ID=Phatr3_J42505.p1;Parent=Phatr3_J42505.t1;extra_copy_number=0;protein_id=Phatr3_J42505.p1
chromosome_1	Liftoff	gene	242306	243385	.	+	.	ID=Phatr3_J31508;biotype=protein_coding;copy_num_ID=Phatr3_J31508_0;coverage=0.999;description=Predicted protein [Source:UniProtKB/TrEMBL%3BAcc:B7FRI7];extra_copy_number=0;gene_id=Phatr3_J31508;logic_name=ensemblgenomes;sequence_ID=0.998;valid_ORFs=0
chromosome_1	Liftoff	mRNA	242306	243385	.	+	.	ID=Phatr3_J31508.t1;Parent=Phatr3_J31508;biotype=protein_coding;extra_copy_number=0;matches_ref_protein=False;missing_stop_codon=True;transcript_id=Phatr3_J31508.t1;valid_ORF=False
chromosome_1	Liftoff	exon	242306	242724	.	+	.	ID=exon_195;Parent=Phatr3_J31508.t1;Name=Phatr3_J31508-E1;constitutive=1;ensembl_end_phase=2;ensembl_phase=0;exon_id=Phatr3_J31508-E1;extra_copy_number=0;rank=1
chromosome_1	Liftoff	exon	242792	243385	.	+	.	ID=exon_196;Parent=Phatr3_J31508.t1;Name=Phatr3_J31508-E2;constitutive=1;ensembl_end_phase=0;ensembl_phase=2;exon_id=Phatr3_J31508-E2;extra_copy_number=0;rank=2
chromosome_1	Liftoff	CDS	242306	242724	.	+	.	ID=Phatr3_J31508.p1;Parent=Phatr3_J31508.t1;extra_copy_number=0;protein_id=Phatr3_J31508.p1
chromosome_1	Liftoff	CDS	242792	243385	.	+	.	ID=Phatr3_J31508.p1;Parent=Phatr3_J31508.t1;extra_copy_number=0;protein_id=Phatr3_J31508.p1
chromosome_1	Liftoff	gene	243426	244176	.	-	.	ID=Phatr3_EG02200;biotype=protein_coding;copy_num_ID=Phatr3_EG02200_0;coverage=1.0;description=Predicted protein [Source:UniProtKB/TrEMBL%3BAcc:B7FRI8];extra_copy_number=0;gene_id=Phatr3_EG02200;logic_name=ensemblgenomes;sequence_ID=0.974;valid_ORFs=0
chromosome_1	Liftoff	mRNA	243426	244176	.	-	.	ID=Phatr3_EG02200.t1;Parent=Phatr3_EG02200;biotype=protein_coding;extra_copy_number=0;matches_ref_protein=False;missing_stop_codon=True;transcript_id=Phatr3_EG02200.t1;valid_ORF=False
chromosome_1	Liftoff	exon	243426	243850	.	-	.	ID=exon_197;Parent=Phatr3_EG02200.t1;Name=Phatr3_EG02200-E2;constitutive=1;ensembl_end_phase=0;ensembl_phase=2;exon_id=Phatr3_EG02200-E2;extra_copy_number=0;rank=2
chromosome_1	Liftoff	exon	243971	244176	.	-	.	ID=exon_198;Parent=Phatr3_EG02200.t1;Name=Phatr3_EG02200-E1;constitutive=1;ensembl_end_phase=2;ensembl_phase=0;exon_id=Phatr3_EG02200-E1;extra_copy_number=0;rank=1
chromosome_1	Liftoff	CDS	243426	243850	.	-	.	ID=Phatr3_EG02200.p1;Parent=Phatr3_EG02200.t1;extra_copy_number=0;protein_id=Phatr3_EG02200.p1
chromosome_1	Liftoff	CDS	243971	244176	.	-	.	ID=Phatr3_EG02200.p1;Parent=Phatr3_EG02200.t1;extra_copy_number=0;protein_id=Phatr3_EG02200.p1
chromosome_1	Liftoff	gene	244725	245129	.	-	.	ID=Phatr3_EG02192;biotype=protein_coding;copy_num_ID=Phatr3_EG02192_0;coverage=1.0;extra_copy_number=0;gene_id=Phatr3_EG02192;logic_name=ensemblgenomes;sequence_ID=1.0;valid_ORFs=1
chromosome_1	Liftoff	mRNA	244725	245129	.	-	.	ID=Phatr3_EG02192.t1;Parent=Phatr3_EG02192;biotype=protein_coding;extra_copy_number=0;matches_ref_protein=True;transcript_id=Phatr3_EG02192.t1;valid_ORF=True
chromosome_1	Liftoff	exon	244725	245129	.	-	.	ID=exon_199;Parent=Phatr3_EG02192.t1;Name=Phatr3_EG02192-E1;constitutive=1;ensembl_end_phase=0;ensembl_phase=0;exon_id=Phatr3_EG02192-E1;extra_copy_number=0;rank=1
chromosome_1	Liftoff	CDS	244725	245129	.	-	.	ID=Phatr3_EG02192.p1;Parent=Phatr3_EG02192.t1;extra_copy_number=0;protein_id=Phatr3_EG02192.p1
chromosome_1	Liftoff	gene	245788	247840	.	+	.	ID=Phatr3_J42507;biotype=protein_coding;copy_num_ID=Phatr3_J42507_0;coverage=1.0;description=Predicted protein [Source:UniProtKB/TrEMBL%3BAcc:B7FRI9];extra_copy_number=0;gene_id=Phatr3_J42507;logic_name=ensemblgenomes;sequence_ID=0.996;valid_ORFs=0
chromosome_1	Liftoff	mRNA	245788	247840	.	+	.	ID=Phatr3_J42507.t1;Parent=Phatr3_J42507;biotype=protein_coding;extra_copy_number=0;matches_ref_protein=False;missing_stop_codon=True;transcript_id=Phatr3_J42507.t1;valid_ORF=False
chromosome_1	Liftoff	exon	245788	247840	.	+	.	ID=exon_200;Parent=Phatr3_J42507.t1;Name=Phatr3_J42507-E1;constitutive=1;ensembl_end_phase=0;ensembl_phase=-1;exon_id=Phatr3_J42507-E1;extra_copy_number=0;rank=1
chromosome_1	Liftoff	CDS	245913	247840	.	+	.	ID=Phatr3_J42507.p1;Parent=Phatr3_J42507.t1;extra_copy_number=0;protein_id=Phatr3_J42507.p1
chromosome_1	Liftoff	five_prime_UTR	245788	245912	.	+	.	ID=five_prime_UTR_18;Parent=Phatr3_J42507.t1;extra_copy_number=0
chromosome_1	Liftoff	gene	248088	248492	.	-	.	ID=Phatr3_J31511;biotype=protein_coding;copy_num_ID=Phatr3_J31511_0;coverage=1.0;description=Predicted protein [Source:UniProtKB/TrEMBL%3BAcc:B7FRJ0];extra_copy_number=0;gene_id=Phatr3_J31511;logic_name=ensemblgenomes;sequence_ID=0.995;valid_ORFs=1
chromosome_1	Liftoff	mRNA	248088	248492	.	-	.	ID=Phatr3_J31511.t1;Parent=Phatr3_J31511;biotype=protein_coding;extra_copy_number=0;matches_ref_protein=False;transcript_id=Phatr3_J31511.t1;valid_ORF=True
chromosome_1	Liftoff	exon	248088	248492	.	-	.	ID=exon_201;Parent=Phatr3_J31511.t1;Name=Phatr3_J31511-E1;constitutive=1;ensembl_end_phase=0;ensembl_phase=0;exon_id=Phatr3_J31511-E1;extra_copy_number=0;rank=1
chromosome_1	Liftoff	CDS	248088	248492	.	-	.	ID=Phatr3_J31511.p1;Parent=Phatr3_J31511.t1;extra_copy_number=0;protein_id=Phatr3_J31511.p1
chromosome_1	Liftoff	gene	248993	250784	.	+	.	ID=Phatr3_J1598;biotype=protein_coding;copy_num_ID=Phatr3_J1598_0;coverage=1.0;extra_copy_number=0;gene_id=Phatr3_J1598;logic_name=ensemblgenomes;sequence_ID=0.997;valid_ORFs=0
chromosome_1	Liftoff	mRNA	248993	250784	.	+	.	ID=Phatr3_J1598.t1;Parent=Phatr3_J1598;biotype=protein_coding;extra_copy_number=0;matches_ref_protein=False;missing_stop_codon=True;transcript_id=Phatr3_J1598.t1;valid_ORF=False
chromosome_1	Liftoff	exon	248993	250784	.	+	.	ID=exon_202;Parent=Phatr3_J1598.t1;Name=Phatr3_J1598-E1;constitutive=1;ensembl_end_phase=0;ensembl_phase=0;exon_id=Phatr3_J1598-E1;extra_copy_number=0;rank=1
chromosome_1	Liftoff	CDS	248993	250784	.	+	.	ID=Phatr3_J1598.p1;Parent=Phatr3_J1598.t1;extra_copy_number=0;protein_id=Phatr3_J1598.p1
chromosome_1	Liftoff	gene	251296	252362	.	-	.	ID=Phatr3_J42510;biotype=protein_coding;copy_num_ID=Phatr3_J42510_0;coverage=1.0;description=Predicted protein [Source:UniProtKB/TrEMBL%3BAcc:B7FRJ2];extra_copy_number=0;gene_id=Phatr3_J42510;logic_name=ensemblgenomes;sequence_ID=0.997;valid_ORFs=0
chromosome_1	Liftoff	mRNA	251296	252362	.	-	.	ID=Phatr3_J42510.t1;Parent=Phatr3_J42510;biotype=protein_coding;extra_copy_number=0;matches_ref_protein=False;missing_stop_codon=True;transcript_id=Phatr3_J42510.t1;valid_ORF=False
chromosome_1	Liftoff	exon	251296	252362	.	-	.	ID=exon_203;Parent=Phatr3_J42510.t1;Name=Phatr3_J42510-E1;constitutive=1;ensembl_end_phase=0;ensembl_phase=0;exon_id=Phatr3_J42510-E1;extra_copy_number=0;rank=1
chromosome_1	Liftoff	CDS	251296	252362	.	-	.	ID=Phatr3_J42510.p1;Parent=Phatr3_J42510.t1;extra_copy_number=0;protein_id=Phatr3_J42510.p1
chromosome_1	Liftoff	gene	253516	255334	.	+	.	ID=Phatr3_EG01794;biotype=protein_coding;copy_num_ID=Phatr3_EG01794_0;coverage=1.0;extra_copy_number=0;gene_id=Phatr3_EG01794;logic_name=ensemblgenomes;sequence_ID=0.996;valid_ORFs=0
chromosome_1	Liftoff	mRNA	253516	255334	.	+	.	ID=Phatr3_EG01794.t1;Parent=Phatr3_EG01794;biotype=protein_coding;extra_copy_number=0;matches_ref_protein=False;missing_stop_codon=True;transcript_id=Phatr3_EG01794.t1;valid_ORF=False
chromosome_1	Liftoff	exon	253516	255334	.	+	.	ID=exon_204;Parent=Phatr3_EG01794.t1;Name=Phatr3_EG01794-E1;constitutive=1;ensembl_end_phase=0;ensembl_phase=0;exon_id=Phatr3_EG01794-E1;extra_copy_number=0;rank=1
chromosome_1	Liftoff	CDS	253516	255334	.	+	.	ID=Phatr3_EG01794.p1;Parent=Phatr3_EG01794.t1;extra_copy_number=0;protein_id=Phatr3_EG01794.p1
chromosome_1	Liftoff	gene	254740	255126	.	-	.	ID=Phatr3_EG01884;biotype=protein_coding;copy_num_ID=Phatr3_EG01884_0;coverage=1.0;extra_copy_number=0;gene_id=Phatr3_EG01884;logic_name=ensemblgenomes;sequence_ID=0.997;valid_ORFs=1
chromosome_1	Liftoff	mRNA	254740	255126	.	-	.	ID=Phatr3_EG01884.t1;Parent=Phatr3_EG01884;biotype=protein_coding;extra_copy_number=0;matches_ref_protein=False;transcript_id=Phatr3_EG01884.t1;valid_ORF=True
chromosome_1	Liftoff	exon	254740	254866	.	-	.	ID=exon_205;Parent=Phatr3_EG01884.t1;Name=Phatr3_EG01884-E2;constitutive=1;ensembl_end_phase=0;ensembl_phase=2;exon_id=Phatr3_EG01884-E2;extra_copy_number=0;rank=2
chromosome_1	Liftoff	exon	254888	255126	.	-	.	ID=exon_206;Parent=Phatr3_EG01884.t1;Name=Phatr3_EG01884-E1;constitutive=1;ensembl_end_phase=2;ensembl_phase=0;exon_id=Phatr3_EG01884-E1;extra_copy_number=0;rank=1
chromosome_1	Liftoff	CDS	254740	254866	.	-	.	ID=Phatr3_EG01884.p1;Parent=Phatr3_EG01884.t1;extra_copy_number=0;protein_id=Phatr3_EG01884.p1
chromosome_1	Liftoff	CDS	254888	255126	.	-	.	ID=Phatr3_EG01884.p1;Parent=Phatr3_EG01884.t1;extra_copy_number=0;protein_id=Phatr3_EG01884.p1
chromosome_1	Liftoff	gene	255693	258986	.	-	.	ID=Phatr3_J42512;biotype=protein_coding;copy_num_ID=Phatr3_J42512_0;coverage=0.999;description=Predicted protein [Source:UniProtKB/TrEMBL%3BAcc:B7FRJ3];extra_copy_number=0;gene_id=Phatr3_J42512;logic_name=ensemblgenomes;sequence_ID=0.996;valid_ORFs=0
chromosome_1	Liftoff	mRNA	255693	258986	.	-	.	ID=Phatr3_J42512.t1;Parent=Phatr3_J42512;biotype=protein_coding;extra_copy_number=0;inframe_stop_codon=True;matches_ref_protein=False;transcript_id=Phatr3_J42512.t1;valid_ORF=False
chromosome_1	Liftoff	exon	255693	258986	.	-	.	ID=exon_207;Parent=Phatr3_J42512.t1;Name=Phatr3_J42512-E1;constitutive=1;ensembl_end_phase=0;ensembl_phase=0;exon_id=Phatr3_J42512-E1;extra_copy_number=0;rank=1
chromosome_1	Liftoff	CDS	255693	258986	.	-	.	ID=Phatr3_J42512.p1;Parent=Phatr3_J42512.t1;extra_copy_number=0;protein_id=Phatr3_J42512.p1
chromosome_1	Liftoff	gene	257291	257938	.	+	.	ID=Phatr3_EG01811;biotype=protein_coding;copy_num_ID=Phatr3_EG01811_0;coverage=1.0;extra_copy_number=0;gene_id=Phatr3_EG01811;logic_name=ensemblgenomes;sequence_ID=1.0;valid_ORFs=1
chromosome_1	Liftoff	mRNA	257291	257938	.	+	.	ID=Phatr3_EG01811.t1;Parent=Phatr3_EG01811;biotype=protein_coding;extra_copy_number=0;matches_ref_protein=True;transcript_id=Phatr3_EG01811.t1;valid_ORF=True
chromosome_1	Liftoff	exon	257291	257746	.	+	.	ID=exon_208;Parent=Phatr3_EG01811.t1;Name=Phatr3_EG01811-E1;constitutive=1;ensembl_end_phase=0;ensembl_phase=0;exon_id=Phatr3_EG01811-E1;extra_copy_number=0;rank=1
chromosome_1	Liftoff	exon	257780	257938	.	+	.	ID=exon_209;Parent=Phatr3_EG01811.t1;Name=Phatr3_EG01811-E2;constitutive=1;ensembl_end_phase=0;ensembl_phase=0;exon_id=Phatr3_EG01811-E2;extra_copy_number=0;rank=2
chromosome_1	Liftoff	CDS	257291	257746	.	+	.	ID=Phatr3_EG01811.p1;Parent=Phatr3_EG01811.t1;extra_copy_number=0;protein_id=Phatr3_EG01811.p1
chromosome_1	Liftoff	CDS	257780	257938	.	+	.	ID=Phatr3_EG01811.p1;Parent=Phatr3_EG01811.t1;extra_copy_number=0;protein_id=Phatr3_EG01811.p1
chromosome_1	Liftoff	gene	258542	259042	.	+	.	ID=Phatr3_EG01762;biotype=protein_coding;copy_num_ID=Phatr3_EG01762_0;coverage=1.0;extra_copy_number=0;gene_id=Phatr3_EG01762;logic_name=ensemblgenomes;sequence_ID=1.0;valid_ORFs=1
chromosome_1	Liftoff	mRNA	258542	259042	.	+	.	ID=Phatr3_EG01762.t1;Parent=Phatr3_EG01762;biotype=protein_coding;extra_copy_number=0;matches_ref_protein=True;transcript_id=Phatr3_EG01762.t1;valid_ORF=True
chromosome_1	Liftoff	exon	258542	258616	.	+	.	ID=exon_210;Parent=Phatr3_EG01762.t1;Name=Phatr3_EG01762-E1;constitutive=1;ensembl_end_phase=0;ensembl_phase=0;exon_id=Phatr3_EG01762-E1;extra_copy_number=0;rank=1
chromosome_1	Liftoff	exon	258713	259042	.	+	.	ID=exon_211;Parent=Phatr3_EG01762.t1;Name=Phatr3_EG01762-E2;constitutive=1;ensembl_end_phase=0;ensembl_phase=0;exon_id=Phatr3_EG01762-E2;extra_copy_number=0;rank=2
chromosome_1	Liftoff	CDS	258542	258616	.	+	.	ID=Phatr3_EG01762.p1;Parent=Phatr3_EG01762.t1;extra_copy_number=0;protein_id=Phatr3_EG01762.p1
chromosome_1	Liftoff	CDS	258713	259042	.	+	.	ID=Phatr3_EG01762.p1;Parent=Phatr3_EG01762.t1;extra_copy_number=0;protein_id=Phatr3_EG01762.p1
chromosome_1	Liftoff	gene	259958	264428	.	+	.	ID=Phatr3_J42513;biotype=protein_coding;copy_num_ID=Phatr3_J42513_0;coverage=1.0;description=Predicted protein [Source:UniProtKB/TrEMBL%3BAcc:B7FRJ4];extra_copy_number=0;gene_id=Phatr3_J42513;logic_name=ensemblgenomes;sequence_ID=0.992;valid_ORFs=0
chromosome_1	Liftoff	mRNA	259958	264428	.	+	.	ID=Phatr3_J42513.t1;Parent=Phatr3_J42513;biotype=protein_coding;extra_copy_number=0;inframe_stop_codon=True;matches_ref_protein=False;transcript_id=Phatr3_J42513.t1;valid_ORF=False
chromosome_1	Liftoff	exon	259958	261742	.	+	.	ID=exon_212;Parent=Phatr3_J42513.t1;Name=Phatr3_J42513-E1;constitutive=1;ensembl_end_phase=2;ensembl_phase=0;exon_id=Phatr3_J42513-E1;extra_copy_number=0;rank=1
chromosome_1	Liftoff	exon	261823	262007	.	+	.	ID=exon_213;Parent=Phatr3_J42513.t1;Name=Phatr3_J42513-E2;constitutive=1;ensembl_end_phase=2;ensembl_phase=2;exon_id=Phatr3_J42513-E2;extra_copy_number=0;rank=2
chromosome_1	Liftoff	exon	262081	262375	.	+	.	ID=exon_214;Parent=Phatr3_J42513.t1;Name=Phatr3_J42513-E3;constitutive=1;ensembl_end_phase=0;ensembl_phase=2;exon_id=Phatr3_J42513-E3;extra_copy_number=0;rank=3
chromosome_1	Liftoff	exon	262453	263361	.	+	.	ID=exon_215;Parent=Phatr3_J42513.t1;Name=Phatr3_J42513-E4;constitutive=1;ensembl_end_phase=0;ensembl_phase=0;exon_id=Phatr3_J42513-E4;extra_copy_number=0;rank=4
chromosome_1	Liftoff	exon	263445	264428	.	+	.	ID=exon_216;Parent=Phatr3_J42513.t1;Name=Phatr3_J42513-E5;constitutive=1;ensembl_end_phase=0;ensembl_phase=0;exon_id=Phatr3_J42513-E5;extra_copy_number=0;rank=5
chromosome_1	Liftoff	CDS	259958	261742	.	+	.	ID=Phatr3_J42513.p1;Parent=Phatr3_J42513.t1;extra_copy_number=0;protein_id=Phatr3_J42513.p1
chromosome_1	Liftoff	CDS	261823	262007	.	+	.	ID=Phatr3_J42513.p1;Parent=Phatr3_J42513.t1;extra_copy_number=0;protein_id=Phatr3_J42513.p1
chromosome_1	Liftoff	CDS	262081	262375	.	+	.	ID=Phatr3_J42513.p1;Parent=Phatr3_J42513.t1;extra_copy_number=0;protein_id=Phatr3_J42513.p1
chromosome_1	Liftoff	CDS	262453	263361	.	+	.	ID=Phatr3_J42513.p1;Parent=Phatr3_J42513.t1;extra_copy_number=0;protein_id=Phatr3_J42513.p1
chromosome_1	Liftoff	CDS	263445	264428	.	+	.	ID=Phatr3_J42513.p1;Parent=Phatr3_J42513.t1;extra_copy_number=0;protein_id=Phatr3_J42513.p1
chromosome_1	Liftoff	gene	264576	265832	.	-	.	ID=Phatr3_J42514;biotype=protein_coding;copy_num_ID=Phatr3_J42514_0;coverage=1.0;description=Predicted protein [Source:UniProtKB/TrEMBL%3BAcc:B7FRJ5];extra_copy_number=0;gene_id=Phatr3_J42514;logic_name=ensemblgenomes;sequence_ID=0.996;valid_ORFs=0
chromosome_1	Liftoff	mRNA	264576	265832	.	-	.	ID=Phatr3_J42514.t1;Parent=Phatr3_J42514;biotype=protein_coding;extra_copy_number=0;matches_ref_protein=False;missing_stop_codon=True;transcript_id=Phatr3_J42514.t1;valid_ORF=False
chromosome_1	Liftoff	exon	264576	265186	.	-	.	ID=exon_217;Parent=Phatr3_J42514.t1;Name=Phatr3_J42514-E3;constitutive=1;ensembl_end_phase=0;ensembl_phase=1;exon_id=Phatr3_J42514-E3;extra_copy_number=0;rank=3
chromosome_1	Liftoff	exon	265279	265334	.	-	.	ID=exon_218;Parent=Phatr3_J42514.t1;Name=Phatr3_J42514-E2;constitutive=1;ensembl_end_phase=1;ensembl_phase=2;exon_id=Phatr3_J42514-E2;extra_copy_number=0;rank=2
chromosome_1	Liftoff	exon	265728	265832	.	-	.	ID=exon_219;Parent=Phatr3_J42514.t1;Name=Phatr3_J42514-E1;constitutive=1;ensembl_end_phase=2;ensembl_phase=0;exon_id=Phatr3_J42514-E1;extra_copy_number=0;rank=1
chromosome_1	Liftoff	CDS	264576	265186	.	-	.	ID=Phatr3_J42514.p1;Parent=Phatr3_J42514.t1;extra_copy_number=0;protein_id=Phatr3_J42514.p1
chromosome_1	Liftoff	CDS	265279	265334	.	-	.	ID=Phatr3_J42514.p1;Parent=Phatr3_J42514.t1;extra_copy_number=0;protein_id=Phatr3_J42514.p1
chromosome_1	Liftoff	CDS	265728	265832	.	-	.	ID=Phatr3_J42514.p1;Parent=Phatr3_J42514.t1;extra_copy_number=0;protein_id=Phatr3_J42514.p1
chromosome_1	Liftoff	gene	266866	268254	.	-	.	ID=Phatr3_J31518;biotype=protein_coding;copy_num_ID=Phatr3_J31518_0;coverage=0.997;description=Predicted protein [Source:UniProtKB/TrEMBL%3BAcc:B7FRJ6];extra_copy_number=0;gene_id=Phatr3_J31518;logic_name=ensemblgenomes;sequence_ID=0.973;valid_ORFs=0
chromosome_1	Liftoff	mRNA	266866	268254	.	-	.	ID=Phatr3_J31518.t1;Parent=Phatr3_J31518;biotype=protein_coding;extra_copy_number=0;inframe_stop_codon=True;matches_ref_protein=False;transcript_id=Phatr3_J31518.t1;valid_ORF=False
chromosome_1	Liftoff	exon	266866	268254	.	-	.	ID=exon_220;Parent=Phatr3_J31518.t1;Name=Phatr3_J31518-E1;constitutive=1;ensembl_end_phase=0;ensembl_phase=0;exon_id=Phatr3_J31518-E1;extra_copy_number=0;rank=1
chromosome_1	Liftoff	CDS	266866	268254	.	-	.	ID=Phatr3_J31518.p1;Parent=Phatr3_J31518.t1;extra_copy_number=0;protein_id=Phatr3_J31518.p1
chromosome_1	Liftoff	gene	269697	270557	.	+	.	ID=Phatr3_J42515;biotype=protein_coding;copy_num_ID=Phatr3_J42515_0;coverage=0.994;description=Predicted protein [Source:UniProtKB/TrEMBL%3BAcc:B7FRJ7];extra_copy_number=0;gene_id=Phatr3_J42515;logic_name=ensemblgenomes;sequence_ID=0.975;valid_ORFs=0
chromosome_1	Liftoff	mRNA	269697	270557	.	+	.	ID=Phatr3_J42515.t1;Parent=Phatr3_J42515;biotype=protein_coding;extra_copy_number=0;matches_ref_protein=False;missing_start_codon=True;transcript_id=Phatr3_J42515.t1;valid_ORF=False
chromosome_1	Liftoff	exon	269697	269864	.	+	.	ID=exon_221;Parent=Phatr3_J42515.t1;Name=Phatr3_J42515-E1;constitutive=1;ensembl_end_phase=0;ensembl_phase=-1;exon_id=Phatr3_J42515-E1;extra_copy_number=0;rank=1
chromosome_1	Liftoff	exon	269900	270036	.	+	.	ID=exon_222;Parent=Phatr3_J42515.t1;Name=Phatr3_J42515-E2;constitutive=1;ensembl_end_phase=0;ensembl_phase=0;exon_id=Phatr3_J42515-E2;extra_copy_number=0;rank=2
chromosome_1	Liftoff	exon	270127	270557	.	+	.	ID=exon_223;Parent=Phatr3_J42515.t1;Name=Phatr3_J42515-E3;constitutive=1;ensembl_end_phase=-1;ensembl_phase=0;exon_id=Phatr3_J42515-E3;extra_copy_number=0;rank=3
chromosome_1	Liftoff	CDS	269790	269864	.	+	.	ID=Phatr3_J42515.p1;Parent=Phatr3_J42515.t1;extra_copy_number=0;protein_id=Phatr3_J42515.p1
chromosome_1	Liftoff	CDS	269900	270036	.	+	.	ID=Phatr3_J42515.p1;Parent=Phatr3_J42515.t1;extra_copy_number=0;protein_id=Phatr3_J42515.p1
chromosome_1	Liftoff	CDS	270127	270369	.	+	.	ID=Phatr3_J42515.p1;Parent=Phatr3_J42515.t1;extra_copy_number=0;protein_id=Phatr3_J42515.p1
chromosome_1	Liftoff	five_prime_UTR	269697	269789	.	+	.	ID=five_prime_UTR_19;Parent=Phatr3_J42515.t1;extra_copy_number=0
chromosome_1	Liftoff	three_prime_UTR	270370	270557	.	+	.	ID=three_prime_UTR_11;Parent=Phatr3_J42515.t1;extra_copy_number=0
chromosome_1	Liftoff	gene	271094	272015	.	+	.	ID=Phatr3_J53939;biotype=protein_coding;copy_num_ID=Phatr3_J53939_0;coverage=1.0;description=Proteasome alpha 1 subunit [Source:UniProtKB/TrEMBL%3BAcc:B7FRJ8];extra_copy_number=0;gene_id=Phatr3_J53939;logic_name=ensemblgenomes;sequence_ID=0.998;valid_ORFs=1
chromosome_1	Liftoff	mRNA	271094	272015	.	+	.	ID=Phatr3_J53939.t1;Parent=Phatr3_J53939;biotype=protein_coding;extra_copy_number=0;matches_ref_protein=False;transcript_id=Phatr3_J53939.t1;valid_ORF=True
chromosome_1	Liftoff	exon	271094	271148	.	+	.	ID=exon_224;Parent=Phatr3_J53939.t1;Name=Phatr3_J53939-E1;constitutive=1;ensembl_end_phase=2;ensembl_phase=-1;exon_id=Phatr3_J53939-E1;extra_copy_number=0;rank=1
chromosome_1	Liftoff	exon	271263	272015	.	+	.	ID=exon_225;Parent=Phatr3_J53939.t1;Name=Phatr3_J53939-E2;constitutive=1;ensembl_end_phase=-1;ensembl_phase=2;exon_id=Phatr3_J53939-E2;extra_copy_number=0;rank=2
chromosome_1	Liftoff	CDS	271135	271148	.	+	.	ID=Phatr3_J53939.p1;Parent=Phatr3_J53939.t1;extra_copy_number=0;protein_id=Phatr3_J53939.p1
chromosome_1	Liftoff	CDS	271263	271986	.	+	.	ID=Phatr3_J53939.p1;Parent=Phatr3_J53939.t1;extra_copy_number=0;protein_id=Phatr3_J53939.p1
chromosome_1	Liftoff	five_prime_UTR	271094	271134	.	+	.	ID=five_prime_UTR_20;Parent=Phatr3_J53939.t1;extra_copy_number=0
chromosome_1	Liftoff	three_prime_UTR	271987	272015	.	+	.	ID=three_prime_UTR_12;Parent=Phatr3_J53939.t1;extra_copy_number=0
chromosome_1	Liftoff	gene	272091	273890	.	-	.	ID=Phatr3_J24353;Name=AROA;biotype=protein_coding;copy_num_ID=Phatr3_J24353_0;coverage=1.0;description=3-deoxy-7-phosphoheptulonate synthase [Source:UniProtKB/TrEMBL%3BAcc:B7FRJ9];extra_copy_number=0;gene_id=Phatr3_J24353;logic_name=ensemblgenomes;sequence_ID=0.998;valid_ORFs=1
chromosome_1	Liftoff	mRNA	272091	273890	.	-	.	ID=Phatr3_J24353.t1;Parent=Phatr3_J24353;biotype=protein_coding;extra_copy_number=0;matches_ref_protein=True;transcript_id=Phatr3_J24353.t1;valid_ORF=True
chromosome_1	Liftoff	exon	272091	272862	.	-	.	ID=exon_226;Parent=Phatr3_J24353.t1;Name=Phatr3_J24353-E3;constitutive=1;ensembl_end_phase=0;ensembl_phase=2;exon_id=Phatr3_J24353-E3;extra_copy_number=0;rank=3
chromosome_1	Liftoff	exon	272954	273610	.	-	.	ID=exon_227;Parent=Phatr3_J24353.t1;Name=Phatr3_J24353-E2;constitutive=1;ensembl_end_phase=2;ensembl_phase=2;exon_id=Phatr3_J24353-E2;extra_copy_number=0;rank=2
chromosome_1	Liftoff	exon	273817	273890	.	-	.	ID=exon_228;Parent=Phatr3_J24353.t1;Name=Phatr3_J24353-E1;constitutive=1;ensembl_end_phase=2;ensembl_phase=0;exon_id=Phatr3_J24353-E1;extra_copy_number=0;rank=1
chromosome_1	Liftoff	CDS	272091	272862	.	-	.	ID=Phatr3_J24353.p1;Parent=Phatr3_J24353.t1;extra_copy_number=0;protein_id=Phatr3_J24353.p1
chromosome_1	Liftoff	CDS	272954	273610	.	-	.	ID=Phatr3_J24353.p1;Parent=Phatr3_J24353.t1;extra_copy_number=0;protein_id=Phatr3_J24353.p1
chromosome_1	Liftoff	CDS	273817	273890	.	-	.	ID=Phatr3_J24353.p1;Parent=Phatr3_J24353.t1;extra_copy_number=0;protein_id=Phatr3_J24353.p1
chromosome_1	Liftoff	gene	274892	275568	.	-	.	ID=Phatr3_J42518;biotype=protein_coding;copy_num_ID=Phatr3_J42518_0;coverage=1.0;description=Predicted protein [Source:UniProtKB/TrEMBL%3BAcc:B7FRK0];extra_copy_number=0;gene_id=Phatr3_J42518;logic_name=ensemblgenomes;sequence_ID=1.0;valid_ORFs=1
chromosome_1	Liftoff	mRNA	274892	275568	.	-	.	ID=Phatr3_J42518.t1;Parent=Phatr3_J42518;biotype=protein_coding;extra_copy_number=0;matches_ref_protein=True;transcript_id=Phatr3_J42518.t1;valid_ORF=True
chromosome_1	Liftoff	exon	274892	275182	.	-	.	ID=exon_229;Parent=Phatr3_J42518.t1;Name=Phatr3_J42518-E2;constitutive=1;ensembl_end_phase=0;ensembl_phase=0;exon_id=Phatr3_J42518-E2;extra_copy_number=0;rank=2
chromosome_1	Liftoff	exon	275500	275568	.	-	.	ID=exon_230;Parent=Phatr3_J42518.t1;Name=Phatr3_J42518-E1;constitutive=1;ensembl_end_phase=0;ensembl_phase=0;exon_id=Phatr3_J42518-E1;extra_copy_number=0;rank=1
chromosome_1	Liftoff	CDS	274892	275182	.	-	.	ID=Phatr3_J42518.p1;Parent=Phatr3_J42518.t1;extra_copy_number=0;protein_id=Phatr3_J42518.p1
chromosome_1	Liftoff	CDS	275500	275568	.	-	.	ID=Phatr3_J42518.p1;Parent=Phatr3_J42518.t1;extra_copy_number=0;protein_id=Phatr3_J42518.p1
chromosome_1	Liftoff	gene	276225	276845	.	-	.	ID=Phatr3_J42519;biotype=protein_coding;copy_num_ID=Phatr3_J42519_0;coverage=1.0;description=Fucoxanhin chlorophyll binding protein related [Source:UniProtKB/TrEMBL%3BAcc:B7FRK1];extra_copy_number=0;gene_id=Phatr3_J42519;logic_name=ensemblgenomes;sequence_ID=0.993;valid_ORFs=1
chromosome_1	Liftoff	mRNA	276225	276845	.	-	.	ID=Phatr3_J42519.t1;Parent=Phatr3_J42519;biotype=protein_coding;extra_copy_number=0;matches_ref_protein=False;transcript_id=Phatr3_J42519.t1;valid_ORF=True
chromosome_1	Liftoff	exon	276225	276845	.	-	.	ID=exon_231;Parent=Phatr3_J42519.t1;Name=Phatr3_J42519-E1;constitutive=1;ensembl_end_phase=0;ensembl_phase=0;exon_id=Phatr3_J42519-E1;extra_copy_number=0;rank=1
chromosome_1	Liftoff	CDS	276225	276845	.	-	.	ID=Phatr3_J42519.p1;Parent=Phatr3_J42519.t1;extra_copy_number=0;protein_id=Phatr3_J42519.p1
chromosome_1	Liftoff	gene	277223	278456	.	+	.	ID=Phatr3_J17226;biotype=protein_coding;copy_num_ID=Phatr3_J17226_0;coverage=0.999;description=Predicted protein [Source:UniProtKB/TrEMBL%3BAcc:B7FRK2];extra_copy_number=0;gene_id=Phatr3_J17226;logic_name=ensemblgenomes;sequence_ID=0.988;valid_ORFs=0
chromosome_1	Liftoff	mRNA	277223	278456	.	+	.	ID=Phatr3_J17226.t1;Parent=Phatr3_J17226;biotype=protein_coding;extra_copy_number=0;matches_ref_protein=False;missing_stop_codon=True;transcript_id=Phatr3_J17226.t1;valid_ORF=False
chromosome_1	Liftoff	exon	277223	278041	.	+	.	ID=exon_232;Parent=Phatr3_J17226.t1;Name=Phatr3_J17226-E1;constitutive=1;ensembl_end_phase=1;ensembl_phase=0;exon_id=Phatr3_J17226-E1;extra_copy_number=0;rank=1
chromosome_1	Liftoff	exon	278108	278456	.	+	.	ID=exon_233;Parent=Phatr3_J17226.t1;Name=Phatr3_J17226-E2;constitutive=1;ensembl_end_phase=-1;ensembl_phase=1;exon_id=Phatr3_J17226-E2;extra_copy_number=0;rank=2
chromosome_1	Liftoff	CDS	277223	278041	.	+	.	ID=Phatr3_J17226.p1;Parent=Phatr3_J17226.t1;extra_copy_number=0;protein_id=Phatr3_J17226.p1
chromosome_1	Liftoff	CDS	278108	278283	.	+	.	ID=Phatr3_J17226.p1;Parent=Phatr3_J17226.t1;extra_copy_number=0;protein_id=Phatr3_J17226.p1
chromosome_1	Liftoff	three_prime_UTR	278284	278456	.	+	.	ID=three_prime_UTR_13;Parent=Phatr3_J17226.t1;extra_copy_number=0
chromosome_1	Liftoff	gene	278471	281878	.	-	.	ID=Phatr3_J31525;biotype=protein_coding;copy_num_ID=Phatr3_J31525_0;coverage=1.0;description=Predicted protein [Source:UniProtKB/TrEMBL%3BAcc:B7FRK3];extra_copy_number=0;gene_id=Phatr3_J31525;logic_name=ensemblgenomes;sequence_ID=0.992;valid_ORFs=0
chromosome_1	Liftoff	mRNA	278471	281878	.	-	.	ID=Phatr3_J31525.t1;Parent=Phatr3_J31525;biotype=protein_coding;extra_copy_number=0;matches_ref_protein=False;missing_stop_codon=True;transcript_id=Phatr3_J31525.t1;valid_ORF=False
chromosome_1	Liftoff	exon	278471	278833	.	-	.	ID=exon_234;Parent=Phatr3_J31525.t1;Name=Phatr3_J31525-E2;constitutive=1;ensembl_end_phase=0;ensembl_phase=0;exon_id=Phatr3_J31525-E2;extra_copy_number=0;rank=2
chromosome_1	Liftoff	exon	278916	281878	.	-	.	ID=exon_235;Parent=Phatr3_J31525.t1;Name=Phatr3_J31525-E1;constitutive=1;ensembl_end_phase=0;ensembl_phase=0;exon_id=Phatr3_J31525-E1;extra_copy_number=0;rank=1
chromosome_1	Liftoff	CDS	278471	278833	.	-	.	ID=Phatr3_J31525.p1;Parent=Phatr3_J31525.t1;extra_copy_number=0;protein_id=Phatr3_J31525.p1
chromosome_1	Liftoff	CDS	278916	281878	.	-	.	ID=Phatr3_J31525.p1;Parent=Phatr3_J31525.t1;extra_copy_number=0;protein_id=Phatr3_J31525.p1
chromosome_1	Liftoff	gene	282155	283633	.	+	.	ID=Phatr3_J42521;biotype=protein_coding;copy_num_ID=Phatr3_J42521_0;coverage=1.0;description=Predicted protein [Source:UniProtKB/TrEMBL%3BAcc:B7FRK4];extra_copy_number=0;gene_id=Phatr3_J42521;logic_name=ensemblgenomes;sequence_ID=0.999;valid_ORFs=1
chromosome_1	Liftoff	mRNA	282155	283633	.	+	.	ID=Phatr3_J42521.t1;Parent=Phatr3_J42521;biotype=protein_coding;extra_copy_number=0;matches_ref_protein=True;transcript_id=Phatr3_J42521.t1;valid_ORF=True
chromosome_1	Liftoff	exon	282155	283633	.	+	.	ID=exon_236;Parent=Phatr3_J42521.t1;Name=Phatr3_J42521-E1;constitutive=1;ensembl_end_phase=0;ensembl_phase=0;exon_id=Phatr3_J42521-E1;extra_copy_number=0;rank=1
chromosome_1	Liftoff	CDS	282155	283633	.	+	.	ID=Phatr3_J42521.p1;Parent=Phatr3_J42521.t1;extra_copy_number=0;protein_id=Phatr3_J42521.p1
chromosome_1	Liftoff	gene	283679	286081	.	-	.	ID=Phatr3_J17228;biotype=protein_coding;copy_num_ID=Phatr3_J17228_0;coverage=1.0;description=Predicted protein [Source:UniProtKB/TrEMBL%3BAcc:B7FRK5];extra_copy_number=0;gene_id=Phatr3_J17228;logic_name=ensemblgenomes;sequence_ID=0.997;valid_ORFs=1
chromosome_1	Liftoff	mRNA	283679	286081	.	-	.	ID=Phatr3_J17228.t1;Parent=Phatr3_J17228;biotype=protein_coding;extra_copy_number=0;matches_ref_protein=False;transcript_id=Phatr3_J17228.t1;valid_ORF=True
chromosome_1	Liftoff	exon	283679	286081	.	-	.	ID=exon_237;Parent=Phatr3_J17228.t1;Name=Phatr3_J17228-E1;constitutive=1;ensembl_end_phase=0;ensembl_phase=0;exon_id=Phatr3_J17228-E1;extra_copy_number=0;rank=1
chromosome_1	Liftoff	CDS	283679	286081	.	-	.	ID=Phatr3_J17228.p1;Parent=Phatr3_J17228.t1;extra_copy_number=0;protein_id=Phatr3_J17228.p1
chromosome_1	Liftoff	gene	286284	287256	.	-	.	ID=Phatr3_J42523;biotype=protein_coding;copy_num_ID=Phatr3_J42523_0;coverage=1.0;description=Predicted protein [Source:UniProtKB/TrEMBL%3BAcc:B7FRK6];extra_copy_number=0;gene_id=Phatr3_J42523;logic_name=ensemblgenomes;sequence_ID=0.995;valid_ORFs=0
chromosome_1	Liftoff	mRNA	286284	287256	.	-	.	ID=Phatr3_J42523.t1;Parent=Phatr3_J42523;biotype=protein_coding;extra_copy_number=0;matches_ref_protein=False;missing_stop_codon=True;transcript_id=Phatr3_J42523.t1;valid_ORF=False
chromosome_1	Liftoff	exon	286284	287256	.	-	.	ID=exon_238;Parent=Phatr3_J42523.t1;Name=Phatr3_J42523-E1;constitutive=1;ensembl_end_phase=0;ensembl_phase=0;exon_id=Phatr3_J42523-E1;extra_copy_number=0;rank=1
chromosome_1	Liftoff	CDS	286284	287256	.	-	.	ID=Phatr3_J42523.p1;Parent=Phatr3_J42523.t1;extra_copy_number=0;protein_id=Phatr3_J42523.p1
chromosome_1	Liftoff	gene	287773	288813	.	-	.	ID=Phatr3_J31529;biotype=protein_coding;copy_num_ID=Phatr3_J31529_0;coverage=1.0;description=Predicted protein [Source:UniProtKB/TrEMBL%3BAcc:B7FRK7];extra_copy_number=0;gene_id=Phatr3_J31529;logic_name=ensemblgenomes;sequence_ID=0.997;valid_ORFs=1
chromosome_1	Liftoff	mRNA	287773	288813	.	-	.	ID=Phatr3_J31529.t1;Parent=Phatr3_J31529;biotype=protein_coding;extra_copy_number=0;matches_ref_protein=False;transcript_id=Phatr3_J31529.t1;valid_ORF=True
chromosome_1	Liftoff	exon	287773	288813	.	-	.	ID=exon_239;Parent=Phatr3_J31529.t1;Name=Phatr3_J31529-E1;constitutive=1;ensembl_end_phase=0;ensembl_phase=0;exon_id=Phatr3_J31529-E1;extra_copy_number=0;rank=1
chromosome_1	Liftoff	CDS	287773	288813	.	-	.	ID=Phatr3_J31529.p1;Parent=Phatr3_J31529.t1;extra_copy_number=0;protein_id=Phatr3_J31529.p1
chromosome_1	Liftoff	gene	289280	290380	.	+	.	ID=Phatr3_J24362;biotype=protein_coding;copy_num_ID=Phatr3_J24362_0;coverage=1.0;description=Predicted protein [Source:UniProtKB/TrEMBL%3BAcc:B7FRK8];extra_copy_number=0;gene_id=Phatr3_J24362;logic_name=ensemblgenomes;sequence_ID=0.993;valid_ORFs=1
chromosome_1	Liftoff	mRNA	289280	290380	.	+	.	ID=Phatr3_J24362.t1;Parent=Phatr3_J24362;biotype=protein_coding;extra_copy_number=0;matches_ref_protein=False;transcript_id=Phatr3_J24362.t1;valid_ORF=True
chromosome_1	Liftoff	exon	289280	290380	.	+	.	ID=exon_240;Parent=Phatr3_J24362.t1;Name=Phatr3_J24362-E1;constitutive=1;ensembl_end_phase=0;ensembl_phase=0;exon_id=Phatr3_J24362-E1;extra_copy_number=0;rank=1
chromosome_1	Liftoff	CDS	289280	290380	.	+	.	ID=Phatr3_J24362.p1;Parent=Phatr3_J24362.t1;extra_copy_number=0;protein_id=Phatr3_J24362.p1
chromosome_1	Liftoff	gene	290425	291588	.	-	.	ID=Phatr3_J6528;biotype=protein_coding;copy_num_ID=Phatr3_J6528_0;coverage=1.0;description=Predicted protein [Source:UniProtKB/TrEMBL%3BAcc:B7FRK9];extra_copy_number=0;gene_id=Phatr3_J6528;logic_name=ensemblgenomes;sequence_ID=0.996;valid_ORFs=1
chromosome_1	Liftoff	mRNA	290425	291588	.	-	.	ID=Phatr3_J6528.t1;Parent=Phatr3_J6528;biotype=protein_coding;extra_copy_number=0;matches_ref_protein=False;transcript_id=Phatr3_J6528.t1;valid_ORF=True
chromosome_1	Liftoff	exon	290425	291588	.	-	.	ID=exon_241;Parent=Phatr3_J6528.t1;Name=Phatr3_J6528-E1;constitutive=1;ensembl_end_phase=0;ensembl_phase=0;exon_id=Phatr3_J6528-E1;extra_copy_number=0;rank=1
chromosome_1	Liftoff	CDS	290425	291588	.	-	.	ID=Phatr3_J6528.p1;Parent=Phatr3_J6528.t1;extra_copy_number=0;protein_id=Phatr3_J6528.p1
chromosome_1	Liftoff	gene	291955	294831	.	-	.	ID=Phatr3_J17238;biotype=protein_coding;copy_num_ID=Phatr3_J17238_0;coverage=1.0;description=Anthranilate synthase [Source:UniProtKB/TrEMBL%3BAcc:B7FRL0];extra_copy_number=0;gene_id=Phatr3_J17238;logic_name=ensemblgenomes;sequence_ID=0.995;valid_ORFs=1
chromosome_1	Liftoff	mRNA	291955	294831	.	-	.	ID=Phatr3_J17238.t1;Parent=Phatr3_J17238;biotype=protein_coding;extra_copy_number=0;matches_ref_protein=False;transcript_id=Phatr3_J17238.t1;valid_ORF=True
chromosome_1	Liftoff	exon	291955	294831	.	-	.	ID=exon_242;Parent=Phatr3_J17238.t1;Name=Phatr3_J17238-E1;constitutive=1;ensembl_end_phase=0;ensembl_phase=0;exon_id=Phatr3_J17238-E1;extra_copy_number=0;rank=1
chromosome_1	Liftoff	CDS	291955	294831	.	-	.	ID=Phatr3_J17238.p1;Parent=Phatr3_J17238.t1;extra_copy_number=0;protein_id=Phatr3_J17238.p1
chromosome_1	Liftoff	gene	295941	297509	.	+	.	ID=Phatr3_J42527;biotype=protein_coding;copy_num_ID=Phatr3_J42527_0;coverage=1.0;description=Predicted protein [Source:UniProtKB/TrEMBL%3BAcc:B7FRL4];extra_copy_number=0;gene_id=Phatr3_J42527;logic_name=ensemblgenomes;sequence_ID=0.991;valid_ORFs=1
chromosome_1	Liftoff	mRNA	295941	297509	.	+	.	ID=Phatr3_J42527.t1;Parent=Phatr3_J42527;biotype=protein_coding;extra_copy_number=0;matches_ref_protein=False;transcript_id=Phatr3_J42527.t1;valid_ORF=True
chromosome_1	Liftoff	exon	295941	297509	.	+	.	ID=exon_249;Parent=Phatr3_J42527.t1;Name=Phatr3_J42527-E1;constitutive=1;ensembl_end_phase=0;ensembl_phase=0;exon_id=Phatr3_J42527-E1;extra_copy_number=0;rank=1
chromosome_1	Liftoff	CDS	295941	297509	.	+	.	ID=Phatr3_J42527.p1;Parent=Phatr3_J42527.t1;extra_copy_number=0;protein_id=Phatr3_J42527.p1
chromosome_1	Liftoff	gene	316484	317251	.	+	.	ID=Phatr3_EG01769;biotype=protein_coding;copy_num_ID=Phatr3_EG01769_0;coverage=1.0;extra_copy_number=0;gene_id=Phatr3_EG01769;logic_name=ensemblgenomes;sequence_ID=0.986;valid_ORFs=1
chromosome_1	Liftoff	mRNA	316484	317251	.	+	.	ID=Phatr3_EG01769.t1;Parent=Phatr3_EG01769;biotype=protein_coding;extra_copy_number=0;matches_ref_protein=False;transcript_id=Phatr3_EG01769.t1;valid_ORF=True
chromosome_1	Liftoff	exon	316484	317251	.	+	.	ID=exon_255;Parent=Phatr3_EG01769.t1;Name=Phatr3_EG01769-E1;constitutive=1;ensembl_end_phase=0;ensembl_phase=0;exon_id=Phatr3_EG01769-E1;extra_copy_number=0;rank=1
chromosome_1	Liftoff	CDS	316484	317251	.	+	.	ID=Phatr3_EG01769.p1;Parent=Phatr3_EG01769.t1;extra_copy_number=0;protein_id=Phatr3_EG01769.p1
chromosome_1	Liftoff	gene	317998	318546	.	-	.	ID=Phatr3_J42529;biotype=protein_coding;copy_num_ID=Phatr3_J42529_0;coverage=1.0;description=Predicted protein [Source:UniProtKB/TrEMBL%3BAcc:B7FRL8];extra_copy_number=0;gene_id=Phatr3_J42529;logic_name=ensemblgenomes;sequence_ID=0.998;valid_ORFs=1
chromosome_1	Liftoff	mRNA	317998	318546	.	-	.	ID=Phatr3_J42529.t1;Parent=Phatr3_J42529;biotype=protein_coding;extra_copy_number=0;matches_ref_protein=True;transcript_id=Phatr3_J42529.t1;valid_ORF=True
chromosome_1	Liftoff	exon	317998	318546	.	-	.	ID=exon_256;Parent=Phatr3_J42529.t1;Name=Phatr3_J42529-E1;constitutive=1;ensembl_end_phase=0;ensembl_phase=0;exon_id=Phatr3_J42529-E1;extra_copy_number=0;rank=1
chromosome_1	Liftoff	CDS	317998	318546	.	-	.	ID=Phatr3_J42529.p1;Parent=Phatr3_J42529.t1;extra_copy_number=0;protein_id=Phatr3_J42529.p1
chromosome_1	Liftoff	gene	319096	319689	.	-	.	ID=Phatr3_J42530;biotype=protein_coding;copy_num_ID=Phatr3_J42530_0;coverage=1.0;description=Predicted protein [Source:UniProtKB/TrEMBL%3BAcc:B7FRL9];extra_copy_number=0;gene_id=Phatr3_J42530;logic_name=ensemblgenomes;sequence_ID=0.996;valid_ORFs=1
chromosome_1	Liftoff	mRNA	319096	319689	.	-	.	ID=Phatr3_J42530.t1;Parent=Phatr3_J42530;biotype=protein_coding;extra_copy_number=0;matches_ref_protein=False;transcript_id=Phatr3_J42530.t1;valid_ORF=True
chromosome_1	Liftoff	exon	319096	319689	.	-	.	ID=exon_257;Parent=Phatr3_J42530.t1;Name=Phatr3_J42530-E1;constitutive=1;ensembl_end_phase=0;ensembl_phase=0;exon_id=Phatr3_J42530-E1;extra_copy_number=0;rank=1
chromosome_1	Liftoff	CDS	319096	319689	.	-	.	ID=Phatr3_J42530.p1;Parent=Phatr3_J42530.t1;extra_copy_number=0;protein_id=Phatr3_J42530.p1
chromosome_1	Liftoff	gene	320269	321165	.	-	.	ID=Phatr3_J42531;biotype=protein_coding;copy_num_ID=Phatr3_J42531_0;coverage=1.0;description=Predicted protein [Source:UniProtKB/TrEMBL%3BAcc:B7FRM0];extra_copy_number=0;gene_id=Phatr3_J42531;logic_name=ensemblgenomes;sequence_ID=0.994;valid_ORFs=1
chromosome_1	Liftoff	mRNA	320269	321165	.	-	.	ID=Phatr3_J42531.t1;Parent=Phatr3_J42531;biotype=protein_coding;extra_copy_number=0;matches_ref_protein=False;transcript_id=Phatr3_J42531.t1;valid_ORF=True
chromosome_1	Liftoff	exon	320269	321165	.	-	.	ID=exon_258;Parent=Phatr3_J42531.t1;Name=Phatr3_J42531-E1;constitutive=1;ensembl_end_phase=0;ensembl_phase=0;exon_id=Phatr3_J42531-E1;extra_copy_number=0;rank=1
chromosome_1	Liftoff	CDS	320269	321165	.	-	.	ID=Phatr3_J42531.p1;Parent=Phatr3_J42531.t1;extra_copy_number=0;protein_id=Phatr3_J42531.p1
chromosome_1	Liftoff	gene	321858	325268	.	+	.	ID=Phatr3_J31544;biotype=protein_coding;copy_num_ID=Phatr3_J31544_0;coverage=1.0;description=Predicted protein [Source:UniProtKB/TrEMBL%3BAcc:B7FRM1];extra_copy_number=0;gene_id=Phatr3_J31544;logic_name=ensemblgenomes;sequence_ID=0.991;valid_ORFs=0
chromosome_1	Liftoff	mRNA	321858	325268	.	+	.	ID=Phatr3_J31544.t1;Parent=Phatr3_J31544;biotype=protein_coding;extra_copy_number=0;matches_ref_protein=False;missing_start_codon=True;transcript_id=Phatr3_J31544.t1;valid_ORF=False
chromosome_1	Liftoff	exon	321858	322387	.	+	.	ID=exon_259;Parent=Phatr3_J31544.t1;Name=Phatr3_J31544-E1;constitutive=1;ensembl_end_phase=-1;ensembl_phase=-1;exon_id=Phatr3_J31544-E1;extra_copy_number=0;rank=1
chromosome_1	Liftoff	exon	322477	322538	.	+	.	ID=exon_260;Parent=Phatr3_J31544.t1;Name=Phatr3_J31544-E2;constitutive=1;ensembl_end_phase=-1;ensembl_phase=-1;exon_id=Phatr3_J31544-E2;extra_copy_number=0;rank=2
chromosome_1	Liftoff	exon	322729	325268	.	+	.	ID=exon_261;Parent=Phatr3_J31544.t1;Name=Phatr3_J31544-E3;constitutive=1;ensembl_end_phase=0;ensembl_phase=-1;exon_id=Phatr3_J31544-E3;extra_copy_number=0;rank=3
chromosome_1	Liftoff	CDS	322896	325268	.	+	.	ID=Phatr3_J31544.p1;Parent=Phatr3_J31544.t1;extra_copy_number=0;protein_id=Phatr3_J31544.p1
chromosome_1	Liftoff	five_prime_UTR	321858	322387	.	+	.	ID=five_prime_UTR_21;Parent=Phatr3_J31544.t1;extra_copy_number=0
chromosome_1	Liftoff	five_prime_UTR	322477	322538	.	+	.	ID=five_prime_UTR_22;Parent=Phatr3_J31544.t1;extra_copy_number=0
chromosome_1	Liftoff	five_prime_UTR	322729	322895	.	+	.	ID=five_prime_UTR_23;Parent=Phatr3_J31544.t1;extra_copy_number=0
chromosome_1	Liftoff	gene	325308	326486	.	-	.	ID=Phatr3_J9386;biotype=protein_coding;copy_num_ID=Phatr3_J9386_0;coverage=1.0;description=Predicted protein [Source:UniProtKB/TrEMBL%3BAcc:B7FRM2];extra_copy_number=0;gene_id=Phatr3_J9386;logic_name=ensemblgenomes;sequence_ID=0.993;valid_ORFs=0
chromosome_1	Liftoff	mRNA	325308	326486	.	-	.	ID=Phatr3_J9386.t1;Parent=Phatr3_J9386;biotype=protein_coding;extra_copy_number=0;inframe_stop_codon=True;matches_ref_protein=False;transcript_id=Phatr3_J9386.t1;valid_ORF=False
chromosome_1	Liftoff	exon	325308	326486	.	-	.	ID=exon_262;Parent=Phatr3_J9386.t1;Name=Phatr3_J9386-E1;constitutive=1;ensembl_end_phase=0;ensembl_phase=0;exon_id=Phatr3_J9386-E1;extra_copy_number=0;rank=1
chromosome_1	Liftoff	CDS	325308	326486	.	-	.	ID=Phatr3_J9386.p1;Parent=Phatr3_J9386.t1;extra_copy_number=0;protein_id=Phatr3_J9386.p1
chromosome_1	Liftoff	gene	325492	326585	.	+	.	ID=Phatr3_EG01806;biotype=protein_coding;copy_num_ID=Phatr3_EG01806_0;coverage=1.0;extra_copy_number=0;gene_id=Phatr3_EG01806;logic_name=ensemblgenomes;sequence_ID=0.991;valid_ORFs=0
chromosome_1	Liftoff	mRNA	325492	326585	.	+	.	ID=Phatr3_EG01806.t1;Parent=Phatr3_EG01806;biotype=protein_coding;extra_copy_number=0;inframe_stop_codon=True;matches_ref_protein=False;transcript_id=Phatr3_EG01806.t1;valid_ORF=False
chromosome_1	Liftoff	exon	325492	325908	.	+	.	ID=exon_263;Parent=Phatr3_EG01806.t1;Name=Phatr3_EG01806-E1;constitutive=1;ensembl_end_phase=0;ensembl_phase=0;exon_id=Phatr3_EG01806-E1;extra_copy_number=0;rank=1
chromosome_1	Liftoff	exon	325929	326585	.	+	.	ID=exon_264;Parent=Phatr3_EG01806.t1;Name=Phatr3_EG01806-E2;constitutive=1;ensembl_end_phase=0;ensembl_phase=0;exon_id=Phatr3_EG01806-E2;extra_copy_number=0;rank=2
chromosome_1	Liftoff	CDS	325492	325908	.	+	.	ID=Phatr3_EG01806.p1;Parent=Phatr3_EG01806.t1;extra_copy_number=0;protein_id=Phatr3_EG01806.p1
chromosome_1	Liftoff	CDS	325929	326585	.	+	.	ID=Phatr3_EG01806.p1;Parent=Phatr3_EG01806.t1;extra_copy_number=0;protein_id=Phatr3_EG01806.p1
chromosome_1	Liftoff	gene	327174	327854	.	+	.	ID=Phatr3_EG01807;biotype=protein_coding;copy_num_ID=Phatr3_EG01807_0;coverage=1.0;extra_copy_number=0;gene_id=Phatr3_EG01807;logic_name=ensemblgenomes;sequence_ID=0.992;valid_ORFs=1
chromosome_1	Liftoff	mRNA	327174	327854	.	+	.	ID=Phatr3_EG01807.t1;Parent=Phatr3_EG01807;biotype=protein_coding;extra_copy_number=0;matches_ref_protein=False;transcript_id=Phatr3_EG01807.t1;valid_ORF=True
chromosome_1	Liftoff	exon	327174	327854	.	+	.	ID=exon_265;Parent=Phatr3_EG01807.t1;Name=Phatr3_EG01807-E1;constitutive=1;ensembl_end_phase=0;ensembl_phase=0;exon_id=Phatr3_EG01807-E1;extra_copy_number=0;rank=1
chromosome_1	Liftoff	CDS	327174	327854	.	+	.	ID=Phatr3_EG01807.p1;Parent=Phatr3_EG01807.t1;extra_copy_number=0;protein_id=Phatr3_EG01807.p1
chromosome_1	Liftoff	gene	328072	332042	.	-	.	ID=Phatr3_J9180;biotype=protein_coding;copy_num_ID=Phatr3_J9180_0;coverage=1.0;extra_copy_number=0;gene_id=Phatr3_J9180;logic_name=ensemblgenomes;sequence_ID=0.993;valid_ORFs=0
chromosome_1	Liftoff	mRNA	328072	332042	.	-	.	ID=Phatr3_J9180.t1;Parent=Phatr3_J9180;biotype=protein_coding;extra_copy_number=0;matches_ref_protein=False;missing_stop_codon=True;transcript_id=Phatr3_J9180.t1;valid_ORF=False
chromosome_1	Liftoff	exon	328072	332042	.	-	.	ID=exon_266;Parent=Phatr3_J9180.t1;Name=Phatr3_J9180-E1;constitutive=1;ensembl_end_phase=0;ensembl_phase=0;exon_id=Phatr3_J9180-E1;extra_copy_number=0;rank=1
chromosome_1	Liftoff	CDS	328072	332042	.	-	.	ID=Phatr3_J9180.p1;Parent=Phatr3_J9180.t1;extra_copy_number=0;protein_id=Phatr3_J9180.p1
chromosome_1	Liftoff	gene	333123	333825	.	+	.	ID=Phatr3_J42535;biotype=protein_coding;copy_num_ID=Phatr3_J42535_0;coverage=1.0;description=Predicted protein [Source:UniProtKB/TrEMBL%3BAcc:B7FRM5];extra_copy_number=0;gene_id=Phatr3_J42535;logic_name=ensemblgenomes;sequence_ID=0.994;valid_ORFs=0
chromosome_1	Liftoff	mRNA	333123	333825	.	+	.	ID=Phatr3_J42535.t1;Parent=Phatr3_J42535;biotype=protein_coding;extra_copy_number=0;matches_ref_protein=False;missing_stop_codon=True;transcript_id=Phatr3_J42535.t1;valid_ORF=False
chromosome_1	Liftoff	exon	333123	333825	.	+	.	ID=exon_269;Parent=Phatr3_J42535.t1;Name=Phatr3_J42535-E1;constitutive=1;ensembl_end_phase=0;ensembl_phase=-1;exon_id=Phatr3_J42535-E1;extra_copy_number=0;rank=1
chromosome_1	Liftoff	CDS	333141	333825	.	+	.	ID=Phatr3_J42535.p1;Parent=Phatr3_J42535.t1;extra_copy_number=0;protein_id=Phatr3_J42535.p1
chromosome_1	Liftoff	five_prime_UTR	333123	333140	.	+	.	ID=five_prime_UTR_24;Parent=Phatr3_J42535.t1;extra_copy_number=0
chromosome_1	Liftoff	gene	334202	336402	.	-	.	ID=Phatr3_J9538;biotype=protein_coding;copy_num_ID=Phatr3_J9538_0;coverage=1.0;description=Predicted protein [Source:UniProtKB/TrEMBL%3BAcc:B7FRM6];extra_copy_number=0;gene_id=Phatr3_J9538;logic_name=ensemblgenomes;sequence_ID=0.995;valid_ORFs=0
chromosome_1	Liftoff	mRNA	334202	336402	.	-	.	ID=Phatr3_J9538.t1;Parent=Phatr3_J9538;biotype=protein_coding;extra_copy_number=0;matches_ref_protein=False;missing_stop_codon=True;transcript_id=Phatr3_J9538.t1;valid_ORF=False
chromosome_1	Liftoff	exon	334202	335895	.	-	.	ID=exon_270;Parent=Phatr3_J9538.t1;Name=Phatr3_J9538-E2;constitutive=1;ensembl_end_phase=0;ensembl_phase=0;exon_id=Phatr3_J9538-E2;extra_copy_number=0;rank=2
chromosome_1	Liftoff	exon	336193	336402	.	-	.	ID=exon_271;Parent=Phatr3_J9538.t1;Name=Phatr3_J9538-E1;constitutive=1;ensembl_end_phase=0;ensembl_phase=0;exon_id=Phatr3_J9538-E1;extra_copy_number=0;rank=1
chromosome_1	Liftoff	CDS	334202	335895	.	-	.	ID=Phatr3_J9538.p1;Parent=Phatr3_J9538.t1;extra_copy_number=0;protein_id=Phatr3_J9538.p1
chromosome_1	Liftoff	CDS	336193	336402	.	-	.	ID=Phatr3_J9538.p1;Parent=Phatr3_J9538.t1;extra_copy_number=0;protein_id=Phatr3_J9538.p1
chromosome_1	Liftoff	gene	339772	340397	.	+	.	ID=Phatr3_EG01766;biotype=protein_coding;copy_num_ID=Phatr3_EG01766_0;coverage=0.998;extra_copy_number=0;gene_id=Phatr3_EG01766;logic_name=ensemblgenomes;sequence_ID=0.991;valid_ORFs=0
chromosome_1	Liftoff	mRNA	339772	340397	.	+	.	ID=Phatr3_EG01766.t1;Parent=Phatr3_EG01766;biotype=protein_coding;extra_copy_number=0;matches_ref_protein=False;missing_stop_codon=True;transcript_id=Phatr3_EG01766.t1;valid_ORF=False
chromosome_1	Liftoff	exon	339772	340047	.	+	.	ID=exon_272;Parent=Phatr3_EG01766.t1;Name=Phatr3_EG01766-E1;constitutive=1;ensembl_end_phase=1;ensembl_phase=0;exon_id=Phatr3_EG01766-E1;extra_copy_number=0;rank=1
chromosome_1	Liftoff	exon	340085	340161	.	+	.	ID=exon_273;Parent=Phatr3_EG01766.t1;Name=Phatr3_EG01766-E2;constitutive=1;ensembl_end_phase=0;ensembl_phase=1;exon_id=Phatr3_EG01766-E2;extra_copy_number=0;rank=2
chromosome_1	Liftoff	exon	340185	340397	.	+	.	ID=exon_274;Parent=Phatr3_EG01766.t1;Name=Phatr3_EG01766-E3;constitutive=1;ensembl_end_phase=0;ensembl_phase=0;exon_id=Phatr3_EG01766-E3;extra_copy_number=0;rank=3
chromosome_1	Liftoff	CDS	339772	340047	.	+	.	ID=Phatr3_EG01766.p1;Parent=Phatr3_EG01766.t1;extra_copy_number=0;protein_id=Phatr3_EG01766.p1
chromosome_1	Liftoff	CDS	340085	340161	.	+	.	ID=Phatr3_EG01766.p1;Parent=Phatr3_EG01766.t1;extra_copy_number=0;protein_id=Phatr3_EG01766.p1
chromosome_1	Liftoff	CDS	340185	340397	.	+	.	ID=Phatr3_EG01766.p1;Parent=Phatr3_EG01766.t1;extra_copy_number=0;protein_id=Phatr3_EG01766.p1
chromosome_1	Liftoff	gene	340428	341206	.	+	.	ID=Phatr3_EG01776;biotype=protein_coding;copy_num_ID=Phatr3_EG01776_0;coverage=1.0;extra_copy_number=0;gene_id=Phatr3_EG01776;logic_name=ensemblgenomes;sequence_ID=0.994;valid_ORFs=1
chromosome_1	Liftoff	mRNA	340428	341206	.	+	.	ID=Phatr3_EG01776.t1;Parent=Phatr3_EG01776;biotype=protein_coding;extra_copy_number=0;matches_ref_protein=False;transcript_id=Phatr3_EG01776.t1;valid_ORF=True
chromosome_1	Liftoff	exon	340428	340734	.	+	.	ID=exon_275;Parent=Phatr3_EG01776.t1;Name=Phatr3_EG01776-E1;constitutive=1;ensembl_end_phase=1;ensembl_phase=0;exon_id=Phatr3_EG01776-E1;extra_copy_number=0;rank=1
chromosome_1	Liftoff	exon	340785	341206	.	+	.	ID=exon_276;Parent=Phatr3_EG01776.t1;Name=Phatr3_EG01776-E2;constitutive=1;ensembl_end_phase=0;ensembl_phase=1;exon_id=Phatr3_EG01776-E2;extra_copy_number=0;rank=2
chromosome_1	Liftoff	CDS	340428	340734	.	+	.	ID=Phatr3_EG01776.p1;Parent=Phatr3_EG01776.t1;extra_copy_number=0;protein_id=Phatr3_EG01776.p1
chromosome_1	Liftoff	CDS	340785	341206	.	+	.	ID=Phatr3_EG01776.p1;Parent=Phatr3_EG01776.t1;extra_copy_number=0;protein_id=Phatr3_EG01776.p1
chromosome_1	Liftoff	gene	341891	342436	.	+	.	ID=Phatr3_EG01784;biotype=protein_coding;copy_num_ID=Phatr3_EG01784_0;coverage=1.0;extra_copy_number=0;gene_id=Phatr3_EG01784;logic_name=ensemblgenomes;sequence_ID=0.997;valid_ORFs=1
chromosome_1	Liftoff	mRNA	341891	342436	.	+	.	ID=Phatr3_EG01784.t1;Parent=Phatr3_EG01784;biotype=protein_coding;extra_copy_number=0;matches_ref_protein=False;transcript_id=Phatr3_EG01784.t1;valid_ORF=True
chromosome_1	Liftoff	exon	341891	342088	.	+	.	ID=exon_277;Parent=Phatr3_EG01784.t1;Name=Phatr3_EG01784-E1;constitutive=1;ensembl_end_phase=0;ensembl_phase=0;exon_id=Phatr3_EG01784-E1;extra_copy_number=0;rank=1
chromosome_1	Liftoff	exon	342251	342436	.	+	.	ID=exon_278;Parent=Phatr3_EG01784.t1;Name=Phatr3_EG01784-E2;constitutive=1;ensembl_end_phase=0;ensembl_phase=0;exon_id=Phatr3_EG01784-E2;extra_copy_number=0;rank=2
chromosome_1	Liftoff	CDS	341891	342088	.	+	.	ID=Phatr3_EG01784.p1;Parent=Phatr3_EG01784.t1;extra_copy_number=0;protein_id=Phatr3_EG01784.p1
chromosome_1	Liftoff	CDS	342251	342436	.	+	.	ID=Phatr3_EG01784.p1;Parent=Phatr3_EG01784.t1;extra_copy_number=0;protein_id=Phatr3_EG01784.p1
chromosome_1	Liftoff	gene	346067	346666	.	+	.	ID=Phatr3_J51345;biotype=protein_coding;copy_num_ID=Phatr3_J51345_0;coverage=1.0;description=Histone acetyltransferase [Source:UniProtKB/TrEMBL%3BAcc:B7FRM8];extra_copy_number=0;gene_id=Phatr3_J51345;logic_name=ensemblgenomes;sequence_ID=1.0;valid_ORFs=1
chromosome_1	Liftoff	mRNA	346067	346666	.	+	.	ID=Phatr3_J51345.t1;Parent=Phatr3_J51345;biotype=protein_coding;extra_copy_number=0;matches_ref_protein=True;transcript_id=Phatr3_J51345.t1;valid_ORF=True
chromosome_1	Liftoff	exon	346067	346150	.	+	.	ID=exon_284;Parent=Phatr3_J51345.t1;Name=Phatr3_J51345-E1;constitutive=1;ensembl_end_phase=0;ensembl_phase=0;exon_id=Phatr3_J51345-E1;extra_copy_number=0;rank=1
chromosome_1	Liftoff	exon	346232	346666	.	+	.	ID=exon_285;Parent=Phatr3_J51345.t1;Name=Phatr3_J51345-E2;constitutive=1;ensembl_end_phase=0;ensembl_phase=0;exon_id=Phatr3_J51345-E2;extra_copy_number=0;rank=2
chromosome_1	Liftoff	CDS	346067	346150	.	+	.	ID=Phatr3_J51345.p1;Parent=Phatr3_J51345.t1;extra_copy_number=0;protein_id=Phatr3_J51345.p1
chromosome_1	Liftoff	CDS	346232	346666	.	+	.	ID=Phatr3_J51345.p1;Parent=Phatr3_J51345.t1;extra_copy_number=0;protein_id=Phatr3_J51345.p1
chromosome_1	Liftoff	gene	347731	349090	.	+	.	ID=Phatr3_J42538;biotype=protein_coding;copy_num_ID=Phatr3_J42538_0;coverage=1.0;description=Predicted protein [Source:UniProtKB/TrEMBL%3BAcc:B7FRM9];extra_copy_number=0;gene_id=Phatr3_J42538;logic_name=ensemblgenomes;sequence_ID=1.0;valid_ORFs=1
chromosome_1	Liftoff	mRNA	347731	349090	.	+	.	ID=Phatr3_J42538.t1;Parent=Phatr3_J42538;biotype=protein_coding;extra_copy_number=0;matches_ref_protein=True;transcript_id=Phatr3_J42538.t1;valid_ORF=True
chromosome_1	Liftoff	exon	347731	347899	.	+	.	ID=exon_286;Parent=Phatr3_J42538.t1;Name=Phatr3_J42538-E1;constitutive=1;ensembl_end_phase=0;ensembl_phase=-1;exon_id=Phatr3_J42538-E1;extra_copy_number=0;rank=1
chromosome_1	Liftoff	exon	348010	348071	.	+	.	ID=exon_287;Parent=Phatr3_J42538.t1;Name=Phatr3_J42538-E2;constitutive=1;ensembl_end_phase=2;ensembl_phase=0;exon_id=Phatr3_J42538-E2;extra_copy_number=0;rank=2
chromosome_1	Liftoff	exon	348400	349090	.	+	.	ID=exon_288;Parent=Phatr3_J42538.t1;Name=Phatr3_J42538-E3;constitutive=1;ensembl_end_phase=0;ensembl_phase=2;exon_id=Phatr3_J42538-E3;extra_copy_number=0;rank=3
chromosome_1	Liftoff	CDS	347759	347899	.	+	.	ID=Phatr3_J42538.p1;Parent=Phatr3_J42538.t1;extra_copy_number=0;protein_id=Phatr3_J42538.p1
chromosome_1	Liftoff	CDS	348010	348071	.	+	.	ID=Phatr3_J42538.p1;Parent=Phatr3_J42538.t1;extra_copy_number=0;protein_id=Phatr3_J42538.p1
chromosome_1	Liftoff	CDS	348400	349090	.	+	.	ID=Phatr3_J42538.p1;Parent=Phatr3_J42538.t1;extra_copy_number=0;protein_id=Phatr3_J42538.p1
chromosome_1	Liftoff	five_prime_UTR	347731	347758	.	+	.	ID=five_prime_UTR_26;Parent=Phatr3_J42538.t1;extra_copy_number=0
chromosome_1	Liftoff	gene	349427	350470	.	-	.	ID=Phatr3_J42539;Name=HCDK2;biotype=protein_coding;copy_num_ID=Phatr3_J42539_0;coverage=1.0;description=Predicted protein [Source:UniProtKB/TrEMBL%3BAcc:B7FRN0];extra_copy_number=0;gene_id=Phatr3_J42539;logic_name=ensemblgenomes;sequence_ID=0.999;valid_ORFs=1
chromosome_1	Liftoff	mRNA	349427	350470	.	-	.	ID=Phatr3_J42539.t1;Parent=Phatr3_J42539;biotype=protein_coding;extra_copy_number=0;matches_ref_protein=True;transcript_id=Phatr3_J42539.t1;valid_ORF=True
chromosome_1	Liftoff	exon	349427	350470	.	-	.	ID=exon_289;Parent=Phatr3_J42539.t1;Name=Phatr3_J42539-E1;constitutive=1;ensembl_end_phase=0;ensembl_phase=0;exon_id=Phatr3_J42539-E1;extra_copy_number=0;rank=1
chromosome_1	Liftoff	CDS	349427	350470	.	-	.	ID=Phatr3_J42539.p1;Parent=Phatr3_J42539.t1;extra_copy_number=0;protein_id=Phatr3_J42539.p1
chromosome_1	Liftoff	gene	350740	352832	.	+	.	ID=Phatr3_J9342;biotype=protein_coding;copy_num_ID=Phatr3_J9342_0;coverage=1.0;description=Predicted protein [Source:UniProtKB/TrEMBL%3BAcc:B7FRN1];extra_copy_number=0;gene_id=Phatr3_J9342;logic_name=ensemblgenomes;sequence_ID=0.998;valid_ORFs=0
chromosome_1	Liftoff	mRNA	350740	352832	.	+	.	ID=Phatr3_J9342.t1;Parent=Phatr3_J9342;biotype=protein_coding;extra_copy_number=0;matches_ref_protein=False;missing_stop_codon=True;transcript_id=Phatr3_J9342.t1;valid_ORF=False
chromosome_1	Liftoff	exon	350740	352832	.	+	.	ID=exon_290;Parent=Phatr3_J9342.t1;Name=Phatr3_J9342-E1;constitutive=1;ensembl_end_phase=0;ensembl_phase=0;exon_id=Phatr3_J9342-E1;extra_copy_number=0;rank=1
chromosome_1	Liftoff	CDS	350740	352832	.	+	.	ID=Phatr3_J9342.p1;Parent=Phatr3_J9342.t1;extra_copy_number=0;protein_id=Phatr3_J9342.p1
chromosome_1	Liftoff	gene	352923	354273	.	-	.	ID=Phatr3_J31556;biotype=protein_coding;copy_num_ID=Phatr3_J31556_0;coverage=1.0;description=Predicted protein [Source:UniProtKB/TrEMBL%3BAcc:B7FRN2];extra_copy_number=0;gene_id=Phatr3_J31556;logic_name=ensemblgenomes;sequence_ID=0.997;valid_ORFs=0
chromosome_1	Liftoff	mRNA	352923	354273	.	-	.	ID=Phatr3_J31556.t1;Parent=Phatr3_J31556;biotype=protein_coding;extra_copy_number=0;matches_ref_protein=False;missing_stop_codon=True;transcript_id=Phatr3_J31556.t1;valid_ORF=False
chromosome_1	Liftoff	exon	352923	354174	.	-	.	ID=exon_291;Parent=Phatr3_J31556.t1;Name=Phatr3_J31556-E2;constitutive=1;ensembl_end_phase=0;ensembl_phase=0;exon_id=Phatr3_J31556-E2;extra_copy_number=0;rank=2
chromosome_1	Liftoff	exon	354190	354273	.	-	.	ID=exon_292;Parent=Phatr3_J31556.t1;Name=Phatr3_J31556-E1;constitutive=1;ensembl_end_phase=0;ensembl_phase=0;exon_id=Phatr3_J31556-E1;extra_copy_number=0;rank=1
chromosome_1	Liftoff	CDS	352923	354174	.	-	.	ID=Phatr3_J31556.p1;Parent=Phatr3_J31556.t1;extra_copy_number=0;protein_id=Phatr3_J31556.p1
chromosome_1	Liftoff	CDS	354190	354273	.	-	.	ID=Phatr3_J31556.p1;Parent=Phatr3_J31556.t1;extra_copy_number=0;protein_id=Phatr3_J31556.p1
chromosome_1	Liftoff	gene	354843	357196	.	-	.	ID=Phatr3_EG02412;biotype=protein_coding;copy_num_ID=Phatr3_EG02412_0;coverage=1.0;description=Predicted protein [Source:UniProtKB/TrEMBL%3BAcc:B7FRN4];extra_copy_number=0;gene_id=Phatr3_EG02412;logic_name=ensemblgenomes;sequence_ID=0.999;valid_ORFs=1
chromosome_1	Liftoff	mRNA	354843	357196	.	-	.	ID=Phatr3_EG02412.t1;Parent=Phatr3_EG02412;biotype=protein_coding;extra_copy_number=0;matches_ref_protein=True;transcript_id=Phatr3_EG02412.t1;valid_ORF=True
chromosome_1	Liftoff	exon	354843	354875	.	-	.	ID=exon_293;Parent=Phatr3_EG02412.t1;Name=Phatr3_EG02412-E3;constitutive=1;ensembl_end_phase=0;ensembl_phase=0;exon_id=Phatr3_EG02412-E3;extra_copy_number=0;rank=3
chromosome_1	Liftoff	exon	355084	355906	.	-	.	ID=exon_294;Parent=Phatr3_EG02412.t1;Name=Phatr3_EG02412-E2;constitutive=1;ensembl_end_phase=0;ensembl_phase=2;exon_id=Phatr3_EG02412-E2;extra_copy_number=0;rank=2
chromosome_1	Liftoff	exon	356460	357196	.	-	.	ID=exon_295;Parent=Phatr3_EG02412.t1;Name=Phatr3_EG02412-E1;constitutive=1;ensembl_end_phase=2;ensembl_phase=0;exon_id=Phatr3_EG02412-E1;extra_copy_number=0;rank=1
chromosome_1	Liftoff	CDS	354843	354875	.	-	.	ID=Phatr3_EG02412.p1;Parent=Phatr3_EG02412.t1;extra_copy_number=0;protein_id=Phatr3_EG02412.p1
chromosome_1	Liftoff	CDS	355084	355906	.	-	.	ID=Phatr3_EG02412.p1;Parent=Phatr3_EG02412.t1;extra_copy_number=0;protein_id=Phatr3_EG02412.p1
chromosome_1	Liftoff	CDS	356460	357196	.	-	.	ID=Phatr3_EG02412.p1;Parent=Phatr3_EG02412.t1;extra_copy_number=0;protein_id=Phatr3_EG02412.p1
chromosome_1	Liftoff	gene	357814	358782	.	+	.	ID=Phatr3_J31559;biotype=protein_coding;copy_num_ID=Phatr3_J31559_0;coverage=1.0;description=Predicted protein [Source:UniProtKB/TrEMBL%3BAcc:B7FRN5];extra_copy_number=0;gene_id=Phatr3_J31559;logic_name=ensemblgenomes;sequence_ID=0.996;valid_ORFs=0
chromosome_1	Liftoff	mRNA	357814	358782	.	+	.	ID=Phatr3_J31559.t1;Parent=Phatr3_J31559;biotype=protein_coding;extra_copy_number=0;matches_ref_protein=False;missing_stop_codon=True;transcript_id=Phatr3_J31559.t1;valid_ORF=False
chromosome_1	Liftoff	exon	357814	358069	.	+	.	ID=exon_296;Parent=Phatr3_J31559.t1;Name=Phatr3_J31559-E1;constitutive=1;ensembl_end_phase=0;ensembl_phase=0;exon_id=Phatr3_J31559-E1;extra_copy_number=0;rank=1
chromosome_1	Liftoff	exon	358144	358782	.	+	.	ID=exon_297;Parent=Phatr3_J31559.t1;Name=Phatr3_J31559-E2;constitutive=1;ensembl_end_phase=0;ensembl_phase=0;exon_id=Phatr3_J31559-E2;extra_copy_number=0;rank=2
chromosome_1	Liftoff	CDS	357814	358069	.	+	.	ID=Phatr3_J31559.p1;Parent=Phatr3_J31559.t1;extra_copy_number=0;protein_id=Phatr3_J31559.p1
chromosome_1	Liftoff	CDS	358144	358782	.	+	.	ID=Phatr3_J31559.p1;Parent=Phatr3_J31559.t1;extra_copy_number=0;protein_id=Phatr3_J31559.p1
chromosome_1	Liftoff	gene	359072	360131	.	-	.	ID=Phatr3_J42543;biotype=protein_coding;copy_num_ID=Phatr3_J42543_0;coverage=1.0;description=Predicted protein [Source:UniProtKB/TrEMBL%3BAcc:B7FRN6];extra_copy_number=0;gene_id=Phatr3_J42543;logic_name=ensemblgenomes;sequence_ID=0.996;valid_ORFs=1
chromosome_1	Liftoff	mRNA	359072	360131	.	-	.	ID=Phatr3_J42543.t1;Parent=Phatr3_J42543;biotype=protein_coding;extra_copy_number=0;matches_ref_protein=False;transcript_id=Phatr3_J42543.t1;valid_ORF=True
chromosome_1	Liftoff	exon	359072	359716	.	-	.	ID=exon_298;Parent=Phatr3_J42543.t1;Name=Phatr3_J42543-E2;constitutive=1;ensembl_end_phase=0;ensembl_phase=0;exon_id=Phatr3_J42543-E2;extra_copy_number=0;rank=2
chromosome_1	Liftoff	exon	359796	360131	.	-	.	ID=exon_299;Parent=Phatr3_J42543.t1;Name=Phatr3_J42543-E1;constitutive=1;ensembl_end_phase=0;ensembl_phase=0;exon_id=Phatr3_J42543-E1;extra_copy_number=0;rank=1
chromosome_1	Liftoff	CDS	359072	359716	.	-	.	ID=Phatr3_J42543.p1;Parent=Phatr3_J42543.t1;extra_copy_number=0;protein_id=Phatr3_J42543.p1
chromosome_1	Liftoff	CDS	359796	360131	.	-	.	ID=Phatr3_J42543.p1;Parent=Phatr3_J42543.t1;extra_copy_number=0;protein_id=Phatr3_J42543.p1
chromosome_1	Liftoff	gene	360886	363335	.	+	.	ID=Phatr3_J9185;biotype=protein_coding;copy_num_ID=Phatr3_J9185_0;coverage=1.0;extra_copy_number=0;gene_id=Phatr3_J9185;logic_name=ensemblgenomes;sequence_ID=0.999;valid_ORFs=1
chromosome_1	Liftoff	mRNA	360886	363335	.	+	.	ID=Phatr3_J9185.t1;Parent=Phatr3_J9185;biotype=protein_coding;extra_copy_number=0;matches_ref_protein=True;transcript_id=Phatr3_J9185.t1;valid_ORF=True
chromosome_1	Liftoff	exon	360886	360963	.	+	.	ID=exon_300;Parent=Phatr3_J9185.t1;Name=Phatr3_J9185-E1;constitutive=1;ensembl_end_phase=0;ensembl_phase=0;exon_id=Phatr3_J9185-E1;extra_copy_number=0;rank=1
chromosome_1	Liftoff	exon	361245	362200	.	+	.	ID=exon_301;Parent=Phatr3_J9185.t1;Name=Phatr3_J9185-E2;constitutive=1;ensembl_end_phase=2;ensembl_phase=0;exon_id=Phatr3_J9185-E2;extra_copy_number=0;rank=2
chromosome_1	Liftoff	exon	362288	363335	.	+	.	ID=exon_302;Parent=Phatr3_J9185.t1;Name=Phatr3_J9185-E3;constitutive=1;ensembl_end_phase=0;ensembl_phase=2;exon_id=Phatr3_J9185-E3;extra_copy_number=0;rank=3
chromosome_1	Liftoff	CDS	360886	360963	.	+	.	ID=Phatr3_J9185.p1;Parent=Phatr3_J9185.t1;extra_copy_number=0;protein_id=Phatr3_J9185.p1
chromosome_1	Liftoff	CDS	361245	362200	.	+	.	ID=Phatr3_J9185.p1;Parent=Phatr3_J9185.t1;extra_copy_number=0;protein_id=Phatr3_J9185.p1
chromosome_1	Liftoff	CDS	362288	363335	.	+	.	ID=Phatr3_J9185.p1;Parent=Phatr3_J9185.t1;extra_copy_number=0;protein_id=Phatr3_J9185.p1
chromosome_1	Liftoff	gene	364604	365506	.	-	.	ID=Phatr3_EG02183;biotype=protein_coding;copy_num_ID=Phatr3_EG02183_0;coverage=1.0;description=Predicted protein [Source:UniProtKB/TrEMBL%3BAcc:B7FRN8];extra_copy_number=0;gene_id=Phatr3_EG02183;logic_name=ensemblgenomes;sequence_ID=0.992;valid_ORFs=1
chromosome_1	Liftoff	mRNA	364604	365506	.	-	.	ID=Phatr3_EG02183.t1;Parent=Phatr3_EG02183;biotype=protein_coding;extra_copy_number=0;matches_ref_protein=False;transcript_id=Phatr3_EG02183.t1;valid_ORF=True
chromosome_1	Liftoff	exon	364604	365506	.	-	.	ID=exon_303;Parent=Phatr3_EG02183.t1;Name=Phatr3_EG02183-E1;constitutive=1;ensembl_end_phase=0;ensembl_phase=0;exon_id=Phatr3_EG02183-E1;extra_copy_number=0;rank=1
chromosome_1	Liftoff	CDS	364604	365506	.	-	.	ID=Phatr3_EG02183.p1;Parent=Phatr3_EG02183.t1;extra_copy_number=0;protein_id=Phatr3_EG02183.p1
chromosome_1	Liftoff	gene	366020	366769	.	-	.	ID=Phatr3_EG02182;biotype=protein_coding;copy_num_ID=Phatr3_EG02182_0;coverage=0.998;extra_copy_number=0;gene_id=Phatr3_EG02182;logic_name=ensemblgenomes;sequence_ID=0.990;valid_ORFs=1
chromosome_1	Liftoff	mRNA	366020	366769	.	-	.	ID=Phatr3_EG02182.t1;Parent=Phatr3_EG02182;biotype=protein_coding;extra_copy_number=0;matches_ref_protein=False;transcript_id=Phatr3_EG02182.t1;valid_ORF=True
chromosome_1	Liftoff	exon	366020	366370	.	-	.	ID=exon_304;Parent=Phatr3_EG02182.t1;Name=Phatr3_EG02182-E2;constitutive=1;ensembl_end_phase=0;ensembl_phase=0;exon_id=Phatr3_EG02182-E2;extra_copy_number=0;rank=2
chromosome_1	Liftoff	exon	366473	366769	.	-	.	ID=exon_305;Parent=Phatr3_EG02182.t1;Name=Phatr3_EG02182-E1;constitutive=1;ensembl_end_phase=0;ensembl_phase=0;exon_id=Phatr3_EG02182-E1;extra_copy_number=0;rank=1
chromosome_1	Liftoff	CDS	366020	366370	.	-	.	ID=Phatr3_EG02182.p1;Parent=Phatr3_EG02182.t1;extra_copy_number=0;protein_id=Phatr3_EG02182.p1
chromosome_1	Liftoff	CDS	366473	366769	.	-	.	ID=Phatr3_EG02182.p1;Parent=Phatr3_EG02182.t1;extra_copy_number=0;protein_id=Phatr3_EG02182.p1
chromosome_1	Liftoff	gene	367448	368609	.	+	.	ID=Phatr3_J42546;biotype=protein_coding;copy_num_ID=Phatr3_J42546_0;coverage=1.0;description=Predicted protein [Source:UniProtKB/TrEMBL%3BAcc:B7FRN9];extra_copy_number=0;gene_id=Phatr3_J42546;logic_name=ensemblgenomes;sequence_ID=0.985;valid_ORFs=0
chromosome_1	Liftoff	mRNA	367448	368609	.	+	.	ID=Phatr3_J42546.t1;Parent=Phatr3_J42546;biotype=protein_coding;extra_copy_number=0;matches_ref_protein=False;missing_stop_codon=True;transcript_id=Phatr3_J42546.t1;valid_ORF=False
chromosome_1	Liftoff	exon	367448	368609	.	+	.	ID=exon_306;Parent=Phatr3_J42546.t1;Name=Phatr3_J42546-E1;constitutive=1;ensembl_end_phase=0;ensembl_phase=0;exon_id=Phatr3_J42546-E1;extra_copy_number=0;rank=1
chromosome_1	Liftoff	CDS	367448	368609	.	+	.	ID=Phatr3_J42546.p1;Parent=Phatr3_J42546.t1;extra_copy_number=0;protein_id=Phatr3_J42546.p1
chromosome_1	Liftoff	gene	369336	371702	.	+	.	ID=Phatr3_J42547;biotype=protein_coding;copy_num_ID=Phatr3_J42547_0;coverage=1.0;description=Predicted protein [Source:UniProtKB/TrEMBL%3BAcc:B7FRP0];extra_copy_number=0;gene_id=Phatr3_J42547;logic_name=ensemblgenomes;sequence_ID=0.997;valid_ORFs=1
chromosome_1	Liftoff	mRNA	369336	371702	.	+	.	ID=Phatr3_J42547.t1;Parent=Phatr3_J42547;biotype=protein_coding;extra_copy_number=0;matches_ref_protein=False;transcript_id=Phatr3_J42547.t1;valid_ORF=True
chromosome_1	Liftoff	exon	369336	371702	.	+	.	ID=exon_307;Parent=Phatr3_J42547.t1;Name=Phatr3_J42547-E1;constitutive=1;ensembl_end_phase=0;ensembl_phase=0;exon_id=Phatr3_J42547-E1;extra_copy_number=0;rank=1
chromosome_1	Liftoff	CDS	369336	371702	.	+	.	ID=Phatr3_J42547.p1;Parent=Phatr3_J42547.t1;extra_copy_number=0;protein_id=Phatr3_J42547.p1
chromosome_1	Liftoff	gene	371784	372827	.	-	.	ID=Phatr3_J42548;biotype=protein_coding;copy_num_ID=Phatr3_J42548_0;coverage=1.0;description=Predicted protein [Source:UniProtKB/TrEMBL%3BAcc:B7FRP1];extra_copy_number=0;gene_id=Phatr3_J42548;logic_name=ensemblgenomes;sequence_ID=0.991;valid_ORFs=1
chromosome_1	Liftoff	mRNA	371784	372827	.	-	.	ID=Phatr3_J42548.t1;Parent=Phatr3_J42548;biotype=protein_coding;extra_copy_number=0;matches_ref_protein=False;transcript_id=Phatr3_J42548.t1;valid_ORF=True
chromosome_1	Liftoff	exon	371784	372827	.	-	.	ID=exon_308;Parent=Phatr3_J42548.t1;Name=Phatr3_J42548-E1;constitutive=1;ensembl_end_phase=0;ensembl_phase=0;exon_id=Phatr3_J42548-E1;extra_copy_number=0;rank=1
chromosome_1	Liftoff	CDS	371784	372827	.	-	.	ID=Phatr3_J42548.p1;Parent=Phatr3_J42548.t1;extra_copy_number=0;protein_id=Phatr3_J42548.p1
chromosome_1	Liftoff	gene	373099	374466	.	+	.	ID=Phatr3_J17259;Name=RPN8;biotype=protein_coding;copy_num_ID=Phatr3_J17259_0;coverage=1.0;description=Regulatory proteasome non-atpase subunit 8 [Source:UniProtKB/TrEMBL%3BAcc:B7FRP2];extra_copy_number=0;gene_id=Phatr3_J17259;logic_name=ensemblgenomes;sequence_ID=0.991;valid_ORFs=0
chromosome_1	Liftoff	mRNA	373099	374466	.	+	.	ID=Phatr3_J17259.t1;Parent=Phatr3_J17259;biotype=protein_coding;extra_copy_number=0;matches_ref_protein=False;missing_start_codon=True;transcript_id=Phatr3_J17259.t1;valid_ORF=False
chromosome_1	Liftoff	exon	373099	373503	.	+	.	ID=exon_309;Parent=Phatr3_J17259.t1;Name=Phatr3_J17259-E1;constitutive=1;ensembl_end_phase=0;ensembl_phase=-1;exon_id=Phatr3_J17259-E1;extra_copy_number=0;rank=1
chromosome_1	Liftoff	exon	373641	374466	.	+	.	ID=exon_310;Parent=Phatr3_J17259.t1;Name=Phatr3_J17259-E2;constitutive=1;ensembl_end_phase=-1;ensembl_phase=0;exon_id=Phatr3_J17259-E2;extra_copy_number=0;rank=2
chromosome_1	Liftoff	CDS	373183	373503	.	+	.	ID=Phatr3_J17259.p1;Parent=Phatr3_J17259.t1;extra_copy_number=0;protein_id=Phatr3_J17259.p1
chromosome_1	Liftoff	CDS	373641	374399	.	+	.	ID=Phatr3_J17259.p1;Parent=Phatr3_J17259.t1;extra_copy_number=0;protein_id=Phatr3_J17259.p1
chromosome_1	Liftoff	five_prime_UTR	373099	373182	.	+	.	ID=five_prime_UTR_27;Parent=Phatr3_J17259.t1;extra_copy_number=0
chromosome_1	Liftoff	three_prime_UTR	374400	374466	.	+	.	ID=three_prime_UTR_14;Parent=Phatr3_J17259.t1;extra_copy_number=0
chromosome_1	Liftoff	gene	374940	376807	.	+	.	ID=Phatr3_J3062;Name=MYST;biotype=protein_coding;copy_num_ID=Phatr3_J3062_0;coverage=1.0;description=Histone acetyltransferase [Source:UniProtKB/TrEMBL%3BAcc:B7FRP3];extra_copy_number=0;gene_id=Phatr3_J3062;logic_name=ensemblgenomes;sequence_ID=0.998;valid_ORFs=0
chromosome_1	Liftoff	mRNA	374940	376807	.	+	.	ID=Phatr3_J3062.t1;Parent=Phatr3_J3062;biotype=protein_coding;extra_copy_number=0;matches_ref_protein=False;missing_stop_codon=True;transcript_id=Phatr3_J3062.t1;valid_ORF=False
chromosome_1	Liftoff	exon	374940	375835	.	+	.	ID=exon_311;Parent=Phatr3_J3062.t1;Name=Phatr3_J3062-E1;constitutive=1;ensembl_end_phase=2;ensembl_phase=0;exon_id=Phatr3_J3062-E1;extra_copy_number=0;rank=1
chromosome_1	Liftoff	exon	375915	376807	.	+	.	ID=exon_312;Parent=Phatr3_J3062.t1;Name=Phatr3_J3062-E2;constitutive=1;ensembl_end_phase=0;ensembl_phase=2;exon_id=Phatr3_J3062-E2;extra_copy_number=0;rank=2
chromosome_1	Liftoff	CDS	374940	375835	.	+	.	ID=Phatr3_J3062.p1;Parent=Phatr3_J3062.t1;extra_copy_number=0;protein_id=Phatr3_J3062.p1
chromosome_1	Liftoff	CDS	375915	376807	.	+	.	ID=Phatr3_J3062.p1;Parent=Phatr3_J3062.t1;extra_copy_number=0;protein_id=Phatr3_J3062.p1
chromosome_1	Liftoff	gene	377429	379768	.	+	.	ID=Phatr3_J17265;biotype=protein_coding;copy_num_ID=Phatr3_J17265_0;coverage=1.0;extra_copy_number=0;gene_id=Phatr3_J17265;logic_name=ensemblgenomes;sequence_ID=0.997;valid_ORFs=0
chromosome_1	Liftoff	mRNA	377429	379768	.	+	.	ID=Phatr3_J17265.t1;Parent=Phatr3_J17265;biotype=protein_coding;extra_copy_number=0;matches_ref_protein=False;missing_stop_codon=True;transcript_id=Phatr3_J17265.t1;valid_ORF=False
chromosome_1	Liftoff	exon	377429	378197	.	+	.	ID=exon_313;Parent=Phatr3_J17265.t1;Name=Phatr3_J17265-E1;constitutive=1;ensembl_end_phase=1;ensembl_phase=0;exon_id=Phatr3_J17265-E1;extra_copy_number=0;rank=1
chromosome_1	Liftoff	exon	378264	378707	.	+	.	ID=exon_314;Parent=Phatr3_J17265.t1;Name=Phatr3_J17265-E2;constitutive=1;ensembl_end_phase=1;ensembl_phase=1;exon_id=Phatr3_J17265-E2;extra_copy_number=0;rank=2
chromosome_1	Liftoff	exon	378781	379768	.	+	.	ID=exon_315;Parent=Phatr3_J17265.t1;Name=Phatr3_J17265-E3;constitutive=1;ensembl_end_phase=-1;ensembl_phase=1;exon_id=Phatr3_J17265-E3;extra_copy_number=0;rank=3
chromosome_1	Liftoff	CDS	377429	378197	.	+	.	ID=Phatr3_J17265.p1;Parent=Phatr3_J17265.t1;extra_copy_number=0;protein_id=Phatr3_J17265.p1
chromosome_1	Liftoff	CDS	378264	378707	.	+	.	ID=Phatr3_J17265.p1;Parent=Phatr3_J17265.t1;extra_copy_number=0;protein_id=Phatr3_J17265.p1
chromosome_1	Liftoff	CDS	378781	379676	.	+	.	ID=Phatr3_J17265.p1;Parent=Phatr3_J17265.t1;extra_copy_number=0;protein_id=Phatr3_J17265.p1
chromosome_1	Liftoff	three_prime_UTR	379677	379768	.	+	.	ID=three_prime_UTR_15;Parent=Phatr3_J17265.t1;extra_copy_number=0
chromosome_1	Liftoff	gene	381135	382119	.	+	.	ID=Phatr3_J9546;biotype=protein_coding;copy_num_ID=Phatr3_J9546_0;coverage=1.0;description=Predicted protein [Source:UniProtKB/TrEMBL%3BAcc:B7FRP5];extra_copy_number=0;gene_id=Phatr3_J9546;logic_name=ensemblgenomes;sequence_ID=0.998;valid_ORFs=0
chromosome_1	Liftoff	mRNA	381135	382119	.	+	.	ID=Phatr3_J9546.t1;Parent=Phatr3_J9546;biotype=protein_coding;extra_copy_number=0;matches_ref_protein=False;missing_stop_codon=True;transcript_id=Phatr3_J9546.t1;valid_ORF=False
chromosome_1	Liftoff	exon	381135	382119	.	+	.	ID=exon_316;Parent=Phatr3_J9546.t1;Name=Phatr3_J9546-E1;constitutive=1;ensembl_end_phase=0;ensembl_phase=0;exon_id=Phatr3_J9546-E1;extra_copy_number=0;rank=1
chromosome_1	Liftoff	CDS	381135	382119	.	+	.	ID=Phatr3_J9546.p1;Parent=Phatr3_J9546.t1;extra_copy_number=0;protein_id=Phatr3_J9546.p1
chromosome_1	Liftoff	gene	382265	383919	.	-	.	ID=Phatr3_J42552;biotype=protein_coding;copy_num_ID=Phatr3_J42552_0;coverage=1.0;description=Predicted protein [Source:UniProtKB/TrEMBL%3BAcc:B7FRP6];extra_copy_number=0;gene_id=Phatr3_J42552;logic_name=ensemblgenomes;sequence_ID=0.995;valid_ORFs=1
chromosome_1	Liftoff	mRNA	382265	383919	.	-	.	ID=Phatr3_J42552.t1;Parent=Phatr3_J42552;biotype=protein_coding;extra_copy_number=0;matches_ref_protein=False;transcript_id=Phatr3_J42552.t1;valid_ORF=True
chromosome_1	Liftoff	exon	382265	382939	.	-	.	ID=exon_317;Parent=Phatr3_J42552.t1;Name=Phatr3_J42552-E2;constitutive=1;ensembl_end_phase=0;ensembl_phase=0;exon_id=Phatr3_J42552-E2;extra_copy_number=0;rank=2
chromosome_1	Liftoff	exon	383014	383919	.	-	.	ID=exon_318;Parent=Phatr3_J42552.t1;Name=Phatr3_J42552-E1;constitutive=1;ensembl_end_phase=0;ensembl_phase=0;exon_id=Phatr3_J42552-E1;extra_copy_number=0;rank=1
chromosome_1	Liftoff	CDS	382265	382939	.	-	.	ID=Phatr3_J42552.p1;Parent=Phatr3_J42552.t1;extra_copy_number=0;protein_id=Phatr3_J42552.p1
chromosome_1	Liftoff	CDS	383014	383919	.	-	.	ID=Phatr3_J42552.p1;Parent=Phatr3_J42552.t1;extra_copy_number=0;protein_id=Phatr3_J42552.p1
chromosome_1	Liftoff	gene	385632	386322	.	+	.	ID=Phatr3_EG01787;biotype=protein_coding;copy_num_ID=Phatr3_EG01787_0;coverage=1.0;extra_copy_number=0;gene_id=Phatr3_EG01787;logic_name=ensemblgenomes;sequence_ID=0.986;valid_ORFs=0
chromosome_1	Liftoff	mRNA	385632	386322	.	+	.	ID=Phatr3_EG01787.t1;Parent=Phatr3_EG01787;biotype=protein_coding;extra_copy_number=0;matches_ref_protein=False;missing_stop_codon=True;transcript_id=Phatr3_EG01787.t1;valid_ORF=False
chromosome_1	Liftoff	exon	385632	385737	.	+	.	ID=exon_319;Parent=Phatr3_EG01787.t1;Name=Phatr3_EG01787-E1;constitutive=1;ensembl_end_phase=2;ensembl_phase=0;exon_id=Phatr3_EG01787-E1;extra_copy_number=0;rank=1
chromosome_1	Liftoff	exon	385857	386322	.	+	.	ID=exon_320;Parent=Phatr3_EG01787.t1;Name=Phatr3_EG01787-E2;constitutive=1;ensembl_end_phase=0;ensembl_phase=2;exon_id=Phatr3_EG01787-E2;extra_copy_number=0;rank=2
chromosome_1	Liftoff	CDS	385632	385737	.	+	.	ID=Phatr3_EG01787.p1;Parent=Phatr3_EG01787.t1;extra_copy_number=0;protein_id=Phatr3_EG01787.p1
chromosome_1	Liftoff	CDS	385857	386322	.	+	.	ID=Phatr3_EG01787.p1;Parent=Phatr3_EG01787.t1;extra_copy_number=0;protein_id=Phatr3_EG01787.p1
chromosome_1	Liftoff	gene	386398	390402	.	+	.	ID=Phatr3_J83;biotype=protein_coding;copy_num_ID=Phatr3_J83_0;coverage=1.0;description=Predicted protein [Source:UniProtKB/TrEMBL%3BAcc:B7FRP7];extra_copy_number=0;gene_id=Phatr3_J83;logic_name=ensemblgenomes;sequence_ID=0.994;valid_ORFs=0
chromosome_1	Liftoff	mRNA	386398	390402	.	+	.	ID=Phatr3_J83.t1;Parent=Phatr3_J83;biotype=protein_coding;extra_copy_number=0;matches_ref_protein=False;missing_start_codon=True;transcript_id=Phatr3_J83.t1;valid_ORF=False
chromosome_1	Liftoff	exon	386398	386878	.	+	.	ID=exon_321;Parent=Phatr3_J83.t1;Name=Phatr3_J83-E1;constitutive=1;ensembl_end_phase=1;ensembl_phase=-1;exon_id=Phatr3_J83-E1;extra_copy_number=0;rank=1
chromosome_1	Liftoff	exon	386953	387474	.	+	.	ID=exon_322;Parent=Phatr3_J83.t1;Name=Phatr3_J83-E2;constitutive=1;ensembl_end_phase=1;ensembl_phase=1;exon_id=Phatr3_J83-E2;extra_copy_number=0;rank=2
chromosome_1	Liftoff	exon	387558	388038	.	+	.	ID=exon_323;Parent=Phatr3_J83.t1;Name=Phatr3_J83-E3;constitutive=1;ensembl_end_phase=2;ensembl_phase=1;exon_id=Phatr3_J83-E3;extra_copy_number=0;rank=3
chromosome_1	Liftoff	exon	388111	388325	.	+	.	ID=exon_324;Parent=Phatr3_J83.t1;Name=Phatr3_J83-E4;constitutive=1;ensembl_end_phase=1;ensembl_phase=2;exon_id=Phatr3_J83-E4;extra_copy_number=0;rank=4
chromosome_1	Liftoff	exon	388365	389008	.	+	.	ID=exon_325;Parent=Phatr3_J83.t1;Name=Phatr3_J83-E5;constitutive=1;ensembl_end_phase=0;ensembl_phase=1;exon_id=Phatr3_J83-E5;extra_copy_number=0;rank=5
chromosome_1	Liftoff	exon	389081	390402	.	+	.	ID=exon_326;Parent=Phatr3_J83.t1;Name=Phatr3_J83-E6;constitutive=1;ensembl_end_phase=0;ensembl_phase=0;exon_id=Phatr3_J83-E6;extra_copy_number=0;rank=6
chromosome_1	Liftoff	CDS	386428	386878	.	+	.	ID=Phatr3_J83.p1;Parent=Phatr3_J83.t1;extra_copy_number=0;protein_id=Phatr3_J83.p1
chromosome_1	Liftoff	CDS	386953	387474	.	+	.	ID=Phatr3_J83.p1;Parent=Phatr3_J83.t1;extra_copy_number=0;protein_id=Phatr3_J83.p1
chromosome_1	Liftoff	CDS	387558	388038	.	+	.	ID=Phatr3_J83.p1;Parent=Phatr3_J83.t1;extra_copy_number=0;protein_id=Phatr3_J83.p1
chromosome_1	Liftoff	CDS	388111	388325	.	+	.	ID=Phatr3_J83.p1;Parent=Phatr3_J83.t1;extra_copy_number=0;protein_id=Phatr3_J83.p1
chromosome_1	Liftoff	CDS	388365	389008	.	+	.	ID=Phatr3_J83.p1;Parent=Phatr3_J83.t1;extra_copy_number=0;protein_id=Phatr3_J83.p1
chromosome_1	Liftoff	CDS	389081	390402	.	+	.	ID=Phatr3_J83.p1;Parent=Phatr3_J83.t1;extra_copy_number=0;protein_id=Phatr3_J83.p1
chromosome_1	Liftoff	five_prime_UTR	386398	386427	.	+	.	ID=five_prime_UTR_28;Parent=Phatr3_J83.t1;extra_copy_number=0
chromosome_1	Liftoff	gene	390433	392531	.	-	.	ID=Phatr3_J31571;biotype=protein_coding;copy_num_ID=Phatr3_J31571_0;coverage=1.0;description=Predicted protein [Source:UniProtKB/TrEMBL%3BAcc:B7FRP8];extra_copy_number=0;gene_id=Phatr3_J31571;logic_name=ensemblgenomes;sequence_ID=0.996;valid_ORFs=0
chromosome_1	Liftoff	mRNA	390433	392531	.	-	.	ID=Phatr3_J31571.t1;Parent=Phatr3_J31571;biotype=protein_coding;extra_copy_number=0;matches_ref_protein=False;missing_stop_codon=True;transcript_id=Phatr3_J31571.t1;valid_ORF=False
chromosome_1	Liftoff	exon	390433	392531	.	-	.	ID=exon_327;Parent=Phatr3_J31571.t1;Name=Phatr3_J31571-E1;constitutive=1;ensembl_end_phase=0;ensembl_phase=0;exon_id=Phatr3_J31571-E1;extra_copy_number=0;rank=1
chromosome_1	Liftoff	CDS	390433	392531	.	-	.	ID=Phatr3_J31571.p1;Parent=Phatr3_J31571.t1;extra_copy_number=0;protein_id=Phatr3_J31571.p1
chromosome_1	Liftoff	gene	392993	396929	.	+	.	ID=Phatr3_J42555;biotype=protein_coding;copy_num_ID=Phatr3_J42555_0;coverage=0.999;description=Predicted protein [Source:UniProtKB/TrEMBL%3BAcc:B7FRP9];extra_copy_number=0;gene_id=Phatr3_J42555;logic_name=ensemblgenomes;sequence_ID=0.997;valid_ORFs=0
chromosome_1	Liftoff	mRNA	392993	396929	.	+	.	ID=Phatr3_J42555.t1;Parent=Phatr3_J42555;biotype=protein_coding;extra_copy_number=0;matches_ref_protein=False;missing_stop_codon=True;transcript_id=Phatr3_J42555.t1;valid_ORF=False
chromosome_1	Liftoff	exon	392993	394476	.	+	.	ID=exon_328;Parent=Phatr3_J42555.t1;Name=Phatr3_J42555-E1;constitutive=1;ensembl_end_phase=0;ensembl_phase=0;exon_id=Phatr3_J42555-E1;extra_copy_number=0;rank=1
chromosome_1	Liftoff	exon	394559	395024	.	+	.	ID=exon_329;Parent=Phatr3_J42555.t1;Name=Phatr3_J42555-E2;constitutive=1;ensembl_end_phase=0;ensembl_phase=0;exon_id=Phatr3_J42555-E2;extra_copy_number=0;rank=2
chromosome_1	Liftoff	exon	395051	395374	.	+	.	ID=exon_330;Parent=Phatr3_J42555.t1;Name=Phatr3_J42555-E3;constitutive=1;ensembl_end_phase=0;ensembl_phase=0;exon_id=Phatr3_J42555-E3;extra_copy_number=0;rank=3
chromosome_1	Liftoff	exon	395445	396034	.	+	.	ID=exon_331;Parent=Phatr3_J42555.t1;Name=Phatr3_J42555-E4;constitutive=1;ensembl_end_phase=0;ensembl_phase=0;exon_id=Phatr3_J42555-E4;extra_copy_number=0;rank=4
chromosome_1	Liftoff	exon	396102	396236	.	+	.	ID=exon_332;Parent=Phatr3_J42555.t1;Name=Phatr3_J42555-E5;constitutive=1;ensembl_end_phase=0;ensembl_phase=0;exon_id=Phatr3_J42555-E5;extra_copy_number=0;rank=5
chromosome_1	Liftoff	exon	396309	396567	.	+	.	ID=exon_333;Parent=Phatr3_J42555.t1;Name=Phatr3_J42555-E6;constitutive=1;ensembl_end_phase=1;ensembl_phase=0;exon_id=Phatr3_J42555-E6;extra_copy_number=0;rank=6
chromosome_1	Liftoff	exon	396641	396929	.	+	.	ID=exon_334;Parent=Phatr3_J42555.t1;Name=Phatr3_J42555-E7;constitutive=1;ensembl_end_phase=-1;ensembl_phase=1;exon_id=Phatr3_J42555-E7;extra_copy_number=0;rank=7
chromosome_1	Liftoff	CDS	392993	394476	.	+	.	ID=Phatr3_J42555.p1;Parent=Phatr3_J42555.t1;extra_copy_number=0;protein_id=Phatr3_J42555.p1
chromosome_1	Liftoff	CDS	394559	395024	.	+	.	ID=Phatr3_J42555.p1;Parent=Phatr3_J42555.t1;extra_copy_number=0;protein_id=Phatr3_J42555.p1
chromosome_1	Liftoff	CDS	395051	395374	.	+	.	ID=Phatr3_J42555.p1;Parent=Phatr3_J42555.t1;extra_copy_number=0;protein_id=Phatr3_J42555.p1
chromosome_1	Liftoff	CDS	395445	396034	.	+	.	ID=Phatr3_J42555.p1;Parent=Phatr3_J42555.t1;extra_copy_number=0;protein_id=Phatr3_J42555.p1
chromosome_1	Liftoff	CDS	396102	396236	.	+	.	ID=Phatr3_J42555.p1;Parent=Phatr3_J42555.t1;extra_copy_number=0;protein_id=Phatr3_J42555.p1
chromosome_1	Liftoff	CDS	396309	396567	.	+	.	ID=Phatr3_J42555.p1;Parent=Phatr3_J42555.t1;extra_copy_number=0;protein_id=Phatr3_J42555.p1
chromosome_1	Liftoff	CDS	396641	396864	.	+	.	ID=Phatr3_J42555.p1;Parent=Phatr3_J42555.t1;extra_copy_number=0;protein_id=Phatr3_J42555.p1
chromosome_1	Liftoff	three_prime_UTR	396865	396929	.	+	.	ID=three_prime_UTR_16;Parent=Phatr3_J42555.t1;extra_copy_number=0
chromosome_1	Liftoff	gene	397060	400038	.	-	.	ID=Phatr3_J42556;biotype=protein_coding;copy_num_ID=Phatr3_J42556_0;coverage=1.0;description=Predicted protein [Source:UniProtKB/TrEMBL%3BAcc:B7FRQ0];extra_copy_number=0;gene_id=Phatr3_J42556;logic_name=ensemblgenomes;sequence_ID=0.997;valid_ORFs=0
chromosome_1	Liftoff	mRNA	397060	400038	.	-	.	ID=Phatr3_J42556.t1;Parent=Phatr3_J42556;biotype=protein_coding;extra_copy_number=0;matches_ref_protein=False;missing_stop_codon=True;transcript_id=Phatr3_J42556.t1;valid_ORF=False
chromosome_1	Liftoff	exon	397060	397471	.	-	.	ID=exon_335;Parent=Phatr3_J42556.t1;Name=Phatr3_J42556-E2;constitutive=1;ensembl_end_phase=0;ensembl_phase=2;exon_id=Phatr3_J42556-E2;extra_copy_number=0;rank=2
chromosome_1	Liftoff	exon	397555	400038	.	-	.	ID=exon_336;Parent=Phatr3_J42556.t1;Name=Phatr3_J42556-E1;constitutive=1;ensembl_end_phase=2;ensembl_phase=0;exon_id=Phatr3_J42556-E1;extra_copy_number=0;rank=1
chromosome_1	Liftoff	CDS	397060	397471	.	-	.	ID=Phatr3_J42556.p1;Parent=Phatr3_J42556.t1;extra_copy_number=0;protein_id=Phatr3_J42556.p1
chromosome_1	Liftoff	CDS	397555	400038	.	-	.	ID=Phatr3_J42556.p1;Parent=Phatr3_J42556.t1;extra_copy_number=0;protein_id=Phatr3_J42556.p1
chromosome_1	Liftoff	gene	400766	402853	.	+	.	ID=Phatr3_J42557;biotype=protein_coding;copy_num_ID=Phatr3_J42557_0;coverage=1.0;description=Predicted protein [Source:UniProtKB/TrEMBL%3BAcc:B7FRQ1];extra_copy_number=0;gene_id=Phatr3_J42557;logic_name=ensemblgenomes;sequence_ID=0.996;valid_ORFs=0
chromosome_1	Liftoff	mRNA	400766	402853	.	+	.	ID=Phatr3_J42557.t1;Parent=Phatr3_J42557;biotype=protein_coding;extra_copy_number=0;matches_ref_protein=False;missing_stop_codon=True;transcript_id=Phatr3_J42557.t1;valid_ORF=False
chromosome_1	Liftoff	exon	400766	402853	.	+	.	ID=exon_337;Parent=Phatr3_J42557.t1;Name=Phatr3_J42557-E1;constitutive=1;ensembl_end_phase=-1;ensembl_phase=0;exon_id=Phatr3_J42557-E1;extra_copy_number=0;rank=1
chromosome_1	Liftoff	CDS	400766	402846	.	+	.	ID=Phatr3_J42557.p1;Parent=Phatr3_J42557.t1;extra_copy_number=0;protein_id=Phatr3_J42557.p1
chromosome_1	Liftoff	three_prime_UTR	402847	402853	.	+	.	ID=three_prime_UTR_17;Parent=Phatr3_J42557.t1;extra_copy_number=0
chromosome_1	Liftoff	gene	402910	403852	.	-	.	ID=Phatr3_J5762;biotype=protein_coding;copy_num_ID=Phatr3_J5762_0;coverage=1.0;description=Predicted protein [Source:UniProtKB/TrEMBL%3BAcc:B7FRQ2];extra_copy_number=0;gene_id=Phatr3_J5762;logic_name=ensemblgenomes;sequence_ID=0.994;valid_ORFs=0
chromosome_1	Liftoff	mRNA	402910	403852	.	-	.	ID=Phatr3_J5762.t1;Parent=Phatr3_J5762;biotype=protein_coding;extra_copy_number=0;matches_ref_protein=False;missing_stop_codon=True;transcript_id=Phatr3_J5762.t1;valid_ORF=False
chromosome_1	Liftoff	exon	402910	403852	.	-	.	ID=exon_338;Parent=Phatr3_J5762.t1;Name=Phatr3_J5762-E1;constitutive=1;ensembl_end_phase=0;ensembl_phase=0;exon_id=Phatr3_J5762-E1;extra_copy_number=0;rank=1
chromosome_1	Liftoff	CDS	402910	403852	.	-	.	ID=Phatr3_J5762.p1;Parent=Phatr3_J5762.t1;extra_copy_number=0;protein_id=Phatr3_J5762.p1
chromosome_1	Liftoff	gene	404335	405286	.	+	.	ID=Phatr3_J42559;biotype=protein_coding;copy_num_ID=Phatr3_J42559_0;coverage=1.0;description=Predicted protein [Source:UniProtKB/TrEMBL%3BAcc:B7FRQ3];extra_copy_number=0;gene_id=Phatr3_J42559;logic_name=ensemblgenomes;sequence_ID=0.997;valid_ORFs=0
chromosome_1	Liftoff	mRNA	404335	405286	.	+	.	ID=Phatr3_J42559.t1;Parent=Phatr3_J42559;biotype=protein_coding;extra_copy_number=0;matches_ref_protein=False;missing_start_codon=True;transcript_id=Phatr3_J42559.t1;valid_ORF=False
chromosome_1	Liftoff	exon	404335	404742	.	+	.	ID=exon_339;Parent=Phatr3_J42559.t1;Name=Phatr3_J42559-E1;constitutive=1;ensembl_end_phase=2;ensembl_phase=-1;exon_id=Phatr3_J42559-E1;extra_copy_number=0;rank=1
chromosome_1	Liftoff	exon	404826	405286	.	+	.	ID=exon_340;Parent=Phatr3_J42559.t1;Name=Phatr3_J42559-E2;constitutive=1;ensembl_end_phase=-1;ensembl_phase=2;exon_id=Phatr3_J42559-E2;extra_copy_number=0;rank=2
chromosome_1	Liftoff	CDS	404405	404742	.	+	.	ID=Phatr3_J42559.p1;Parent=Phatr3_J42559.t1;extra_copy_number=0;protein_id=Phatr3_J42559.p1
chromosome_1	Liftoff	CDS	404826	405246	.	+	.	ID=Phatr3_J42559.p1;Parent=Phatr3_J42559.t1;extra_copy_number=0;protein_id=Phatr3_J42559.p1
chromosome_1	Liftoff	five_prime_UTR	404335	404404	.	+	.	ID=five_prime_UTR_29;Parent=Phatr3_J42559.t1;extra_copy_number=0
chromosome_1	Liftoff	three_prime_UTR	405247	405286	.	+	.	ID=three_prime_UTR_18;Parent=Phatr3_J42559.t1;extra_copy_number=0
chromosome_1	Liftoff	gene	405986	408172	.	+	.	ID=Phatr3_J42560;Name=PTBZIP12;biotype=protein_coding;copy_num_ID=Phatr3_J42560_0;coverage=1.0;description=Predicted protein [Source:UniProtKB/TrEMBL%3BAcc:B7FRQ4];extra_copy_number=0;gene_id=Phatr3_J42560;logic_name=ensemblgenomes;sequence_ID=0.993;valid_ORFs=0
chromosome_1	Liftoff	mRNA	405986	408172	.	+	.	ID=Phatr3_J42560.t1;Parent=Phatr3_J42560;biotype=protein_coding;extra_copy_number=0;matches_ref_protein=False;missing_stop_codon=True;transcript_id=Phatr3_J42560.t1;valid_ORF=False
chromosome_1	Liftoff	exon	405986	406340	.	+	.	ID=exon_341;Parent=Phatr3_J42560.t1;Name=Phatr3_J42560-E1;constitutive=1;ensembl_end_phase=1;ensembl_phase=-1;exon_id=Phatr3_J42560-E1;extra_copy_number=0;rank=1
chromosome_1	Liftoff	exon	406406	408172	.	+	.	ID=exon_342;Parent=Phatr3_J42560.t1;Name=Phatr3_J42560-E2;constitutive=1;ensembl_end_phase=0;ensembl_phase=1;exon_id=Phatr3_J42560-E2;extra_copy_number=0;rank=2
chromosome_1	Liftoff	CDS	406199	406340	.	+	.	ID=Phatr3_J42560.p1;Parent=Phatr3_J42560.t1;extra_copy_number=0;protein_id=Phatr3_J42560.p1
chromosome_1	Liftoff	CDS	406406	408172	.	+	.	ID=Phatr3_J42560.p1;Parent=Phatr3_J42560.t1;extra_copy_number=0;protein_id=Phatr3_J42560.p1
chromosome_1	Liftoff	five_prime_UTR	405986	406198	.	+	.	ID=five_prime_UTR_30;Parent=Phatr3_J42560.t1;extra_copy_number=0
chromosome_1	Liftoff	gene	408308	409119	.	-	.	ID=Phatr3_J31578;biotype=protein_coding;copy_num_ID=Phatr3_J31578_0;coverage=1.0;description=Predicted protein [Source:UniProtKB/TrEMBL%3BAcc:B7FRQ5];extra_copy_number=0;gene_id=Phatr3_J31578;logic_name=ensemblgenomes;sequence_ID=0.993;valid_ORFs=0
chromosome_1	Liftoff	mRNA	408308	409119	.	-	.	ID=Phatr3_J31578.t1;Parent=Phatr3_J31578;biotype=protein_coding;extra_copy_number=0;matches_ref_protein=False;missing_stop_codon=True;transcript_id=Phatr3_J31578.t1;valid_ORF=False
chromosome_1	Liftoff	exon	408308	409119	.	-	.	ID=exon_343;Parent=Phatr3_J31578.t1;Name=Phatr3_J31578-E1;constitutive=1;ensembl_end_phase=0;ensembl_phase=0;exon_id=Phatr3_J31578-E1;extra_copy_number=0;rank=1
chromosome_1	Liftoff	CDS	408308	409119	.	-	.	ID=Phatr3_J31578.p1;Parent=Phatr3_J31578.t1;extra_copy_number=0;protein_id=Phatr3_J31578.p1
chromosome_1	Liftoff	gene	409998	411553	.	-	.	ID=Phatr3_J42561;biotype=protein_coding;copy_num_ID=Phatr3_J42561_0;coverage=1.0;description=Predicted protein [Source:UniProtKB/TrEMBL%3BAcc:B7FRQ6];extra_copy_number=0;gene_id=Phatr3_J42561;logic_name=ensemblgenomes;sequence_ID=0.994;valid_ORFs=0
chromosome_1	Liftoff	mRNA	409998	411553	.	-	.	ID=Phatr3_J42561.t1;Parent=Phatr3_J42561;biotype=protein_coding;extra_copy_number=0;matches_ref_protein=False;missing_stop_codon=True;transcript_id=Phatr3_J42561.t1;valid_ORF=False
chromosome_1	Liftoff	exon	409998	411553	.	-	.	ID=exon_344;Parent=Phatr3_J42561.t1;Name=Phatr3_J42561-E1;constitutive=1;ensembl_end_phase=0;ensembl_phase=0;exon_id=Phatr3_J42561-E1;extra_copy_number=0;rank=1
chromosome_1	Liftoff	CDS	409998	411553	.	-	.	ID=Phatr3_J42561.p1;Parent=Phatr3_J42561.t1;extra_copy_number=0;protein_id=Phatr3_J42561.p1
chromosome_1	Liftoff	gene	413187	414027	.	+	.	ID=Phatr3_J17276;Name=SKP1_1;biotype=protein_coding;copy_num_ID=Phatr3_J17276_0;coverage=1.0;description=Predicted protein [Source:UniProtKB/TrEMBL%3BAcc:B7FNR9];extra_copy_number=0;gene_id=Phatr3_J17276;logic_name=ensemblgenomes;sequence_ID=0.996;valid_ORFs=1
chromosome_1	Liftoff	mRNA	413187	414027	.	+	.	ID=Phatr3_J17276.t1;Parent=Phatr3_J17276;biotype=protein_coding;extra_copy_number=0;matches_ref_protein=True;transcript_id=Phatr3_J17276.t1;valid_ORF=True
chromosome_1	Liftoff	exon	413187	413317	.	+	.	ID=exon_345;Parent=Phatr3_J17276.t1;Name=Phatr3_J17276-E1;constitutive=1;ensembl_end_phase=0;ensembl_phase=-1;exon_id=Phatr3_J17276-E1;extra_copy_number=0;rank=1
chromosome_1	Liftoff	exon	413431	413509	.	+	.	ID=exon_346;Parent=Phatr3_J17276.t1;Name=Phatr3_J17276-E2;constitutive=1;ensembl_end_phase=1;ensembl_phase=0;exon_id=Phatr3_J17276-E2;extra_copy_number=0;rank=2
chromosome_1	Liftoff	exon	413603	414027	.	+	.	ID=exon_347;Parent=Phatr3_J17276.t1;Name=Phatr3_J17276-E3;constitutive=1;ensembl_end_phase=-1;ensembl_phase=1;exon_id=Phatr3_J17276-E3;extra_copy_number=0;rank=3
chromosome_1	Liftoff	CDS	413282	413317	.	+	.	ID=Phatr3_J17276.p1;Parent=Phatr3_J17276.t1;extra_copy_number=0;protein_id=Phatr3_J17276.p1
chromosome_1	Liftoff	CDS	413431	413509	.	+	.	ID=Phatr3_J17276.p1;Parent=Phatr3_J17276.t1;extra_copy_number=0;protein_id=Phatr3_J17276.p1
chromosome_1	Liftoff	CDS	413603	413997	.	+	.	ID=Phatr3_J17276.p1;Parent=Phatr3_J17276.t1;extra_copy_number=0;protein_id=Phatr3_J17276.p1
chromosome_1	Liftoff	five_prime_UTR	413187	413281	.	+	.	ID=five_prime_UTR_31;Parent=Phatr3_J17276.t1;extra_copy_number=0
chromosome_1	Liftoff	three_prime_UTR	413998	414027	.	+	.	ID=three_prime_UTR_19;Parent=Phatr3_J17276.t1;extra_copy_number=0
chromosome_1	Liftoff	gene	414118	416030	.	-	.	ID=Phatr3_J42563;biotype=protein_coding;copy_num_ID=Phatr3_J42563_0;coverage=0.999;description=Predicted protein [Source:UniProtKB/TrEMBL%3BAcc:B7FNS0];extra_copy_number=0;gene_id=Phatr3_J42563;logic_name=ensemblgenomes;sequence_ID=0.995;valid_ORFs=0
chromosome_1	Liftoff	mRNA	414118	416030	.	-	.	ID=Phatr3_J42563.t1;Parent=Phatr3_J42563;biotype=protein_coding;extra_copy_number=0;matches_ref_protein=False;missing_stop_codon=True;transcript_id=Phatr3_J42563.t1;valid_ORF=False
chromosome_1	Liftoff	exon	414118	416030	.	-	.	ID=exon_348;Parent=Phatr3_J42563.t1;Name=Phatr3_J42563-E1;constitutive=1;ensembl_end_phase=0;ensembl_phase=0;exon_id=Phatr3_J42563-E1;extra_copy_number=0;rank=1
chromosome_1	Liftoff	CDS	414118	416030	.	-	.	ID=Phatr3_J42563.p1;Parent=Phatr3_J42563.t1;extra_copy_number=0;protein_id=Phatr3_J42563.p1
chromosome_1	Liftoff	gene	416842	417363	.	+	.	ID=Phatr3_J42564;biotype=protein_coding;copy_num_ID=Phatr3_J42564_0;coverage=1.0;description=Predicted protein [Source:UniProtKB/TrEMBL%3BAcc:B7FNS1];extra_copy_number=0;gene_id=Phatr3_J42564;logic_name=ensemblgenomes;sequence_ID=0.998;valid_ORFs=1
chromosome_1	Liftoff	mRNA	416842	417363	.	+	.	ID=Phatr3_J42564.t1;Parent=Phatr3_J42564;biotype=protein_coding;extra_copy_number=0;matches_ref_protein=False;transcript_id=Phatr3_J42564.t1;valid_ORF=True
chromosome_1	Liftoff	exon	416842	417363	.	+	.	ID=exon_349;Parent=Phatr3_J42564.t1;Name=Phatr3_J42564-E1;constitutive=1;ensembl_end_phase=0;ensembl_phase=0;exon_id=Phatr3_J42564-E1;extra_copy_number=0;rank=1
chromosome_1	Liftoff	CDS	416842	417363	.	+	.	ID=Phatr3_J42564.p1;Parent=Phatr3_J42564.t1;extra_copy_number=0;protein_id=Phatr3_J42564.p1
chromosome_1	Liftoff	gene	417647	418901	.	-	.	ID=Phatr3_J42565;biotype=protein_coding;copy_num_ID=Phatr3_J42565_0;coverage=1.0;description=Predicted protein [Source:UniProtKB/TrEMBL%3BAcc:B7FNS2];extra_copy_number=0;gene_id=Phatr3_J42565;logic_name=ensemblgenomes;sequence_ID=0.996;valid_ORFs=0
chromosome_1	Liftoff	mRNA	417647	418901	.	-	.	ID=Phatr3_J42565.t1;Parent=Phatr3_J42565;biotype=protein_coding;extra_copy_number=0;matches_ref_protein=False;missing_stop_codon=True;transcript_id=Phatr3_J42565.t1;valid_ORF=False
chromosome_1	Liftoff	exon	417647	418901	.	-	.	ID=exon_350;Parent=Phatr3_J42565.t1;Name=Phatr3_J42565-E1;constitutive=1;ensembl_end_phase=0;ensembl_phase=0;exon_id=Phatr3_J42565-E1;extra_copy_number=0;rank=1
chromosome_1	Liftoff	CDS	417647	418901	.	-	.	ID=Phatr3_J42565.p1;Parent=Phatr3_J42565.t1;extra_copy_number=0;protein_id=Phatr3_J42565.p1
chromosome_1	Liftoff	gene	420434	422294	.	+	.	ID=Phatr3_J31584;biotype=protein_coding;copy_num_ID=Phatr3_J31584_0;coverage=1.0;description=Predicted protein [Source:UniProtKB/TrEMBL%3BAcc:B7FNS3];extra_copy_number=0;gene_id=Phatr3_J31584;logic_name=ensemblgenomes;sequence_ID=0.993;valid_ORFs=0
chromosome_1	Liftoff	mRNA	420434	422294	.	+	.	ID=Phatr3_J31584.t1;Parent=Phatr3_J31584;biotype=protein_coding;extra_copy_number=0;matches_ref_protein=False;missing_stop_codon=True;transcript_id=Phatr3_J31584.t1;valid_ORF=False
chromosome_1	Liftoff	exon	420434	422294	.	+	.	ID=exon_352;Parent=Phatr3_J31584.t1;Name=Phatr3_J31584-E1;constitutive=1;ensembl_end_phase=0;ensembl_phase=0;exon_id=Phatr3_J31584-E1;extra_copy_number=0;rank=1
chromosome_1	Liftoff	CDS	420434	422294	.	+	.	ID=Phatr3_J31584.p1;Parent=Phatr3_J31584.t1;extra_copy_number=0;protein_id=Phatr3_J31584.p1
chromosome_1	Liftoff	gene	422871	423948	.	+	.	ID=Phatr3_J42566;biotype=protein_coding;copy_num_ID=Phatr3_J42566_0;coverage=1.0;description=Predicted protein [Source:UniProtKB/TrEMBL%3BAcc:B7FNS4];extra_copy_number=0;gene_id=Phatr3_J42566;logic_name=ensemblgenomes;sequence_ID=0.991;valid_ORFs=1
chromosome_1	Liftoff	mRNA	422871	423948	.	+	.	ID=Phatr3_J42566.t1;Parent=Phatr3_J42566;biotype=protein_coding;extra_copy_number=0;matches_ref_protein=False;transcript_id=Phatr3_J42566.t1;valid_ORF=True
chromosome_1	Liftoff	exon	422871	423038	.	+	.	ID=exon_353;Parent=Phatr3_J42566.t1;Name=Phatr3_J42566-E1;constitutive=1;ensembl_end_phase=0;ensembl_phase=-1;exon_id=Phatr3_J42566-E1;extra_copy_number=0;rank=1
chromosome_1	Liftoff	exon	423392	423948	.	+	.	ID=exon_354;Parent=Phatr3_J42566.t1;Name=Phatr3_J42566-E2;constitutive=1;ensembl_end_phase=-1;ensembl_phase=0;exon_id=Phatr3_J42566-E2;extra_copy_number=0;rank=2
chromosome_1	Liftoff	CDS	422904	423038	.	+	.	ID=Phatr3_J42566.p1;Parent=Phatr3_J42566.t1;extra_copy_number=0;protein_id=Phatr3_J42566.p1
chromosome_1	Liftoff	CDS	423392	423919	.	+	.	ID=Phatr3_J42566.p1;Parent=Phatr3_J42566.t1;extra_copy_number=0;protein_id=Phatr3_J42566.p1
chromosome_1	Liftoff	five_prime_UTR	422871	422903	.	+	.	ID=five_prime_UTR_32;Parent=Phatr3_J42566.t1;extra_copy_number=0
chromosome_1	Liftoff	three_prime_UTR	423920	423948	.	+	.	ID=three_prime_UTR_20;Parent=Phatr3_J42566.t1;extra_copy_number=0
chromosome_1	Liftoff	gene	425046	429470	.	+	.	ID=Phatr3_J42567;Name=BGER1;biotype=protein_coding;copy_num_ID=Phatr3_J42567_0;coverage=1.0;description=Beta-glucan elicitor receptor [Source:UniProtKB/TrEMBL%3BAcc:B7FNS5];extra_copy_number=0;gene_id=Phatr3_J42567;logic_name=ensemblgenomes;sequence_ID=0.987;valid_ORFs=0
chromosome_1	Liftoff	mRNA	425046	429470	.	+	.	ID=Phatr3_J42567.t1;Parent=Phatr3_J42567;biotype=protein_coding;extra_copy_number=0;inframe_stop_codon=True;matches_ref_protein=False;transcript_id=Phatr3_J42567.t1;valid_ORF=False
chromosome_1	Liftoff	exon	425046	426054	.	+	.	ID=exon_355;Parent=Phatr3_J42567.t1;Name=Phatr3_J42567-E1;constitutive=1;ensembl_end_phase=0;ensembl_phase=-1;exon_id=Phatr3_J42567-E1;extra_copy_number=0;rank=1
chromosome_1	Liftoff	exon	426131	427309	.	+	.	ID=exon_356;Parent=Phatr3_J42567.t1;Name=Phatr3_J42567-E2;constitutive=1;ensembl_end_phase=1;ensembl_phase=0;exon_id=Phatr3_J42567-E2;extra_copy_number=0;rank=2
chromosome_1	Liftoff	exon	427397	427501	.	+	.	ID=exon_357;Parent=Phatr3_J42567.t1;Name=Phatr3_J42567-E3;constitutive=1;ensembl_end_phase=1;ensembl_phase=1;exon_id=Phatr3_J42567-E3;extra_copy_number=0;rank=3
chromosome_1	Liftoff	exon	427581	427610	.	+	.	ID=exon_358;Parent=Phatr3_J42567.t1;Name=Phatr3_J42567-E4;constitutive=1;ensembl_end_phase=1;ensembl_phase=1;exon_id=Phatr3_J42567-E4;extra_copy_number=0;rank=4
chromosome_1	Liftoff	exon	427681	427735	.	+	.	ID=exon_359;Parent=Phatr3_J42567.t1;Name=Phatr3_J42567-E5;constitutive=1;ensembl_end_phase=2;ensembl_phase=1;exon_id=Phatr3_J42567-E5;extra_copy_number=0;rank=5
chromosome_1	Liftoff	exon	427817	428033	.	+	.	ID=exon_360;Parent=Phatr3_J42567.t1;Name=Phatr3_J42567-E6;constitutive=1;ensembl_end_phase=0;ensembl_phase=2;exon_id=Phatr3_J42567-E6;extra_copy_number=0;rank=6
chromosome_1	Liftoff	exon	428104	429470	.	+	.	ID=exon_361;Parent=Phatr3_J42567.t1;Name=Phatr3_J42567-E7;constitutive=1;ensembl_end_phase=-1;ensembl_phase=0;exon_id=Phatr3_J42567-E7;extra_copy_number=0;rank=7
chromosome_1	Liftoff	CDS	425239	426054	.	+	.	ID=Phatr3_J42567.p1;Parent=Phatr3_J42567.t1;extra_copy_number=0;protein_id=Phatr3_J42567.p1
chromosome_1	Liftoff	CDS	426131	427309	.	+	.	ID=Phatr3_J42567.p1;Parent=Phatr3_J42567.t1;extra_copy_number=0;protein_id=Phatr3_J42567.p1
chromosome_1	Liftoff	CDS	427397	427501	.	+	.	ID=Phatr3_J42567.p1;Parent=Phatr3_J42567.t1;extra_copy_number=0;protein_id=Phatr3_J42567.p1
chromosome_1	Liftoff	CDS	427581	427610	.	+	.	ID=Phatr3_J42567.p1;Parent=Phatr3_J42567.t1;extra_copy_number=0;protein_id=Phatr3_J42567.p1
chromosome_1	Liftoff	CDS	427681	427735	.	+	.	ID=Phatr3_J42567.p1;Parent=Phatr3_J42567.t1;extra_copy_number=0;protein_id=Phatr3_J42567.p1
chromosome_1	Liftoff	CDS	427817	428033	.	+	.	ID=Phatr3_J42567.p1;Parent=Phatr3_J42567.t1;extra_copy_number=0;protein_id=Phatr3_J42567.p1
chromosome_1	Liftoff	CDS	428104	429337	.	+	.	ID=Phatr3_J42567.p1;Parent=Phatr3_J42567.t1;extra_copy_number=0;protein_id=Phatr3_J42567.p1
chromosome_1	Liftoff	five_prime_UTR	425046	425238	.	+	.	ID=five_prime_UTR_33;Parent=Phatr3_J42567.t1;extra_copy_number=0
chromosome_1	Liftoff	three_prime_UTR	429338	429470	.	+	.	ID=three_prime_UTR_21;Parent=Phatr3_J42567.t1;extra_copy_number=0
chromosome_1	Liftoff	gene	429506	431299	.	-	.	ID=Phatr3_EG02435;biotype=protein_coding;copy_num_ID=Phatr3_EG02435_0;coverage=1.0;description=Predicted protein [Source:UniProtKB/TrEMBL%3BAcc:B7FNS6];extra_copy_number=0;gene_id=Phatr3_EG02435;logic_name=ensemblgenomes;sequence_ID=0.998;valid_ORFs=1
chromosome_1	Liftoff	mRNA	429506	431299	.	-	.	ID=Phatr3_EG02435.t1;Parent=Phatr3_EG02435;biotype=protein_coding;extra_copy_number=0;matches_ref_protein=False;transcript_id=Phatr3_EG02435.t1;valid_ORF=True
chromosome_1	Liftoff	exon	429506	430387	.	-	.	ID=exon_362;Parent=Phatr3_EG02435.t1;Name=Phatr3_EG02435-E4;constitutive=1;ensembl_end_phase=0;ensembl_phase=0;exon_id=Phatr3_EG02435-E4;extra_copy_number=0;rank=4
chromosome_1	Liftoff	exon	430488	430562	.	-	.	ID=exon_363;Parent=Phatr3_EG02435.t1;Name=Phatr3_EG02435-E3;constitutive=1;ensembl_end_phase=0;ensembl_phase=0;exon_id=Phatr3_EG02435-E3;extra_copy_number=0;rank=3
chromosome_1	Liftoff	exon	430650	430819	.	-	.	ID=exon_364;Parent=Phatr3_EG02435.t1;Name=Phatr3_EG02435-E2;constitutive=1;ensembl_end_phase=0;ensembl_phase=1;exon_id=Phatr3_EG02435-E2;extra_copy_number=0;rank=2
chromosome_1	Liftoff	exon	430927	431299	.	-	.	ID=exon_365;Parent=Phatr3_EG02435.t1;Name=Phatr3_EG02435-E1;constitutive=1;ensembl_end_phase=1;ensembl_phase=0;exon_id=Phatr3_EG02435-E1;extra_copy_number=0;rank=1
chromosome_1	Liftoff	CDS	429506	430387	.	-	.	ID=Phatr3_EG02435.p1;Parent=Phatr3_EG02435.t1;extra_copy_number=0;protein_id=Phatr3_EG02435.p1
chromosome_1	Liftoff	CDS	430488	430562	.	-	.	ID=Phatr3_EG02435.p1;Parent=Phatr3_EG02435.t1;extra_copy_number=0;protein_id=Phatr3_EG02435.p1
chromosome_1	Liftoff	CDS	430650	430819	.	-	.	ID=Phatr3_EG02435.p1;Parent=Phatr3_EG02435.t1;extra_copy_number=0;protein_id=Phatr3_EG02435.p1
chromosome_1	Liftoff	CDS	430927	431299	.	-	.	ID=Phatr3_EG02435.p1;Parent=Phatr3_EG02435.t1;extra_copy_number=0;protein_id=Phatr3_EG02435.p1
chromosome_1	Liftoff	gene	432508	433347	.	-	.	ID=Phatr3_EG02436;biotype=protein_coding;copy_num_ID=Phatr3_EG02436_0;coverage=0.581;description=Predicted protein [Source:UniProtKB/TrEMBL%3BAcc:B7FNS7];extra_copy_number=0;gene_id=Phatr3_EG02436;logic_name=ensemblgenomes;sequence_ID=0.570;valid_ORFs=0
chromosome_1	Liftoff	mRNA	432508	433347	.	-	.	ID=Phatr3_EG02436.t1;Parent=Phatr3_EG02436;biotype=protein_coding;extra_copy_number=0;matches_ref_protein=False;missing_start_codon=True;transcript_id=Phatr3_EG02436.t1;valid_ORF=False
chromosome_1	Liftoff	exon	432508	433258	.	-	.	ID=exon_366;Parent=Phatr3_EG02436.t1;Name=Phatr3_EG02436-E4;constitutive=1;ensembl_end_phase=0;ensembl_phase=0;exon_id=Phatr3_EG02436-E4;extra_copy_number=0;rank=4
chromosome_1	Liftoff	exon	433341	433347	.	-	.	ID=exon_367;Parent=Phatr3_EG02436.t1;Name=Phatr3_EG02436-E3;constitutive=1;ensembl_end_phase=0;ensembl_phase=0;exon_id=Phatr3_EG02436-E3;extra_copy_number=0;rank=3
chromosome_1	Liftoff	CDS	432508	433258	.	-	.	ID=Phatr3_EG02436.p1;Parent=Phatr3_EG02436.t1;extra_copy_number=0;protein_id=Phatr3_EG02436.p1
chromosome_1	Liftoff	CDS	433341	433347	.	-	.	ID=Phatr3_EG02436.p1;Parent=Phatr3_EG02436.t1;extra_copy_number=0;protein_id=Phatr3_EG02436.p1
chromosome_1	Liftoff	gene	439917	442127	.	-	.	ID=Phatr3_EG00524;biotype=protein_coding;copy_num_ID=Phatr3_EG00524_0;coverage=0.995;extra_copy_number=0;gene_id=Phatr3_EG00524;logic_name=ensemblgenomes;sequence_ID=0.973;valid_ORFs=1
chromosome_1	Liftoff	mRNA	439917	442127	.	-	.	ID=Phatr3_EG00524.t1;Parent=Phatr3_EG00524;biotype=protein_coding;extra_copy_number=0;matches_ref_protein=False;transcript_id=Phatr3_EG00524.t1;valid_ORF=True
chromosome_1	Liftoff	exon	439917	442127	.	-	.	ID=exon_7049;Parent=Phatr3_EG00524.t1;Name=Phatr3_EG00524-E1;constitutive=1;ensembl_end_phase=0;ensembl_phase=0;exon_id=Phatr3_EG00524-E1;extra_copy_number=0;rank=1
chromosome_1	Liftoff	CDS	439917	442127	.	-	.	ID=Phatr3_EG00524.p1;Parent=Phatr3_EG00524.t1;extra_copy_number=0;protein_id=Phatr3_EG00524.p1
chromosome_1	Liftoff	gene	443318	445783	.	-	.	ID=Phatr3_Jdraft1293;biotype=protein_coding;copy_num_ID=Phatr3_Jdraft1293_0;coverage=0.879;description=Predicted protein [Source:UniProtKB/TrEMBL%3BAcc:B7S3Z0];extra_copy_number=0;gene_id=Phatr3_Jdraft1293;logic_name=ensemblgenomes;sequence_ID=0.854;valid_ORFs=0
chromosome_1	Liftoff	mRNA	443318	445783	.	-	.	ID=Phatr3_Jdraft1293.t1;Parent=Phatr3_Jdraft1293;biotype=protein_coding;extra_copy_number=0;matches_ref_protein=False;missing_start_codon=True;transcript_id=Phatr3_Jdraft1293.t1;valid_ORF=False
chromosome_1	Liftoff	exon	443318	445580	.	-	.	ID=exon_20658;Parent=Phatr3_Jdraft1293.t1;Name=Phatr3_Jdraft1293-E2;constitutive=1;ensembl_end_phase=0;ensembl_phase=2;exon_id=Phatr3_Jdraft1293-E2;extra_copy_number=0;rank=2
chromosome_1	Liftoff	exon	445680	445783	.	-	.	ID=exon_20657;Parent=Phatr3_Jdraft1293.t1;Name=Phatr3_Jdraft1293-E1;constitutive=1;ensembl_end_phase=2;ensembl_phase=-1;exon_id=Phatr3_Jdraft1293-E1;extra_copy_number=0;rank=1
chromosome_1	Liftoff	CDS	443318	445580	.	-	.	ID=Phatr3_draftJ1293.p1;Parent=Phatr3_Jdraft1293.t1;extra_copy_number=0;protein_id=Phatr3_draftJ1293.p1
chromosome_1	Liftoff	CDS	445680	445768	.	-	.	ID=Phatr3_draftJ1293.p1;Parent=Phatr3_Jdraft1293.t1;extra_copy_number=0;protein_id=Phatr3_draftJ1293.p1
chromosome_1	Liftoff	five_prime_UTR	445769	445783	.	-	.	ID=five_prime_UTR_1408;Parent=Phatr3_Jdraft1293.t1;extra_copy_number=0
chromosome_1	Liftoff	gene	446507	448717	.	-	.	ID=Phatr3_EG02069;biotype=protein_coding;copy_num_ID=Phatr3_EG02069_0;coverage=0.995;extra_copy_number=0;gene_id=Phatr3_EG02069;logic_name=ensemblgenomes;sequence_ID=0.977;valid_ORFs=1
chromosome_1	Liftoff	mRNA	446507	448717	.	-	.	ID=Phatr3_EG02069.t1;Parent=Phatr3_EG02069;biotype=protein_coding;extra_copy_number=0;matches_ref_protein=False;transcript_id=Phatr3_EG02069.t1;valid_ORF=True
chromosome_1	Liftoff	exon	446507	448717	.	-	.	ID=exon_21019;Parent=Phatr3_EG02069.t1;Name=Phatr3_EG02069-E1;constitutive=1;ensembl_end_phase=0;ensembl_phase=0;exon_id=Phatr3_EG02069-E1;extra_copy_number=0;rank=1
chromosome_1	Liftoff	CDS	446507	448717	.	-	.	ID=Phatr3_EG02069.p1;Parent=Phatr3_EG02069.t1;extra_copy_number=0;protein_id=Phatr3_EG02069.p1
chromosome_1	Liftoff	gene	448786	449657	.	-	.	ID=Phatr3_EG00937;biotype=protein_coding;copy_num_ID=Phatr3_EG00937_0;coverage=1.0;extra_copy_number=0;gene_id=Phatr3_EG00937;logic_name=ensemblgenomes;sequence_ID=0.987;valid_ORFs=1
chromosome_1	Liftoff	mRNA	448786	449657	.	-	.	ID=Phatr3_EG00937.t1;Parent=Phatr3_EG00937;biotype=protein_coding;extra_copy_number=0;matches_ref_protein=False;transcript_id=Phatr3_EG00937.t1;valid_ORF=True
chromosome_1	Liftoff	exon	448786	448951	.	-	.	ID=exon_4462;Parent=Phatr3_EG00937.t1;Name=Phatr3_EG00937-E3;constitutive=1;ensembl_end_phase=0;ensembl_phase=2;exon_id=Phatr3_EG00937-E3;extra_copy_number=0;rank=3
chromosome_1	Liftoff	exon	448975	449080	.	-	.	ID=exon_4463;Parent=Phatr3_EG00937.t1;Name=Phatr3_EG00937-E2;constitutive=1;ensembl_end_phase=2;ensembl_phase=1;exon_id=Phatr3_EG00937-E2;extra_copy_number=0;rank=2
chromosome_1	Liftoff	exon	449603	449657	.	-	.	ID=exon_4464;Parent=Phatr3_EG00937.t1;Name=Phatr3_EG00937-E1;constitutive=1;ensembl_end_phase=1;ensembl_phase=0;exon_id=Phatr3_EG00937-E1;extra_copy_number=0;rank=1
chromosome_1	Liftoff	CDS	448786	448951	.	-	.	ID=Phatr3_EG00937.p1;Parent=Phatr3_EG00937.t1;extra_copy_number=0;protein_id=Phatr3_EG00937.p1
chromosome_1	Liftoff	CDS	448975	449080	.	-	.	ID=Phatr3_EG00937.p1;Parent=Phatr3_EG00937.t1;extra_copy_number=0;protein_id=Phatr3_EG00937.p1
chromosome_1	Liftoff	CDS	449603	449657	.	-	.	ID=Phatr3_EG00937.p1;Parent=Phatr3_EG00937.t1;extra_copy_number=0;protein_id=Phatr3_EG00937.p1
chromosome_1	Liftoff	gene	451224	455274	.	-	.	ID=Phatr3_J42570;biotype=protein_coding;copy_num_ID=Phatr3_J42570_0;coverage=1.0;description=Predicted protein [Source:UniProtKB/TrEMBL%3BAcc:B7FNS8];extra_copy_number=0;gene_id=Phatr3_J42570;logic_name=ensemblgenomes;sequence_ID=0.997;valid_ORFs=0
chromosome_1	Liftoff	mRNA	451224	455274	.	-	.	ID=Phatr3_J42570.t1;Parent=Phatr3_J42570;biotype=protein_coding;extra_copy_number=0;matches_ref_protein=False;missing_stop_codon=True;transcript_id=Phatr3_J42570.t1;valid_ORF=False
chromosome_1	Liftoff	exon	451224	452507	.	-	.	ID=exon_370;Parent=Phatr3_J42570.t1;Name=Phatr3_J42570-E4;constitutive=1;ensembl_end_phase=0;ensembl_phase=0;exon_id=Phatr3_J42570-E4;extra_copy_number=0;rank=4
chromosome_1	Liftoff	exon	452596	453261	.	-	.	ID=exon_371;Parent=Phatr3_J42570.t1;Name=Phatr3_J42570-E3;constitutive=1;ensembl_end_phase=0;ensembl_phase=0;exon_id=Phatr3_J42570-E3;extra_copy_number=0;rank=3
chromosome_1	Liftoff	exon	453338	453633	.	-	.	ID=exon_372;Parent=Phatr3_J42570.t1;Name=Phatr3_J42570-E2;constitutive=1;ensembl_end_phase=0;ensembl_phase=1;exon_id=Phatr3_J42570-E2;extra_copy_number=0;rank=2
chromosome_1	Liftoff	exon	453713	455274	.	-	.	ID=exon_373;Parent=Phatr3_J42570.t1;Name=Phatr3_J42570-E1;constitutive=1;ensembl_end_phase=1;ensembl_phase=0;exon_id=Phatr3_J42570-E1;extra_copy_number=0;rank=1
chromosome_1	Liftoff	CDS	451224	452507	.	-	.	ID=Phatr3_J42570.p1;Parent=Phatr3_J42570.t1;extra_copy_number=0;protein_id=Phatr3_J42570.p1
chromosome_1	Liftoff	CDS	452596	453261	.	-	.	ID=Phatr3_J42570.p1;Parent=Phatr3_J42570.t1;extra_copy_number=0;protein_id=Phatr3_J42570.p1
chromosome_1	Liftoff	CDS	453338	453633	.	-	.	ID=Phatr3_J42570.p1;Parent=Phatr3_J42570.t1;extra_copy_number=0;protein_id=Phatr3_J42570.p1
chromosome_1	Liftoff	CDS	453713	455274	.	-	.	ID=Phatr3_J42570.p1;Parent=Phatr3_J42570.t1;extra_copy_number=0;protein_id=Phatr3_J42570.p1
chromosome_1	Liftoff	gene	455775	457302	.	+	.	ID=Phatr3_EG02165;biotype=protein_coding;copy_num_ID=Phatr3_EG02165_0;coverage=1.0;extra_copy_number=0;gene_id=Phatr3_EG02165;logic_name=ensemblgenomes;sequence_ID=0.992;valid_ORFs=1
chromosome_1	Liftoff	mRNA	455775	457302	.	+	.	ID=Phatr3_EG02165.t1;Parent=Phatr3_EG02165;biotype=protein_coding;extra_copy_number=0;matches_ref_protein=False;transcript_id=Phatr3_EG02165.t1;valid_ORF=True
chromosome_1	Liftoff	exon	455775	456386	.	+	.	ID=exon_374;Parent=Phatr3_EG02165.t1;Name=Phatr3_EG02165-E1;constitutive=1;ensembl_end_phase=0;ensembl_phase=0;exon_id=Phatr3_EG02165-E1;extra_copy_number=0;rank=1
chromosome_1	Liftoff	exon	456494	456915	.	+	.	ID=exon_375;Parent=Phatr3_EG02165.t1;Name=Phatr3_EG02165-E2;constitutive=1;ensembl_end_phase=2;ensembl_phase=0;exon_id=Phatr3_EG02165-E2;extra_copy_number=0;rank=2
chromosome_1	Liftoff	exon	457029	457302	.	+	.	ID=exon_376;Parent=Phatr3_EG02165.t1;Name=Phatr3_EG02165-E3;constitutive=1;ensembl_end_phase=0;ensembl_phase=2;exon_id=Phatr3_EG02165-E3;extra_copy_number=0;rank=3
chromosome_1	Liftoff	CDS	455775	456386	.	+	.	ID=Phatr3_EG02165.p1;Parent=Phatr3_EG02165.t1;extra_copy_number=0;protein_id=Phatr3_EG02165.p1
chromosome_1	Liftoff	CDS	456494	456915	.	+	.	ID=Phatr3_EG02165.p1;Parent=Phatr3_EG02165.t1;extra_copy_number=0;protein_id=Phatr3_EG02165.p1
chromosome_1	Liftoff	CDS	457029	457302	.	+	.	ID=Phatr3_EG02165.p1;Parent=Phatr3_EG02165.t1;extra_copy_number=0;protein_id=Phatr3_EG02165.p1
chromosome_1	Liftoff	gene	457914	460393	.	+	.	ID=Phatr3_EG02170;biotype=protein_coding;copy_num_ID=Phatr3_EG02170_0;coverage=1.0;description=Ubiquitin carboxyl-terminal hydrolase [Source:UniProtKB/TrEMBL%3BAcc:B7FNS9];extra_copy_number=0;gene_id=Phatr3_EG02170;logic_name=ensemblgenomes;sequence_ID=0.995;valid_ORFs=0
chromosome_1	Liftoff	mRNA	457914	460393	.	+	.	ID=Phatr3_EG02170.t1;Parent=Phatr3_EG02170;biotype=protein_coding;extra_copy_number=0;matches_ref_protein=False;missing_stop_codon=True;transcript_id=Phatr3_EG02170.t1;valid_ORF=False
chromosome_1	Liftoff	exon	457914	459614	.	+	.	ID=exon_377;Parent=Phatr3_EG02170.t1;Name=Phatr3_EG02170-E1;constitutive=1;ensembl_end_phase=2;ensembl_phase=0;exon_id=Phatr3_EG02170-E1;extra_copy_number=0;rank=1
chromosome_1	Liftoff	exon	459700	460393	.	+	.	ID=exon_378;Parent=Phatr3_EG02170.t1;Name=Phatr3_EG02170-E2;constitutive=1;ensembl_end_phase=0;ensembl_phase=2;exon_id=Phatr3_EG02170-E2;extra_copy_number=0;rank=2
chromosome_1	Liftoff	CDS	457914	459614	.	+	.	ID=Phatr3_EG02170.p1;Parent=Phatr3_EG02170.t1;extra_copy_number=0;protein_id=Phatr3_EG02170.p1
chromosome_1	Liftoff	CDS	459700	460393	.	+	.	ID=Phatr3_EG02170.p1;Parent=Phatr3_EG02170.t1;extra_copy_number=0;protein_id=Phatr3_EG02170.p1
chromosome_1	Liftoff	gene	460816	461506	.	+	.	ID=Phatr3_EG02437;biotype=protein_coding;copy_num_ID=Phatr3_EG02437_0;coverage=1.0;description=N-acetyl transferase [Source:UniProtKB/TrEMBL%3BAcc:B7FNT0];extra_copy_number=0;gene_id=Phatr3_EG02437;logic_name=ensemblgenomes;sequence_ID=0.996;valid_ORFs=1
chromosome_1	Liftoff	mRNA	460816	461506	.	+	.	ID=Phatr3_EG02437.t1;Parent=Phatr3_EG02437;biotype=protein_coding;extra_copy_number=0;matches_ref_protein=True;transcript_id=Phatr3_EG02437.t1;valid_ORF=True
chromosome_1	Liftoff	exon	460816	460996	.	+	.	ID=exon_379;Parent=Phatr3_EG02437.t1;Name=Phatr3_EG02437-E1;constitutive=1;ensembl_end_phase=1;ensembl_phase=0;exon_id=Phatr3_EG02437-E1;extra_copy_number=0;rank=1
chromosome_1	Liftoff	exon	461091	461506	.	+	.	ID=exon_380;Parent=Phatr3_EG02437.t1;Name=Phatr3_EG02437-E2;constitutive=1;ensembl_end_phase=0;ensembl_phase=1;exon_id=Phatr3_EG02437-E2;extra_copy_number=0;rank=2
chromosome_1	Liftoff	CDS	460816	460996	.	+	.	ID=Phatr3_EG02437.p1;Parent=Phatr3_EG02437.t1;extra_copy_number=0;protein_id=Phatr3_EG02437.p1
chromosome_1	Liftoff	CDS	461091	461506	.	+	.	ID=Phatr3_EG02437.p1;Parent=Phatr3_EG02437.t1;extra_copy_number=0;protein_id=Phatr3_EG02437.p1
chromosome_1	Liftoff	gene	461635	462996	.	-	.	ID=Phatr3_J9444;biotype=protein_coding;copy_num_ID=Phatr3_J9444_0;coverage=1.0;description=Predicted protein [Source:UniProtKB/TrEMBL%3BAcc:B7FNT1];extra_copy_number=0;gene_id=Phatr3_J9444;logic_name=ensemblgenomes;sequence_ID=0.995;valid_ORFs=0
chromosome_1	Liftoff	mRNA	461635	462996	.	-	.	ID=Phatr3_J9444.t1;Parent=Phatr3_J9444;biotype=protein_coding;extra_copy_number=0;matches_ref_protein=False;missing_stop_codon=True;transcript_id=Phatr3_J9444.t1;valid_ORF=False
chromosome_1	Liftoff	exon	461635	462780	.	-	.	ID=exon_381;Parent=Phatr3_J9444.t1;Name=Phatr3_J9444-E2;constitutive=1;ensembl_end_phase=0;ensembl_phase=2;exon_id=Phatr3_J9444-E2;extra_copy_number=0;rank=2
chromosome_1	Liftoff	exon	462878	462996	.	-	.	ID=exon_382;Parent=Phatr3_J9444.t1;Name=Phatr3_J9444-E1;constitutive=1;ensembl_end_phase=2;ensembl_phase=0;exon_id=Phatr3_J9444-E1;extra_copy_number=0;rank=1
chromosome_1	Liftoff	CDS	461635	462780	.	-	.	ID=Phatr3_J9444.p1;Parent=Phatr3_J9444.t1;extra_copy_number=0;protein_id=Phatr3_J9444.p1
chromosome_1	Liftoff	CDS	462878	462996	.	-	.	ID=Phatr3_J9444.p1;Parent=Phatr3_J9444.t1;extra_copy_number=0;protein_id=Phatr3_J9444.p1
chromosome_1	Liftoff	gene	463733	466184	.	+	.	ID=Phatr3_J42574;biotype=protein_coding;copy_num_ID=Phatr3_J42574_0;coverage=1.0;description=Predicted protein [Source:UniProtKB/TrEMBL%3BAcc:B7FNT2];extra_copy_number=0;gene_id=Phatr3_J42574;logic_name=ensemblgenomes;sequence_ID=0.994;valid_ORFs=0
chromosome_1	Liftoff	mRNA	463733	466184	.	+	.	ID=Phatr3_J42574.t1;Parent=Phatr3_J42574;biotype=protein_coding;extra_copy_number=0;matches_ref_protein=False;missing_start_codon=True;transcript_id=Phatr3_J42574.t1;valid_ORF=False
chromosome_1	Liftoff	exon	463733	463954	.	+	.	ID=exon_383;Parent=Phatr3_J42574.t1;Name=Phatr3_J42574-E1;constitutive=1;ensembl_end_phase=0;ensembl_phase=-1;exon_id=Phatr3_J42574-E1;extra_copy_number=0;rank=1
chromosome_1	Liftoff	exon	464030	464515	.	+	.	ID=exon_384;Parent=Phatr3_J42574.t1;Name=Phatr3_J42574-E2;constitutive=1;ensembl_end_phase=0;ensembl_phase=0;exon_id=Phatr3_J42574-E2;extra_copy_number=0;rank=2
chromosome_1	Liftoff	exon	464589	465355	.	+	.	ID=exon_385;Parent=Phatr3_J42574.t1;Name=Phatr3_J42574-E3;constitutive=1;ensembl_end_phase=0;ensembl_phase=0;exon_id=Phatr3_J42574-E3;extra_copy_number=0;rank=3
chromosome_1	Liftoff	exon	465373	466184	.	+	.	ID=exon_386;Parent=Phatr3_J42574.t1;Name=Phatr3_J42574-E4;constitutive=1;ensembl_end_phase=-1;ensembl_phase=0;exon_id=Phatr3_J42574-E4;extra_copy_number=0;rank=4
chromosome_1	Liftoff	CDS	463781	463954	.	+	.	ID=Phatr3_J42574.p1;Parent=Phatr3_J42574.t1;extra_copy_number=0;protein_id=Phatr3_J42574.p1
chromosome_1	Liftoff	CDS	464030	464515	.	+	.	ID=Phatr3_J42574.p1;Parent=Phatr3_J42574.t1;extra_copy_number=0;protein_id=Phatr3_J42574.p1
chromosome_1	Liftoff	CDS	464589	465355	.	+	.	ID=Phatr3_J42574.p1;Parent=Phatr3_J42574.t1;extra_copy_number=0;protein_id=Phatr3_J42574.p1
chromosome_1	Liftoff	CDS	465373	466128	.	+	.	ID=Phatr3_J42574.p1;Parent=Phatr3_J42574.t1;extra_copy_number=0;protein_id=Phatr3_J42574.p1
chromosome_1	Liftoff	five_prime_UTR	463733	463780	.	+	.	ID=five_prime_UTR_34;Parent=Phatr3_J42574.t1;extra_copy_number=0
chromosome_1	Liftoff	three_prime_UTR	466129	466184	.	+	.	ID=three_prime_UTR_22;Parent=Phatr3_J42574.t1;extra_copy_number=0
chromosome_1	Liftoff	gene	466305	467048	.	-	.	ID=Phatr3_J31594;biotype=protein_coding;copy_num_ID=Phatr3_J31594_0;coverage=1.0;description=Predicted protein [Source:UniProtKB/TrEMBL%3BAcc:B7FNT3];extra_copy_number=0;gene_id=Phatr3_J31594;logic_name=ensemblgenomes;sequence_ID=0.991;valid_ORFs=1
chromosome_1	Liftoff	mRNA	466305	467048	.	-	.	ID=Phatr3_J31594.t1;Parent=Phatr3_J31594;biotype=protein_coding;extra_copy_number=0;matches_ref_protein=False;transcript_id=Phatr3_J31594.t1;valid_ORF=True
chromosome_1	Liftoff	exon	466305	467048	.	-	.	ID=exon_387;Parent=Phatr3_J31594.t1;Name=Phatr3_J31594-E1;constitutive=1;ensembl_end_phase=0;ensembl_phase=0;exon_id=Phatr3_J31594-E1;extra_copy_number=0;rank=1
chromosome_1	Liftoff	CDS	466305	467048	.	-	.	ID=Phatr3_J31594.p1;Parent=Phatr3_J31594.t1;extra_copy_number=0;protein_id=Phatr3_J31594.p1
chromosome_1	Liftoff	gene	467669	469594	.	-	.	ID=Phatr3_J3211;biotype=protein_coding;copy_num_ID=Phatr3_J3211_0;coverage=1.0;description=Predicted protein [Source:UniProtKB/TrEMBL%3BAcc:B7FNT4];extra_copy_number=0;gene_id=Phatr3_J3211;logic_name=ensemblgenomes;sequence_ID=0.996;valid_ORFs=1
chromosome_1	Liftoff	mRNA	467669	469594	.	-	.	ID=Phatr3_J3211.t1;Parent=Phatr3_J3211;biotype=protein_coding;extra_copy_number=0;matches_ref_protein=False;transcript_id=Phatr3_J3211.t1;valid_ORF=True
chromosome_1	Liftoff	exon	467669	467947	.	-	.	ID=exon_388;Parent=Phatr3_J3211.t1;Name=Phatr3_J3211-E2;constitutive=1;ensembl_end_phase=0;ensembl_phase=0;exon_id=Phatr3_J3211-E2;extra_copy_number=0;rank=2
chromosome_1	Liftoff	exon	468026	469594	.	-	.	ID=exon_389;Parent=Phatr3_J3211.t1;Name=Phatr3_J3211-E1;constitutive=1;ensembl_end_phase=0;ensembl_phase=0;exon_id=Phatr3_J3211-E1;extra_copy_number=0;rank=1
chromosome_1	Liftoff	CDS	467669	467947	.	-	.	ID=Phatr3_J3211.p1;Parent=Phatr3_J3211.t1;extra_copy_number=0;protein_id=Phatr3_J3211.p1
chromosome_1	Liftoff	CDS	468026	469594	.	-	.	ID=Phatr3_J3211.p1;Parent=Phatr3_J3211.t1;extra_copy_number=0;protein_id=Phatr3_J3211.p1
chromosome_1	Liftoff	gene	470762	472149	.	+	.	ID=Phatr3_J42576;biotype=protein_coding;copy_num_ID=Phatr3_J42576_0;coverage=1.0;description=Predicted protein [Source:UniProtKB/TrEMBL%3BAcc:B7FNT5];extra_copy_number=0;gene_id=Phatr3_J42576;logic_name=ensemblgenomes;sequence_ID=0.996;valid_ORFs=0
chromosome_1	Liftoff	mRNA	470762	472149	.	+	.	ID=Phatr3_J42576.t1;Parent=Phatr3_J42576;biotype=protein_coding;extra_copy_number=0;matches_ref_protein=False;missing_stop_codon=True;transcript_id=Phatr3_J42576.t1;valid_ORF=False
chromosome_1	Liftoff	exon	470762	472149	.	+	.	ID=exon_390;Parent=Phatr3_J42576.t1;Name=Phatr3_J42576-E1;constitutive=1;ensembl_end_phase=0;ensembl_phase=0;exon_id=Phatr3_J42576-E1;extra_copy_number=0;rank=1
chromosome_1	Liftoff	CDS	470762	472149	.	+	.	ID=Phatr3_J42576.p1;Parent=Phatr3_J42576.t1;extra_copy_number=0;protein_id=Phatr3_J42576.p1
chromosome_1	Liftoff	gene	473213	476241	.	+	.	ID=Phatr3_J42577;biotype=protein_coding;copy_num_ID=Phatr3_J42577_0;coverage=1.0;description=Predicted protein [Source:UniProtKB/TrEMBL%3BAcc:B7FNT6];extra_copy_number=0;gene_id=Phatr3_J42577;logic_name=ensemblgenomes;sequence_ID=0.993;valid_ORFs=0
chromosome_1	Liftoff	mRNA	473213	476241	.	+	.	ID=Phatr3_J42577.t1;Parent=Phatr3_J42577;biotype=protein_coding;extra_copy_number=0;matches_ref_protein=False;missing_stop_codon=True;transcript_id=Phatr3_J42577.t1;valid_ORF=False
chromosome_1	Liftoff	exon	473213	473385	.	+	.	ID=exon_391;Parent=Phatr3_J42577.t1;Name=Phatr3_J42577-E1;constitutive=1;ensembl_end_phase=-1;ensembl_phase=-1;exon_id=Phatr3_J42577-E1;extra_copy_number=0;rank=1
chromosome_1	Liftoff	exon	473863	474123	.	+	.	ID=exon_392;Parent=Phatr3_J42577.t1;Name=Phatr3_J42577-E2;constitutive=1;ensembl_end_phase=1;ensembl_phase=-1;exon_id=Phatr3_J42577-E2;extra_copy_number=0;rank=2
chromosome_1	Liftoff	exon	474211	474428	.	+	.	ID=exon_393;Parent=Phatr3_J42577.t1;Name=Phatr3_J42577-E3;constitutive=1;ensembl_end_phase=2;ensembl_phase=1;exon_id=Phatr3_J42577-E3;extra_copy_number=0;rank=3
chromosome_1	Liftoff	exon	474484	475585	.	+	.	ID=exon_394;Parent=Phatr3_J42577.t1;Name=Phatr3_J42577-E4;constitutive=1;ensembl_end_phase=0;ensembl_phase=2;exon_id=Phatr3_J42577-E4;extra_copy_number=0;rank=4
chromosome_1	Liftoff	exon	475662	476241	.	+	.	ID=exon_395;Parent=Phatr3_J42577.t1;Name=Phatr3_J42577-E5;constitutive=1;ensembl_end_phase=-1;ensembl_phase=0;exon_id=Phatr3_J42577-E5;extra_copy_number=0;rank=5
chromosome_1	Liftoff	CDS	473973	474123	.	+	.	ID=Phatr3_J42577.p1;Parent=Phatr3_J42577.t1;extra_copy_number=0;protein_id=Phatr3_J42577.p1
chromosome_1	Liftoff	CDS	474211	474428	.	+	.	ID=Phatr3_J42577.p1;Parent=Phatr3_J42577.t1;extra_copy_number=0;protein_id=Phatr3_J42577.p1
chromosome_1	Liftoff	CDS	474484	475585	.	+	.	ID=Phatr3_J42577.p1;Parent=Phatr3_J42577.t1;extra_copy_number=0;protein_id=Phatr3_J42577.p1
chromosome_1	Liftoff	CDS	475662	476055	.	+	.	ID=Phatr3_J42577.p1;Parent=Phatr3_J42577.t1;extra_copy_number=0;protein_id=Phatr3_J42577.p1
chromosome_1	Liftoff	five_prime_UTR	473213	473385	.	+	.	ID=five_prime_UTR_35;Parent=Phatr3_J42577.t1;extra_copy_number=0
chromosome_1	Liftoff	five_prime_UTR	473863	473972	.	+	.	ID=five_prime_UTR_36;Parent=Phatr3_J42577.t1;extra_copy_number=0
chromosome_1	Liftoff	three_prime_UTR	476056	476241	.	+	.	ID=three_prime_UTR_23;Parent=Phatr3_J42577.t1;extra_copy_number=0
chromosome_1	Liftoff	gene	476327	476746	.	-	.	ID=Phatr3_J42578;biotype=protein_coding;copy_num_ID=Phatr3_J42578_0;coverage=1.0;description=Predicted protein [Source:UniProtKB/TrEMBL%3BAcc:B7FNT7];extra_copy_number=0;gene_id=Phatr3_J42578;logic_name=jgi_phatr2;sequence_ID=0.997;valid_ORFs=1
chromosome_1	Liftoff	mRNA	476327	476746	.	-	.	ID=Phatr3_J42578.t1;Parent=Phatr3_J42578;biotype=protein_coding;extra_copy_number=0;matches_ref_protein=False;transcript_id=Phatr3_J42578.t1;valid_ORF=True
chromosome_1	Liftoff	exon	476327	476746	.	-	.	ID=exon_396;Parent=Phatr3_J42578.t1;Name=Phatr3_J42578-E1;constitutive=1;ensembl_end_phase=0;ensembl_phase=0;exon_id=Phatr3_J42578-E1;extra_copy_number=0;rank=1
chromosome_1	Liftoff	CDS	476327	476746	.	-	.	ID=Phatr3_J42578.p1;Parent=Phatr3_J42578.t1;extra_copy_number=0;protein_id=Phatr3_J42578.p1
chromosome_1	Liftoff	gene	477327	478742	.	-	.	ID=Phatr3_J31599;Name=SSDH;biotype=protein_coding;copy_num_ID=Phatr3_J31599_0;coverage=1.0;description=Succinate semialdehyde dehydrogenase [Source:UniProtKB/TrEMBL%3BAcc:B7FNT8];extra_copy_number=0;gene_id=Phatr3_J31599;logic_name=ensemblgenomes;sequence_ID=0.993;valid_ORFs=1
chromosome_1	Liftoff	mRNA	477327	478742	.	-	.	ID=Phatr3_J31599.t1;Parent=Phatr3_J31599;biotype=protein_coding;extra_copy_number=0;matches_ref_protein=False;transcript_id=Phatr3_J31599.t1;valid_ORF=True
chromosome_1	Liftoff	exon	477327	478742	.	-	.	ID=exon_397;Parent=Phatr3_J31599.t1;Name=Phatr3_J31599-E1;constitutive=1;ensembl_end_phase=0;ensembl_phase=0;exon_id=Phatr3_J31599-E1;extra_copy_number=0;rank=1
chromosome_1	Liftoff	CDS	477327	478742	.	-	.	ID=Phatr3_J31599.p1;Parent=Phatr3_J31599.t1;extra_copy_number=0;protein_id=Phatr3_J31599.p1
chromosome_1	Liftoff	gene	479408	483142	.	+	.	ID=Phatr3_J9321;biotype=protein_coding;copy_num_ID=Phatr3_J9321_0;coverage=1.0;description=Predicted protein [Source:UniProtKB/TrEMBL%3BAcc:B7FNT9];extra_copy_number=0;gene_id=Phatr3_J9321;logic_name=ensemblgenomes;sequence_ID=0.995;valid_ORFs=0
chromosome_1	Liftoff	mRNA	479408	483142	.	+	.	ID=Phatr3_J9321.t1;Parent=Phatr3_J9321;biotype=protein_coding;extra_copy_number=0;inframe_stop_codon=True;matches_ref_protein=False;transcript_id=Phatr3_J9321.t1;valid_ORF=False
chromosome_1	Liftoff	exon	479408	483142	.	+	.	ID=exon_398;Parent=Phatr3_J9321.t1;Name=Phatr3_J9321-E1;constitutive=1;ensembl_end_phase=0;ensembl_phase=0;exon_id=Phatr3_J9321-E1;extra_copy_number=0;rank=1
chromosome_1	Liftoff	CDS	479408	483142	.	+	.	ID=Phatr3_J9321.p1;Parent=Phatr3_J9321.t1;extra_copy_number=0;protein_id=Phatr3_J9321.p1
chromosome_1	Liftoff	gene	483237	484196	.	-	.	ID=Phatr3_EG01858;biotype=protein_coding;copy_num_ID=Phatr3_EG01858_0;coverage=1.0;extra_copy_number=0;gene_id=Phatr3_EG01858;logic_name=ensemblgenomes;sequence_ID=0.993;valid_ORFs=0
chromosome_1	Liftoff	mRNA	483237	484196	.	-	.	ID=Phatr3_EG01858.t1;Parent=Phatr3_EG01858;biotype=protein_coding;extra_copy_number=0;matches_ref_protein=False;missing_stop_codon=True;transcript_id=Phatr3_EG01858.t1;valid_ORF=False
chromosome_1	Liftoff	exon	483237	484005	.	-	.	ID=exon_399;Parent=Phatr3_EG01858.t1;Name=Phatr3_EG01858-E2;constitutive=1;ensembl_end_phase=0;ensembl_phase=0;exon_id=Phatr3_EG01858-E2;extra_copy_number=0;rank=2
chromosome_1	Liftoff	exon	484104	484196	.	-	.	ID=exon_400;Parent=Phatr3_EG01858.t1;Name=Phatr3_EG01858-E1;constitutive=1;ensembl_end_phase=0;ensembl_phase=0;exon_id=Phatr3_EG01858-E1;extra_copy_number=0;rank=1
chromosome_1	Liftoff	CDS	483237	484005	.	-	.	ID=Phatr3_EG01858.p1;Parent=Phatr3_EG01858.t1;extra_copy_number=0;protein_id=Phatr3_EG01858.p1
chromosome_1	Liftoff	CDS	484104	484196	.	-	.	ID=Phatr3_EG01858.p1;Parent=Phatr3_EG01858.t1;extra_copy_number=0;protein_id=Phatr3_EG01858.p1
chromosome_1	Liftoff	gene	483525	485859	.	+	.	ID=Phatr3_J51305;Name=CA;biotype=protein_coding;copy_num_ID=Phatr3_J51305_0;coverage=1.0;description=Predicted protein [Source:UniProtKB/TrEMBL%3BAcc:B7FNU0];extra_copy_number=0;gene_id=Phatr3_J51305;logic_name=ensemblgenomes;sequence_ID=0.992;valid_ORFs=1
chromosome_1	Liftoff	mRNA	483525	485859	.	+	.	ID=Phatr3_J51305.t1;Parent=Phatr3_J51305;biotype=protein_coding;extra_copy_number=0;matches_ref_protein=True;transcript_id=Phatr3_J51305.t1;valid_ORF=True
chromosome_1	Liftoff	exon	483525	485164	.	+	.	ID=exon_401;Parent=Phatr3_J51305.t1;Name=Phatr3_J51305-E1;constitutive=1;ensembl_end_phase=1;ensembl_phase=-1;exon_id=Phatr3_J51305-E1;extra_copy_number=0;rank=1
chromosome_1	Liftoff	exon	485237	485859	.	+	.	ID=exon_402;Parent=Phatr3_J51305.t1;Name=Phatr3_J51305-E2;constitutive=1;ensembl_end_phase=-1;ensembl_phase=1;exon_id=Phatr3_J51305-E2;extra_copy_number=0;rank=2
chromosome_1	Liftoff	CDS	484879	485164	.	+	.	ID=Phatr3_J51305.p1;Parent=Phatr3_J51305.t1;extra_copy_number=0;protein_id=Phatr3_J51305.p1
chromosome_1	Liftoff	CDS	485237	485799	.	+	.	ID=Phatr3_J51305.p1;Parent=Phatr3_J51305.t1;extra_copy_number=0;protein_id=Phatr3_J51305.p1
chromosome_1	Liftoff	five_prime_UTR	483525	484878	.	+	.	ID=five_prime_UTR_37;Parent=Phatr3_J51305.t1;extra_copy_number=0
chromosome_1	Liftoff	three_prime_UTR	485800	485859	.	+	.	ID=three_prime_UTR_24;Parent=Phatr3_J51305.t1;extra_copy_number=0
chromosome_1	Liftoff	gene	486821	490295	.	-	.	ID=Phatr3_J42584;Name=CDC6;biotype=protein_coding;copy_num_ID=Phatr3_J42584_0;coverage=1.0;description=Predicted protein [Source:UniProtKB/TrEMBL%3BAcc:B7FNU1];extra_copy_number=0;gene_id=Phatr3_J42584;logic_name=ensemblgenomes;sequence_ID=0.995;valid_ORFs=0
chromosome_1	Liftoff	mRNA	486821	490295	.	-	.	ID=Phatr3_J42584.t1;Parent=Phatr3_J42584;biotype=protein_coding;extra_copy_number=0;inframe_stop_codon=True;matches_ref_protein=False;transcript_id=Phatr3_J42584.t1;valid_ORF=False
chromosome_1	Liftoff	exon	486821	487489	.	-	.	ID=exon_403;Parent=Phatr3_J42584.t1;Name=Phatr3_J42584-E3;constitutive=1;ensembl_end_phase=0;ensembl_phase=0;exon_id=Phatr3_J42584-E3;extra_copy_number=0;rank=3
chromosome_1	Liftoff	exon	487573	488603	.	-	.	ID=exon_404;Parent=Phatr3_J42584.t1;Name=Phatr3_J42584-E2;constitutive=1;ensembl_end_phase=0;ensembl_phase=2;exon_id=Phatr3_J42584-E2;extra_copy_number=0;rank=2
chromosome_1	Liftoff	exon	488669	490295	.	-	.	ID=exon_405;Parent=Phatr3_J42584.t1;Name=Phatr3_J42584-E1;constitutive=1;ensembl_end_phase=2;ensembl_phase=0;exon_id=Phatr3_J42584-E1;extra_copy_number=0;rank=1
chromosome_1	Liftoff	CDS	486821	487489	.	-	.	ID=Phatr3_J42584.p1;Parent=Phatr3_J42584.t1;extra_copy_number=0;protein_id=Phatr3_J42584.p1
chromosome_1	Liftoff	CDS	487573	488603	.	-	.	ID=Phatr3_J42584.p1;Parent=Phatr3_J42584.t1;extra_copy_number=0;protein_id=Phatr3_J42584.p1
chromosome_1	Liftoff	CDS	488669	490295	.	-	.	ID=Phatr3_J42584.p1;Parent=Phatr3_J42584.t1;extra_copy_number=0;protein_id=Phatr3_J42584.p1
chromosome_1	Liftoff	gene	491007	491905	.	-	.	ID=Phatr3_EG02197;biotype=protein_coding;copy_num_ID=Phatr3_EG02197_0;coverage=0.997;description=Predicted protein [Source:UniProtKB/TrEMBL%3BAcc:B7FNU2];extra_copy_number=0;gene_id=Phatr3_EG02197;logic_name=ensemblgenomes;sequence_ID=0.994;valid_ORFs=0
chromosome_1	Liftoff	mRNA	491007	491905	.	-	.	ID=Phatr3_EG02197.t1;Parent=Phatr3_EG02197;biotype=protein_coding;extra_copy_number=0;matches_ref_protein=False;missing_stop_codon=True;transcript_id=Phatr3_EG02197.t1;valid_ORF=False
chromosome_1	Liftoff	exon	491007	491644	.	-	.	ID=exon_406;Parent=Phatr3_EG02197.t1;Name=Phatr3_EG02197-E2;constitutive=1;ensembl_end_phase=0;ensembl_phase=1;exon_id=Phatr3_EG02197-E2;extra_copy_number=0;rank=2
chromosome_1	Liftoff	exon	491649	491905	.	-	.	ID=exon_407;Parent=Phatr3_EG02197.t1;Name=Phatr3_EG02197-E1;constitutive=1;ensembl_end_phase=1;ensembl_phase=0;exon_id=Phatr3_EG02197-E1;extra_copy_number=0;rank=1
chromosome_1	Liftoff	CDS	491007	491644	.	-	.	ID=Phatr3_EG02197.p1;Parent=Phatr3_EG02197.t1;extra_copy_number=0;protein_id=Phatr3_EG02197.p1
chromosome_1	Liftoff	CDS	491649	491905	.	-	.	ID=Phatr3_EG02197.p1;Parent=Phatr3_EG02197.t1;extra_copy_number=0;protein_id=Phatr3_EG02197.p1
chromosome_1	Liftoff	gene	492337	492846	.	-	.	ID=Phatr3_EG02191;biotype=protein_coding;copy_num_ID=Phatr3_EG02191_0;coverage=1.0;extra_copy_number=0;gene_id=Phatr3_EG02191;logic_name=ensemblgenomes;sequence_ID=0.996;valid_ORFs=1
chromosome_1	Liftoff	mRNA	492337	492846	.	-	.	ID=Phatr3_EG02191.t1;Parent=Phatr3_EG02191;biotype=protein_coding;extra_copy_number=0;matches_ref_protein=True;transcript_id=Phatr3_EG02191.t1;valid_ORF=True
chromosome_1	Liftoff	exon	492337	492846	.	-	.	ID=exon_408;Parent=Phatr3_EG02191.t1;Name=Phatr3_EG02191-E1;constitutive=1;ensembl_end_phase=0;ensembl_phase=0;exon_id=Phatr3_EG02191-E1;extra_copy_number=0;rank=1
chromosome_1	Liftoff	CDS	492337	492846	.	-	.	ID=Phatr3_EG02191.p1;Parent=Phatr3_EG02191.t1;extra_copy_number=0;protein_id=Phatr3_EG02191.p1
chromosome_1	Liftoff	gene	493373	494707	.	+	.	ID=Phatr3_J42585;biotype=protein_coding;copy_num_ID=Phatr3_J42585_0;coverage=1.0;description=Predicted protein [Source:UniProtKB/TrEMBL%3BAcc:B7FNU3];extra_copy_number=0;gene_id=Phatr3_J42585;logic_name=ensemblgenomes;sequence_ID=0.994;valid_ORFs=1
chromosome_1	Liftoff	mRNA	493373	494707	.	+	.	ID=Phatr3_J42585.t1;Parent=Phatr3_J42585;biotype=protein_coding;extra_copy_number=0;matches_ref_protein=False;transcript_id=Phatr3_J42585.t1;valid_ORF=True
chromosome_1	Liftoff	exon	493373	494707	.	+	.	ID=exon_409;Parent=Phatr3_J42585.t1;Name=Phatr3_J42585-E1;constitutive=1;ensembl_end_phase=0;ensembl_phase=0;exon_id=Phatr3_J42585-E1;extra_copy_number=0;rank=1
chromosome_1	Liftoff	CDS	493373	494707	.	+	.	ID=Phatr3_J42585.p1;Parent=Phatr3_J42585.t1;extra_copy_number=0;protein_id=Phatr3_J42585.p1
chromosome_1	Liftoff	gene	495652	498311	.	+	.	ID=Phatr3_J42586;biotype=protein_coding;copy_num_ID=Phatr3_J42586_0;coverage=1.0;description=Predicted protein [Source:UniProtKB/TrEMBL%3BAcc:B7FNU4];extra_copy_number=0;gene_id=Phatr3_J42586;logic_name=ensemblgenomes;sequence_ID=0.989;valid_ORFs=0
chromosome_1	Liftoff	mRNA	495652	498311	.	+	.	ID=Phatr3_J42586.t1;Parent=Phatr3_J42586;biotype=protein_coding;extra_copy_number=0;matches_ref_protein=False;missing_start_codon=True;transcript_id=Phatr3_J42586.t1;valid_ORF=False
chromosome_1	Liftoff	exon	495652	495743	.	+	.	ID=exon_410;Parent=Phatr3_J42586.t1;Name=Phatr3_J42586-E1;constitutive=1;ensembl_end_phase=1;ensembl_phase=-1;exon_id=Phatr3_J42586-E1;extra_copy_number=0;rank=1
chromosome_1	Liftoff	exon	495874	497168	.	+	.	ID=exon_411;Parent=Phatr3_J42586.t1;Name=Phatr3_J42586-E2;constitutive=1;ensembl_end_phase=2;ensembl_phase=1;exon_id=Phatr3_J42586-E2;extra_copy_number=0;rank=2
chromosome_1	Liftoff	exon	497250	498311	.	+	.	ID=exon_412;Parent=Phatr3_J42586.t1;Name=Phatr3_J42586-E3;constitutive=1;ensembl_end_phase=-1;ensembl_phase=2;exon_id=Phatr3_J42586-E3;extra_copy_number=0;rank=3
chromosome_1	Liftoff	CDS	495655	495743	.	+	.	ID=Phatr3_J42586.p1;Parent=Phatr3_J42586.t1;extra_copy_number=0;protein_id=Phatr3_J42586.p1
chromosome_1	Liftoff	CDS	495874	497168	.	+	.	ID=Phatr3_J42586.p1;Parent=Phatr3_J42586.t1;extra_copy_number=0;protein_id=Phatr3_J42586.p1
chromosome_1	Liftoff	CDS	497250	498246	.	+	.	ID=Phatr3_J42586.p1;Parent=Phatr3_J42586.t1;extra_copy_number=0;protein_id=Phatr3_J42586.p1
chromosome_1	Liftoff	five_prime_UTR	495652	495654	.	+	.	ID=five_prime_UTR_38;Parent=Phatr3_J42586.t1;extra_copy_number=0
chromosome_1	Liftoff	three_prime_UTR	498247	498311	.	+	.	ID=three_prime_UTR_25;Parent=Phatr3_J42586.t1;extra_copy_number=0
chromosome_1	Liftoff	gene	498320	501515	.	-	.	ID=Phatr3_J42587;biotype=protein_coding;copy_num_ID=Phatr3_J42587_0;coverage=1.0;description=Predicted protein [Source:UniProtKB/TrEMBL%3BAcc:B7FNU5];extra_copy_number=0;gene_id=Phatr3_J42587;logic_name=ensemblgenomes;sequence_ID=0.991;valid_ORFs=0
chromosome_1	Liftoff	mRNA	498320	501515	.	-	.	ID=Phatr3_J42587.t1;Parent=Phatr3_J42587;biotype=protein_coding;extra_copy_number=0;matches_ref_protein=False;missing_stop_codon=True;transcript_id=Phatr3_J42587.t1;valid_ORF=False
chromosome_1	Liftoff	exon	498320	501515	.	-	.	ID=exon_413;Parent=Phatr3_J42587.t1;Name=Phatr3_J42587-E1;constitutive=1;ensembl_end_phase=0;ensembl_phase=0;exon_id=Phatr3_J42587-E1;extra_copy_number=0;rank=1
chromosome_1	Liftoff	CDS	498320	501515	.	-	.	ID=Phatr3_J42587.p1;Parent=Phatr3_J42587.t1;extra_copy_number=0;protein_id=Phatr3_J42587.p1
chromosome_1	Liftoff	gene	502320	504682	.	+	.	ID=Phatr3_J42588;biotype=protein_coding;copy_num_ID=Phatr3_J42588_0;coverage=1.0;description=Predicted protein [Source:UniProtKB/TrEMBL%3BAcc:B7FNU6];extra_copy_number=0;gene_id=Phatr3_J42588;logic_name=ensemblgenomes;sequence_ID=0.990;valid_ORFs=0
chromosome_1	Liftoff	mRNA	502320	504682	.	+	.	ID=Phatr3_J42588.t1;Parent=Phatr3_J42588;biotype=protein_coding;extra_copy_number=0;inframe_stop_codon=True;matches_ref_protein=False;transcript_id=Phatr3_J42588.t1;valid_ORF=False
chromosome_1	Liftoff	exon	502320	503920	.	+	.	ID=exon_414;Parent=Phatr3_J42588.t1;Name=Phatr3_J42588-E1;constitutive=1;ensembl_end_phase=2;ensembl_phase=0;exon_id=Phatr3_J42588-E1;extra_copy_number=0;rank=1
chromosome_1	Liftoff	exon	504003	504682	.	+	.	ID=exon_415;Parent=Phatr3_J42588.t1;Name=Phatr3_J42588-E2;constitutive=1;ensembl_end_phase=-1;ensembl_phase=2;exon_id=Phatr3_J42588-E2;extra_copy_number=0;rank=2
chromosome_1	Liftoff	CDS	502320	503920	.	+	.	ID=Phatr3_J42588.p1;Parent=Phatr3_J42588.t1;extra_copy_number=0;protein_id=Phatr3_J42588.p1
chromosome_1	Liftoff	CDS	504003	504576	.	+	.	ID=Phatr3_J42588.p1;Parent=Phatr3_J42588.t1;extra_copy_number=0;protein_id=Phatr3_J42588.p1
chromosome_1	Liftoff	three_prime_UTR	504577	504682	.	+	.	ID=three_prime_UTR_26;Parent=Phatr3_J42588.t1;extra_copy_number=0
chromosome_1	Liftoff	gene	504818	506317	.	-	.	ID=Phatr3_J17300;biotype=protein_coding;copy_num_ID=Phatr3_J17300_0;coverage=1.0;description=Lissencephaly-1 homolog [Source:UniProtKB/Swiss-Prot%3BAcc:B7FNU7];extra_copy_number=0;gene_id=Phatr3_J17300;logic_name=ensemblgenomes;sequence_ID=0.996;valid_ORFs=0
chromosome_1	Liftoff	mRNA	504818	506317	.	-	.	ID=Phatr3_J17300.t1;Parent=Phatr3_J17300;biotype=protein_coding;extra_copy_number=0;matches_ref_protein=False;missing_stop_codon=True;transcript_id=Phatr3_J17300.t1;valid_ORF=False
chromosome_1	Liftoff	exon	504818	505708	.	-	.	ID=exon_416;Parent=Phatr3_J17300.t1;Name=Phatr3_J17300-E2;constitutive=1;ensembl_end_phase=0;ensembl_phase=0;exon_id=Phatr3_J17300-E2;extra_copy_number=0;rank=2
chromosome_1	Liftoff	exon	505855	506317	.	-	.	ID=exon_417;Parent=Phatr3_J17300.t1;Name=Phatr3_J17300-E1;constitutive=1;ensembl_end_phase=0;ensembl_phase=0;exon_id=Phatr3_J17300-E1;extra_copy_number=0;rank=1
chromosome_1	Liftoff	CDS	504818	505708	.	-	.	ID=Phatr3_J17300.p1;Parent=Phatr3_J17300.t1;extra_copy_number=0;protein_id=Phatr3_J17300.p1
chromosome_1	Liftoff	CDS	505855	506317	.	-	.	ID=Phatr3_J17300.p1;Parent=Phatr3_J17300.t1;extra_copy_number=0;protein_id=Phatr3_J17300.p1
chromosome_1	Liftoff	gene	506995	508901	.	+	.	ID=Phatr3_J42590;biotype=protein_coding;copy_num_ID=Phatr3_J42590_0;coverage=1.0;description=Predicted protein [Source:UniProtKB/TrEMBL%3BAcc:B7FNU8];extra_copy_number=0;gene_id=Phatr3_J42590;logic_name=ensemblgenomes;sequence_ID=0.993;valid_ORFs=0
chromosome_1	Liftoff	mRNA	506995	508901	.	+	.	ID=Phatr3_J42590.t1;Parent=Phatr3_J42590;biotype=protein_coding;extra_copy_number=0;matches_ref_protein=False;missing_stop_codon=True;transcript_id=Phatr3_J42590.t1;valid_ORF=False
chromosome_1	Liftoff	exon	506995	508901	.	+	.	ID=exon_418;Parent=Phatr3_J42590.t1;Name=Phatr3_J42590-E1;constitutive=1;ensembl_end_phase=0;ensembl_phase=0;exon_id=Phatr3_J42590-E1;extra_copy_number=0;rank=1
chromosome_1	Liftoff	CDS	506995	508901	.	+	.	ID=Phatr3_J42590.p1;Parent=Phatr3_J42590.t1;extra_copy_number=0;protein_id=Phatr3_J42590.p1
chromosome_1	Liftoff	gene	509063	511726	.	-	.	ID=Phatr3_J42591;biotype=protein_coding;copy_num_ID=Phatr3_J42591_0;coverage=0.998;description=Predicted protein [Source:UniProtKB/TrEMBL%3BAcc:B7FNU9];extra_copy_number=0;gene_id=Phatr3_J42591;logic_name=ensemblgenomes;sequence_ID=0.992;valid_ORFs=0
chromosome_1	Liftoff	mRNA	509063	511726	.	-	.	ID=Phatr3_J42591.t1;Parent=Phatr3_J42591;biotype=protein_coding;extra_copy_number=0;inframe_stop_codon=True;matches_ref_protein=False;transcript_id=Phatr3_J42591.t1;valid_ORF=False
chromosome_1	Liftoff	exon	509063	511726	.	-	.	ID=exon_419;Parent=Phatr3_J42591.t1;Name=Phatr3_J42591-E1;constitutive=1;ensembl_end_phase=0;ensembl_phase=0;exon_id=Phatr3_J42591-E1;extra_copy_number=0;rank=1
chromosome_1	Liftoff	CDS	509063	511726	.	-	.	ID=Phatr3_J42591.p1;Parent=Phatr3_J42591.t1;extra_copy_number=0;protein_id=Phatr3_J42591.p1
chromosome_1	Liftoff	gene	512154	515998	.	+	.	ID=Phatr3_J42592;biotype=protein_coding;copy_num_ID=Phatr3_J42592_0;coverage=0.999;description=Predicted protein [Source:UniProtKB/TrEMBL%3BAcc:B7FNV0];extra_copy_number=0;gene_id=Phatr3_J42592;logic_name=ensemblgenomes;sequence_ID=0.995;valid_ORFs=0
chromosome_1	Liftoff	mRNA	512154	515998	.	+	.	ID=Phatr3_J42592.t1;Parent=Phatr3_J42592;biotype=protein_coding;extra_copy_number=0;inframe_stop_codon=True;matches_ref_protein=False;transcript_id=Phatr3_J42592.t1;valid_ORF=False
chromosome_1	Liftoff	exon	512154	512227	.	+	.	ID=exon_420;Parent=Phatr3_J42592.t1;Name=Phatr3_J42592-E1;constitutive=1;ensembl_end_phase=2;ensembl_phase=0;exon_id=Phatr3_J42592-E1;extra_copy_number=0;rank=1
chromosome_1	Liftoff	exon	512338	512384	.	+	.	ID=exon_421;Parent=Phatr3_J42592.t1;Name=Phatr3_J42592-E2;constitutive=1;ensembl_end_phase=0;ensembl_phase=2;exon_id=Phatr3_J42592-E2;extra_copy_number=0;rank=2
chromosome_1	Liftoff	exon	512493	515058	.	+	.	ID=exon_422;Parent=Phatr3_J42592.t1;Name=Phatr3_J42592-E3;constitutive=1;ensembl_end_phase=0;ensembl_phase=0;exon_id=Phatr3_J42592-E3;extra_copy_number=0;rank=3
chromosome_1	Liftoff	exon	515140	515998	.	+	.	ID=exon_423;Parent=Phatr3_J42592.t1;Name=Phatr3_J42592-E4;constitutive=1;ensembl_end_phase=0;ensembl_phase=0;exon_id=Phatr3_J42592-E4;extra_copy_number=0;rank=4
chromosome_1	Liftoff	CDS	512154	512227	.	+	.	ID=Phatr3_J42592.p1;Parent=Phatr3_J42592.t1;extra_copy_number=0;protein_id=Phatr3_J42592.p1
chromosome_1	Liftoff	CDS	512338	512384	.	+	.	ID=Phatr3_J42592.p1;Parent=Phatr3_J42592.t1;extra_copy_number=0;protein_id=Phatr3_J42592.p1
chromosome_1	Liftoff	CDS	512493	515058	.	+	.	ID=Phatr3_J42592.p1;Parent=Phatr3_J42592.t1;extra_copy_number=0;protein_id=Phatr3_J42592.p1
chromosome_1	Liftoff	CDS	515140	515998	.	+	.	ID=Phatr3_J42592.p1;Parent=Phatr3_J42592.t1;extra_copy_number=0;protein_id=Phatr3_J42592.p1
chromosome_1	Liftoff	gene	516416	518666	.	+	.	ID=Phatr3_J42593;biotype=protein_coding;copy_num_ID=Phatr3_J42593_0;coverage=1.0;description=Predicted protein [Source:UniProtKB/TrEMBL%3BAcc:B7FNV1];extra_copy_number=0;gene_id=Phatr3_J42593;logic_name=ensemblgenomes;sequence_ID=0.995;valid_ORFs=0
chromosome_1	Liftoff	mRNA	516416	518666	.	+	.	ID=Phatr3_J42593.t1;Parent=Phatr3_J42593;biotype=protein_coding;extra_copy_number=0;matches_ref_protein=False;missing_stop_codon=True;transcript_id=Phatr3_J42593.t1;valid_ORF=False
chromosome_1	Liftoff	exon	516416	518087	.	+	.	ID=exon_424;Parent=Phatr3_J42593.t1;Name=Phatr3_J42593-E1;constitutive=1;ensembl_end_phase=2;ensembl_phase=-1;exon_id=Phatr3_J42593-E1;extra_copy_number=0;rank=1
chromosome_1	Liftoff	exon	518142	518666	.	+	.	ID=exon_425;Parent=Phatr3_J42593.t1;Name=Phatr3_J42593-E2;constitutive=1;ensembl_end_phase=-1;ensembl_phase=2;exon_id=Phatr3_J42593-E2;extra_copy_number=0;rank=2
chromosome_1	Liftoff	CDS	516486	518087	.	+	.	ID=Phatr3_J42593.p1;Parent=Phatr3_J42593.t1;extra_copy_number=0;protein_id=Phatr3_J42593.p1
chromosome_1	Liftoff	CDS	518142	518487	.	+	.	ID=Phatr3_J42593.p1;Parent=Phatr3_J42593.t1;extra_copy_number=0;protein_id=Phatr3_J42593.p1
chromosome_1	Liftoff	five_prime_UTR	516416	516485	.	+	.	ID=five_prime_UTR_39;Parent=Phatr3_J42593.t1;extra_copy_number=0
chromosome_1	Liftoff	three_prime_UTR	518488	518666	.	+	.	ID=three_prime_UTR_27;Parent=Phatr3_J42593.t1;extra_copy_number=0
chromosome_1	Liftoff	gene	519166	520227	.	+	.	ID=Phatr3_J42594;biotype=protein_coding;copy_num_ID=Phatr3_J42594_0;coverage=1.0;description=Predicted protein [Source:UniProtKB/TrEMBL%3BAcc:B7FNV2];extra_copy_number=0;gene_id=Phatr3_J42594;logic_name=ensemblgenomes;sequence_ID=0.999;valid_ORFs=1
chromosome_1	Liftoff	mRNA	519166	520227	.	+	.	ID=Phatr3_J42594.t1;Parent=Phatr3_J42594;biotype=protein_coding;extra_copy_number=0;matches_ref_protein=True;transcript_id=Phatr3_J42594.t1;valid_ORF=True
chromosome_1	Liftoff	exon	519166	520227	.	+	.	ID=exon_426;Parent=Phatr3_J42594.t1;Name=Phatr3_J42594-E1;constitutive=1;ensembl_end_phase=0;ensembl_phase=0;exon_id=Phatr3_J42594-E1;extra_copy_number=0;rank=1
chromosome_1	Liftoff	CDS	519166	520227	.	+	.	ID=Phatr3_J42594.p1;Parent=Phatr3_J42594.t1;extra_copy_number=0;protein_id=Phatr3_J42594.p1
chromosome_1	Liftoff	gene	520294	521994	.	-	.	ID=Phatr3_J42595;biotype=protein_coding;copy_num_ID=Phatr3_J42595_0;coverage=1.0;description=Predicted protein [Source:UniProtKB/TrEMBL%3BAcc:B7FNV3];extra_copy_number=0;gene_id=Phatr3_J42595;logic_name=ensemblgenomes;sequence_ID=0.998;valid_ORFs=1
chromosome_1	Liftoff	mRNA	520294	521994	.	-	.	ID=Phatr3_J42595.t1;Parent=Phatr3_J42595;biotype=protein_coding;extra_copy_number=0;matches_ref_protein=True;transcript_id=Phatr3_J42595.t1;valid_ORF=True
chromosome_1	Liftoff	exon	520294	521994	.	-	.	ID=exon_427;Parent=Phatr3_J42595.t1;Name=Phatr3_J42595-E1;constitutive=1;ensembl_end_phase=0;ensembl_phase=0;exon_id=Phatr3_J42595-E1;extra_copy_number=0;rank=1
chromosome_1	Liftoff	CDS	520294	521994	.	-	.	ID=Phatr3_J42595.p1;Parent=Phatr3_J42595.t1;extra_copy_number=0;protein_id=Phatr3_J42595.p1
chromosome_1	Liftoff	gene	522753	523386	.	+	.	ID=Phatr3_J31617;biotype=protein_coding;copy_num_ID=Phatr3_J31617_0;coverage=1.0;description=Predicted protein [Source:UniProtKB/TrEMBL%3BAcc:B7FNV4];extra_copy_number=0;gene_id=Phatr3_J31617;logic_name=ensemblgenomes;sequence_ID=0.994;valid_ORFs=0
chromosome_1	Liftoff	mRNA	522753	523386	.	+	.	ID=Phatr3_J31617.t1;Parent=Phatr3_J31617;biotype=protein_coding;extra_copy_number=0;matches_ref_protein=False;missing_start_codon=True;transcript_id=Phatr3_J31617.t1;valid_ORF=False
chromosome_1	Liftoff	exon	522753	523167	.	+	.	ID=exon_428;Parent=Phatr3_J31617.t1;Name=Phatr3_J31617-E1;constitutive=1;ensembl_end_phase=1;ensembl_phase=0;exon_id=Phatr3_J31617-E1;extra_copy_number=0;rank=1
chromosome_1	Liftoff	exon	523265	523386	.	+	.	ID=exon_429;Parent=Phatr3_J31617.t1;Name=Phatr3_J31617-E2;constitutive=1;ensembl_end_phase=0;ensembl_phase=1;exon_id=Phatr3_J31617-E2;extra_copy_number=0;rank=2
chromosome_1	Liftoff	CDS	522753	523167	.	+	.	ID=Phatr3_J31617.p1;Parent=Phatr3_J31617.t1;extra_copy_number=0;protein_id=Phatr3_J31617.p1
chromosome_1	Liftoff	CDS	523265	523386	.	+	.	ID=Phatr3_J31617.p1;Parent=Phatr3_J31617.t1;extra_copy_number=0;protein_id=Phatr3_J31617.p1
chromosome_1	Liftoff	gene	523872	526263	.	+	.	ID=Phatr3_J42596;biotype=protein_coding;copy_num_ID=Phatr3_J42596_0;coverage=1.0;description=Predicted protein [Source:UniProtKB/TrEMBL%3BAcc:B7FNV5];extra_copy_number=0;gene_id=Phatr3_J42596;logic_name=ensemblgenomes;sequence_ID=0.995;valid_ORFs=0
chromosome_1	Liftoff	mRNA	523872	526263	.	+	.	ID=Phatr3_J42596.t1;Parent=Phatr3_J42596;biotype=protein_coding;extra_copy_number=0;matches_ref_protein=False;missing_stop_codon=True;transcript_id=Phatr3_J42596.t1;valid_ORF=False
chromosome_1	Liftoff	exon	523872	524429	.	+	.	ID=exon_430;Parent=Phatr3_J42596.t1;Name=Phatr3_J42596-E1;constitutive=1;ensembl_end_phase=1;ensembl_phase=-1;exon_id=Phatr3_J42596-E1;extra_copy_number=0;rank=1
chromosome_1	Liftoff	exon	524516	526263	.	+	.	ID=exon_431;Parent=Phatr3_J42596.t1;Name=Phatr3_J42596-E2;constitutive=1;ensembl_end_phase=-1;ensembl_phase=1;exon_id=Phatr3_J42596-E2;extra_copy_number=0;rank=2
chromosome_1	Liftoff	CDS	524060	524429	.	+	.	ID=Phatr3_J42596.p1;Parent=Phatr3_J42596.t1;extra_copy_number=0;protein_id=Phatr3_J42596.p1
chromosome_1	Liftoff	CDS	524516	526049	.	+	.	ID=Phatr3_J42596.p1;Parent=Phatr3_J42596.t1;extra_copy_number=0;protein_id=Phatr3_J42596.p1
chromosome_1	Liftoff	five_prime_UTR	523872	524059	.	+	.	ID=five_prime_UTR_40;Parent=Phatr3_J42596.t1;extra_copy_number=0
chromosome_1	Liftoff	three_prime_UTR	526050	526263	.	+	.	ID=three_prime_UTR_28;Parent=Phatr3_J42596.t1;extra_copy_number=0
chromosome_1	Liftoff	gene	526270	527076	.	-	.	ID=Phatr3_J31619;biotype=protein_coding;copy_num_ID=Phatr3_J31619_0;coverage=1.0;description=Predicted protein [Source:UniProtKB/TrEMBL%3BAcc:B7FNV6];extra_copy_number=0;gene_id=Phatr3_J31619;logic_name=ensemblgenomes;sequence_ID=0.995;valid_ORFs=1
chromosome_1	Liftoff	mRNA	526270	527076	.	-	.	ID=Phatr3_J31619.t1;Parent=Phatr3_J31619;biotype=protein_coding;extra_copy_number=0;matches_ref_protein=False;transcript_id=Phatr3_J31619.t1;valid_ORF=True
chromosome_1	Liftoff	exon	526270	527076	.	-	.	ID=exon_432;Parent=Phatr3_J31619.t1;Name=Phatr3_J31619-E1;constitutive=1;ensembl_end_phase=0;ensembl_phase=0;exon_id=Phatr3_J31619-E1;extra_copy_number=0;rank=1
chromosome_1	Liftoff	CDS	526270	527076	.	-	.	ID=Phatr3_J31619.p1;Parent=Phatr3_J31619.t1;extra_copy_number=0;protein_id=Phatr3_J31619.p1
chromosome_1	Liftoff	gene	528206	528772	.	+	.	ID=Phatr3_J31620;biotype=protein_coding;copy_num_ID=Phatr3_J31620_0;coverage=1.0;description=Predicted protein [Source:UniProtKB/TrEMBL%3BAcc:B7FNV7];extra_copy_number=0;gene_id=Phatr3_J31620;logic_name=ensemblgenomes;sequence_ID=0.992;valid_ORFs=1
chromosome_1	Liftoff	mRNA	528206	528772	.	+	.	ID=Phatr3_J31620.t1;Parent=Phatr3_J31620;biotype=protein_coding;extra_copy_number=0;matches_ref_protein=False;transcript_id=Phatr3_J31620.t1;valid_ORF=True
chromosome_1	Liftoff	exon	528206	528772	.	+	.	ID=exon_433;Parent=Phatr3_J31620.t1;Name=Phatr3_J31620-E1;constitutive=1;ensembl_end_phase=0;ensembl_phase=0;exon_id=Phatr3_J31620-E1;extra_copy_number=0;rank=1
chromosome_1	Liftoff	CDS	528206	528772	.	+	.	ID=Phatr3_J31620.p1;Parent=Phatr3_J31620.t1;extra_copy_number=0;protein_id=Phatr3_J31620.p1
chromosome_1	Liftoff	gene	529599	531065	.	+	.	ID=Phatr3_EG01797;biotype=protein_coding;copy_num_ID=Phatr3_EG01797_0;coverage=1.0;extra_copy_number=0;gene_id=Phatr3_EG01797;logic_name=ensemblgenomes;sequence_ID=0.998;valid_ORFs=0
chromosome_1	Liftoff	mRNA	529599	531065	.	+	.	ID=Phatr3_EG01797.t1;Parent=Phatr3_EG01797;biotype=protein_coding;extra_copy_number=0;matches_ref_protein=False;missing_stop_codon=True;transcript_id=Phatr3_EG01797.t1;valid_ORF=False
chromosome_1	Liftoff	exon	529599	530205	.	+	.	ID=exon_434;Parent=Phatr3_EG01797.t1;Name=Phatr3_EG01797-E1;constitutive=1;ensembl_end_phase=1;ensembl_phase=-1;exon_id=Phatr3_EG01797-E1;extra_copy_number=0;rank=1
chromosome_1	Liftoff	exon	530346	531065	.	+	.	ID=exon_435;Parent=Phatr3_EG01797.t1;Name=Phatr3_EG01797-E2;constitutive=1;ensembl_end_phase=-1;ensembl_phase=1;exon_id=Phatr3_EG01797-E2;extra_copy_number=0;rank=2
chromosome_1	Liftoff	CDS	529634	530205	.	+	.	ID=Phatr3_EG01797.p1;Parent=Phatr3_EG01797.t1;extra_copy_number=0;protein_id=Phatr3_EG01797.p1
chromosome_1	Liftoff	CDS	530346	531025	.	+	.	ID=Phatr3_EG01797.p1;Parent=Phatr3_EG01797.t1;extra_copy_number=0;protein_id=Phatr3_EG01797.p1
chromosome_1	Liftoff	five_prime_UTR	529599	529633	.	+	.	ID=five_prime_UTR_41;Parent=Phatr3_EG01797.t1;extra_copy_number=0
chromosome_1	Liftoff	three_prime_UTR	531026	531065	.	+	.	ID=three_prime_UTR_29;Parent=Phatr3_EG01797.t1;extra_copy_number=0
chromosome_1	Liftoff	gene	532378	536262	.	+	.	ID=Phatr3_J974;biotype=protein_coding;copy_num_ID=Phatr3_J974_0;coverage=1.0;extra_copy_number=0;gene_id=Phatr3_J974;logic_name=ensemblgenomes;sequence_ID=0.998;valid_ORFs=0
chromosome_1	Liftoff	mRNA	532378	536262	.	+	.	ID=Phatr3_J974.t1;Parent=Phatr3_J974;biotype=protein_coding;extra_copy_number=0;inframe_stop_codon=True;matches_ref_protein=False;transcript_id=Phatr3_J974.t1;valid_ORF=False
chromosome_1	Liftoff	exon	532378	532437	.	+	.	ID=exon_436;Parent=Phatr3_J974.t1;Name=Phatr3_J974-E1;constitutive=1;ensembl_end_phase=0;ensembl_phase=0;exon_id=Phatr3_J974-E1;extra_copy_number=0;rank=1
chromosome_1	Liftoff	exon	532623	533300	.	+	.	ID=exon_437;Parent=Phatr3_J974.t1;Name=Phatr3_J974-E2;constitutive=1;ensembl_end_phase=0;ensembl_phase=0;exon_id=Phatr3_J974-E2;extra_copy_number=0;rank=2
chromosome_1	Liftoff	exon	533377	536262	.	+	.	ID=exon_438;Parent=Phatr3_J974.t1;Name=Phatr3_J974-E3;constitutive=1;ensembl_end_phase=0;ensembl_phase=0;exon_id=Phatr3_J974-E3;extra_copy_number=0;rank=3
chromosome_1	Liftoff	CDS	532378	532437	.	+	.	ID=Phatr3_J974.p1;Parent=Phatr3_J974.t1;extra_copy_number=0;protein_id=Phatr3_J974.p1
chromosome_1	Liftoff	CDS	532623	533300	.	+	.	ID=Phatr3_J974.p1;Parent=Phatr3_J974.t1;extra_copy_number=0;protein_id=Phatr3_J974.p1
chromosome_1	Liftoff	CDS	533377	536262	.	+	.	ID=Phatr3_J974.p1;Parent=Phatr3_J974.t1;extra_copy_number=0;protein_id=Phatr3_J974.p1
chromosome_1	Liftoff	gene	536373	537758	.	-	.	ID=Phatr3_J17304;biotype=protein_coding;copy_num_ID=Phatr3_J17304_0;coverage=1.0;extra_copy_number=0;gene_id=Phatr3_J17304;logic_name=ensemblgenomes;sequence_ID=0.997;valid_ORFs=1
chromosome_1	Liftoff	mRNA	536373	537758	.	-	.	ID=Phatr3_J17304.t1;Parent=Phatr3_J17304;biotype=protein_coding;extra_copy_number=0;matches_ref_protein=True;transcript_id=Phatr3_J17304.t1;valid_ORF=True
chromosome_1	Liftoff	exon	536373	537758	.	-	.	ID=exon_439;Parent=Phatr3_J17304.t1;Name=Phatr3_J17304-E1;constitutive=1;ensembl_end_phase=0;ensembl_phase=-1;exon_id=Phatr3_J17304-E1;extra_copy_number=0;rank=1
chromosome_1	Liftoff	CDS	536373	537746	.	-	.	ID=Phatr3_J17304.p1;Parent=Phatr3_J17304.t1;extra_copy_number=0;protein_id=Phatr3_J17304.p1
chromosome_1	Liftoff	five_prime_UTR	537747	537758	.	-	.	ID=five_prime_UTR_42;Parent=Phatr3_J17304.t1;extra_copy_number=0
chromosome_1	Liftoff	gene	538424	540535	.	-	.	ID=Phatr3_J9283;biotype=protein_coding;copy_num_ID=Phatr3_J9283_0;coverage=1.0;description=Predicted protein [Source:UniProtKB/TrEMBL%3BAcc:B7FNW0];extra_copy_number=0;gene_id=Phatr3_J9283;logic_name=ensemblgenomes;sequence_ID=0.994;valid_ORFs=1
chromosome_1	Liftoff	mRNA	538424	540535	.	-	.	ID=Phatr3_J9283.t1;Parent=Phatr3_J9283;biotype=protein_coding;extra_copy_number=0;matches_ref_protein=False;transcript_id=Phatr3_J9283.t1;valid_ORF=True
chromosome_1	Liftoff	exon	538424	540535	.	-	.	ID=exon_440;Parent=Phatr3_J9283.t1;Name=Phatr3_J9283-E1;constitutive=1;ensembl_end_phase=0;ensembl_phase=0;exon_id=Phatr3_J9283-E1;extra_copy_number=0;rank=1
chromosome_1	Liftoff	CDS	538424	540535	.	-	.	ID=Phatr3_J9283.p1;Parent=Phatr3_J9283.t1;extra_copy_number=0;protein_id=Phatr3_J9283.p1
chromosome_1	Liftoff	gene	540845	541850	.	-	.	ID=Phatr3_J42600;biotype=protein_coding;copy_num_ID=Phatr3_J42600_0;coverage=1.0;description=Predicted protein [Source:UniProtKB/TrEMBL%3BAcc:B7FNW1];extra_copy_number=0;gene_id=Phatr3_J42600;logic_name=ensemblgenomes;sequence_ID=0.995;valid_ORFs=1
chromosome_1	Liftoff	mRNA	540845	541850	.	-	.	ID=Phatr3_J42600.t1;Parent=Phatr3_J42600;biotype=protein_coding;extra_copy_number=0;matches_ref_protein=False;transcript_id=Phatr3_J42600.t1;valid_ORF=True
chromosome_1	Liftoff	exon	540845	541780	.	-	.	ID=exon_441;Parent=Phatr3_J42600.t1;Name=Phatr3_J42600-E2;constitutive=1;ensembl_end_phase=0;ensembl_phase=0;exon_id=Phatr3_J42600-E2;extra_copy_number=0;rank=2
chromosome_1	Liftoff	exon	541836	541850	.	-	.	ID=exon_442;Parent=Phatr3_J42600.t1;Name=Phatr3_J42600-E1;constitutive=1;ensembl_end_phase=0;ensembl_phase=0;exon_id=Phatr3_J42600-E1;extra_copy_number=0;rank=1
chromosome_1	Liftoff	CDS	540845	541780	.	-	.	ID=Phatr3_J42600.p1;Parent=Phatr3_J42600.t1;extra_copy_number=0;protein_id=Phatr3_J42600.p1
chromosome_1	Liftoff	CDS	541836	541850	.	-	.	ID=Phatr3_J42600.p1;Parent=Phatr3_J42600.t1;extra_copy_number=0;protein_id=Phatr3_J42600.p1
chromosome_1	Liftoff	gene	543847	544604	.	-	.	ID=Phatr3_J31625;biotype=protein_coding;copy_num_ID=Phatr3_J31625_0;coverage=1.0;description=Predicted protein [Source:UniProtKB/TrEMBL%3BAcc:B7FNW2];extra_copy_number=0;gene_id=Phatr3_J31625;logic_name=ensemblgenomes;sequence_ID=0.996;valid_ORFs=1
chromosome_1	Liftoff	mRNA	543847	544604	.	-	.	ID=Phatr3_J31625.t1;Parent=Phatr3_J31625;biotype=protein_coding;extra_copy_number=0;matches_ref_protein=False;transcript_id=Phatr3_J31625.t1;valid_ORF=True
chromosome_1	Liftoff	exon	543847	544096	.	-	.	ID=exon_443;Parent=Phatr3_J31625.t1;Name=Phatr3_J31625-E3;constitutive=1;ensembl_end_phase=0;ensembl_phase=2;exon_id=Phatr3_J31625-E3;extra_copy_number=0;rank=3
chromosome_1	Liftoff	exon	544186	544218	.	-	.	ID=exon_444;Parent=Phatr3_J31625.t1;Name=Phatr3_J31625-E2;constitutive=1;ensembl_end_phase=2;ensembl_phase=2;exon_id=Phatr3_J31625-E2;extra_copy_number=0;rank=2
chromosome_1	Liftoff	exon	544288	544604	.	-	.	ID=exon_445;Parent=Phatr3_J31625.t1;Name=Phatr3_J31625-E1;constitutive=1;ensembl_end_phase=2;ensembl_phase=0;exon_id=Phatr3_J31625-E1;extra_copy_number=0;rank=1
chromosome_1	Liftoff	CDS	543847	544096	.	-	.	ID=Phatr3_J31625.p1;Parent=Phatr3_J31625.t1;extra_copy_number=0;protein_id=Phatr3_J31625.p1
chromosome_1	Liftoff	CDS	544186	544218	.	-	.	ID=Phatr3_J31625.p1;Parent=Phatr3_J31625.t1;extra_copy_number=0;protein_id=Phatr3_J31625.p1
chromosome_1	Liftoff	CDS	544288	544604	.	-	.	ID=Phatr3_J31625.p1;Parent=Phatr3_J31625.t1;extra_copy_number=0;protein_id=Phatr3_J31625.p1
chromosome_1	Liftoff	gene	545141	546736	.	-	.	ID=Phatr3_J9653;biotype=protein_coding;copy_num_ID=Phatr3_J9653_0;coverage=1.0;description=Predicted protein [Source:UniProtKB/TrEMBL%3BAcc:B7FNW3];extra_copy_number=0;gene_id=Phatr3_J9653;logic_name=ensemblgenomes;sequence_ID=0.993;valid_ORFs=1
chromosome_1	Liftoff	mRNA	545141	546736	.	-	.	ID=Phatr3_J9653.t1;Parent=Phatr3_J9653;biotype=protein_coding;extra_copy_number=0;matches_ref_protein=False;transcript_id=Phatr3_J9653.t1;valid_ORF=True
chromosome_1	Liftoff	exon	545141	546736	.	-	.	ID=exon_446;Parent=Phatr3_J9653.t1;Name=Phatr3_J9653-E1;constitutive=1;ensembl_end_phase=0;ensembl_phase=0;exon_id=Phatr3_J9653-E1;extra_copy_number=0;rank=1
chromosome_1	Liftoff	CDS	545141	546736	.	-	.	ID=Phatr3_J9653.p1;Parent=Phatr3_J9653.t1;extra_copy_number=0;protein_id=Phatr3_J9653.p1
chromosome_1	Liftoff	gene	547503	548862	.	+	.	ID=Phatr3_J24439;biotype=protein_coding;copy_num_ID=Phatr3_J24439_0;coverage=1.0;description=Predicted protein [Source:UniProtKB/TrEMBL%3BAcc:B7FNW4];extra_copy_number=0;gene_id=Phatr3_J24439;logic_name=ensemblgenomes;sequence_ID=0.989;valid_ORFs=0
chromosome_1	Liftoff	mRNA	547503	548862	.	+	.	ID=Phatr3_J24439.t1;Parent=Phatr3_J24439;biotype=protein_coding;extra_copy_number=0;matches_ref_protein=False;missing_start_codon=True;transcript_id=Phatr3_J24439.t1;valid_ORF=False
chromosome_1	Liftoff	exon	547503	547866	.	+	.	ID=exon_447;Parent=Phatr3_J24439.t1;Name=Phatr3_J24439-E1;constitutive=1;ensembl_end_phase=1;ensembl_phase=-1;exon_id=Phatr3_J24439-E1;extra_copy_number=0;rank=1
chromosome_1	Liftoff	exon	547936	548862	.	+	.	ID=exon_448;Parent=Phatr3_J24439.t1;Name=Phatr3_J24439-E2;constitutive=1;ensembl_end_phase=-1;ensembl_phase=1;exon_id=Phatr3_J24439-E2;extra_copy_number=0;rank=2
chromosome_1	Liftoff	CDS	547614	547866	.	+	.	ID=Phatr3_J24439.p1;Parent=Phatr3_J24439.t1;extra_copy_number=0;protein_id=Phatr3_J24439.p1
chromosome_1	Liftoff	CDS	547936	548783	.	+	.	ID=Phatr3_J24439.p1;Parent=Phatr3_J24439.t1;extra_copy_number=0;protein_id=Phatr3_J24439.p1
chromosome_1	Liftoff	five_prime_UTR	547503	547613	.	+	.	ID=five_prime_UTR_43;Parent=Phatr3_J24439.t1;extra_copy_number=0
chromosome_1	Liftoff	three_prime_UTR	548784	548862	.	+	.	ID=three_prime_UTR_30;Parent=Phatr3_J24439.t1;extra_copy_number=0
chromosome_1	Liftoff	gene	548839	550456	.	-	.	ID=Phatr3_J42603;biotype=protein_coding;copy_num_ID=Phatr3_J42603_0;coverage=1.0;description=Predicted protein [Source:UniProtKB/TrEMBL%3BAcc:B7FNW5];extra_copy_number=0;gene_id=Phatr3_J42603;logic_name=ensemblgenomes;sequence_ID=0.997;valid_ORFs=1
chromosome_1	Liftoff	mRNA	548839	550456	.	-	.	ID=Phatr3_J42603.t1;Parent=Phatr3_J42603;biotype=protein_coding;extra_copy_number=0;matches_ref_protein=False;transcript_id=Phatr3_J42603.t1;valid_ORF=True
chromosome_1	Liftoff	exon	548839	550456	.	-	.	ID=exon_449;Parent=Phatr3_J42603.t1;Name=Phatr3_J42603-E1;constitutive=1;ensembl_end_phase=0;ensembl_phase=-1;exon_id=Phatr3_J42603-E1;extra_copy_number=0;rank=1
chromosome_1	Liftoff	CDS	548839	550443	.	-	.	ID=Phatr3_J42603.p1;Parent=Phatr3_J42603.t1;extra_copy_number=0;protein_id=Phatr3_J42603.p1
chromosome_1	Liftoff	five_prime_UTR	550444	550456	.	-	.	ID=five_prime_UTR_44;Parent=Phatr3_J42603.t1;extra_copy_number=0
chromosome_1	Liftoff	gene	551109	551586	.	-	.	ID=Phatr3_J42604;biotype=protein_coding;copy_num_ID=Phatr3_J42604_0;coverage=1.0;description=Predicted protein [Source:UniProtKB/TrEMBL%3BAcc:B7FNW6];extra_copy_number=0;gene_id=Phatr3_J42604;logic_name=ensemblgenomes;sequence_ID=0.994;valid_ORFs=0
chromosome_1	Liftoff	mRNA	551109	551586	.	-	.	ID=Phatr3_J42604.t1;Parent=Phatr3_J42604;biotype=protein_coding;extra_copy_number=0;inframe_stop_codon=True;matches_ref_protein=False;transcript_id=Phatr3_J42604.t1;valid_ORF=False
chromosome_1	Liftoff	exon	551109	551435	.	-	.	ID=exon_450;Parent=Phatr3_J42604.t1;Name=Phatr3_J42604-E2;constitutive=1;ensembl_end_phase=0;ensembl_phase=0;exon_id=Phatr3_J42604-E2;extra_copy_number=0;rank=2
chromosome_1	Liftoff	exon	551515	551586	.	-	.	ID=exon_451;Parent=Phatr3_J42604.t1;Name=Phatr3_J42604-E1;constitutive=1;ensembl_end_phase=0;ensembl_phase=0;exon_id=Phatr3_J42604-E1;extra_copy_number=0;rank=1
chromosome_1	Liftoff	CDS	551109	551435	.	-	.	ID=Phatr3_J42604.p1;Parent=Phatr3_J42604.t1;extra_copy_number=0;protein_id=Phatr3_J42604.p1
chromosome_1	Liftoff	CDS	551515	551586	.	-	.	ID=Phatr3_J42604.p1;Parent=Phatr3_J42604.t1;extra_copy_number=0;protein_id=Phatr3_J42604.p1
chromosome_1	Liftoff	gene	552806	553234	.	+	.	ID=Phatr3_J42605;biotype=protein_coding;copy_num_ID=Phatr3_J42605_0;coverage=1.0;description=Predicted protein [Source:UniProtKB/TrEMBL%3BAcc:B7FNW7];extra_copy_number=0;gene_id=Phatr3_J42605;logic_name=ensemblgenomes;sequence_ID=0.990;valid_ORFs=0
chromosome_1	Liftoff	mRNA	552806	553234	.	+	.	ID=Phatr3_J42605.t1;Parent=Phatr3_J42605;biotype=protein_coding;extra_copy_number=0;inframe_stop_codon=True;matches_ref_protein=False;transcript_id=Phatr3_J42605.t1;valid_ORF=False
chromosome_1	Liftoff	exon	552806	553234	.	+	.	ID=exon_452;Parent=Phatr3_J42605.t1;Name=Phatr3_J42605-E1;constitutive=1;ensembl_end_phase=0;ensembl_phase=0;exon_id=Phatr3_J42605-E1;extra_copy_number=0;rank=1
chromosome_1	Liftoff	CDS	552806	553234	.	+	.	ID=Phatr3_J42605.p1;Parent=Phatr3_J42605.t1;extra_copy_number=0;protein_id=Phatr3_J42605.p1
chromosome_1	Liftoff	gene	553407	553643	.	-	.	ID=Phatr3_EG01879;biotype=protein_coding;copy_num_ID=Phatr3_EG01879_0;coverage=1.0;extra_copy_number=0;gene_id=Phatr3_EG01879;logic_name=ensemblgenomes;sequence_ID=1.0;valid_ORFs=1
chromosome_1	Liftoff	mRNA	553407	553643	.	-	.	ID=Phatr3_EG01879.t1;Parent=Phatr3_EG01879;biotype=protein_coding;extra_copy_number=0;matches_ref_protein=True;transcript_id=Phatr3_EG01879.t1;valid_ORF=True
chromosome_1	Liftoff	exon	553407	553643	.	-	.	ID=exon_453;Parent=Phatr3_EG01879.t1;Name=Phatr3_EG01879-E1;constitutive=1;ensembl_end_phase=0;ensembl_phase=0;exon_id=Phatr3_EG01879-E1;extra_copy_number=0;rank=1
chromosome_1	Liftoff	CDS	553407	553643	.	-	.	ID=Phatr3_EG01879.p1;Parent=Phatr3_EG01879.t1;extra_copy_number=0;protein_id=Phatr3_EG01879.p1
chromosome_1	Liftoff	gene	554504	555911	.	+	.	ID=Phatr3_J42606;biotype=protein_coding;copy_num_ID=Phatr3_J42606_0;coverage=1.0;description=Predicted protein [Source:UniProtKB/TrEMBL%3BAcc:B7FNW8];extra_copy_number=0;gene_id=Phatr3_J42606;logic_name=ensemblgenomes;sequence_ID=0.995;valid_ORFs=0
chromosome_1	Liftoff	mRNA	554504	555911	.	+	.	ID=Phatr3_J42606.t1;Parent=Phatr3_J42606;biotype=protein_coding;extra_copy_number=0;matches_ref_protein=False;missing_stop_codon=True;transcript_id=Phatr3_J42606.t1;valid_ORF=False
chromosome_1	Liftoff	exon	554504	555911	.	+	.	ID=exon_454;Parent=Phatr3_J42606.t1;Name=Phatr3_J42606-E1;constitutive=1;ensembl_end_phase=0;ensembl_phase=0;exon_id=Phatr3_J42606-E1;extra_copy_number=0;rank=1
chromosome_1	Liftoff	CDS	554504	555911	.	+	.	ID=Phatr3_J42606.p1;Parent=Phatr3_J42606.t1;extra_copy_number=0;protein_id=Phatr3_J42606.p1
chromosome_1	Liftoff	gene	556050	556442	.	-	.	ID=Phatr3_J8167;Name=TRX-M;biotype=protein_coding;copy_num_ID=Phatr3_J8167_0;coverage=1.0;description=Thioredoxin m [Source:UniProtKB/TrEMBL%3BAcc:B7FNW9];extra_copy_number=0;gene_id=Phatr3_J8167;logic_name=ensemblgenomes;sequence_ID=1.0;valid_ORFs=1
chromosome_1	Liftoff	mRNA	556050	556442	.	-	.	ID=Phatr3_J8167.t1;Parent=Phatr3_J8167;biotype=protein_coding;extra_copy_number=0;matches_ref_protein=True;transcript_id=Phatr3_J8167.t1;valid_ORF=True
chromosome_1	Liftoff	exon	556050	556442	.	-	.	ID=exon_455;Parent=Phatr3_J8167.t1;Name=Phatr3_J8167-E1;constitutive=1;ensembl_end_phase=0;ensembl_phase=0;exon_id=Phatr3_J8167-E1;extra_copy_number=0;rank=1
chromosome_1	Liftoff	CDS	556050	556442	.	-	.	ID=Phatr3_J8167.p1;Parent=Phatr3_J8167.t1;extra_copy_number=0;protein_id=Phatr3_J8167.p1
chromosome_1	Liftoff	gene	557406	558146	.	+	.	ID=Phatr3_J31632;biotype=protein_coding;copy_num_ID=Phatr3_J31632_0;coverage=1.0;description=Predicted protein [Source:UniProtKB/TrEMBL%3BAcc:B7FNX0];extra_copy_number=0;gene_id=Phatr3_J31632;logic_name=ensemblgenomes;sequence_ID=1.0;valid_ORFs=1
chromosome_1	Liftoff	mRNA	557406	558146	.	+	.	ID=Phatr3_J31632.t1;Parent=Phatr3_J31632;biotype=protein_coding;extra_copy_number=0;matches_ref_protein=True;transcript_id=Phatr3_J31632.t1;valid_ORF=True
chromosome_1	Liftoff	exon	557406	558146	.	+	.	ID=exon_456;Parent=Phatr3_J31632.t1;Name=Phatr3_J31632-E1;constitutive=1;ensembl_end_phase=0;ensembl_phase=0;exon_id=Phatr3_J31632-E1;extra_copy_number=0;rank=1
chromosome_1	Liftoff	CDS	557406	558146	.	+	.	ID=Phatr3_J31632.p1;Parent=Phatr3_J31632.t1;extra_copy_number=0;protein_id=Phatr3_J31632.p1
chromosome_1	Liftoff	gene	558715	561380	.	+	.	ID=Phatr3_J9123;biotype=protein_coding;copy_num_ID=Phatr3_J9123_0;coverage=1.0;description=Predicted protein [Source:UniProtKB/TrEMBL%3BAcc:B7FNX1];extra_copy_number=0;gene_id=Phatr3_J9123;logic_name=ensemblgenomes;sequence_ID=0.994;valid_ORFs=0
chromosome_1	Liftoff	mRNA	558715	561380	.	+	.	ID=Phatr3_J9123.t1;Parent=Phatr3_J9123;biotype=protein_coding;extra_copy_number=0;matches_ref_protein=False;missing_stop_codon=True;transcript_id=Phatr3_J9123.t1;valid_ORF=False
chromosome_1	Liftoff	exon	558715	559198	.	+	.	ID=exon_457;Parent=Phatr3_J9123.t1;Name=Phatr3_J9123-E1;constitutive=1;ensembl_end_phase=0;ensembl_phase=-1;exon_id=Phatr3_J9123-E1;extra_copy_number=0;rank=1
chromosome_1	Liftoff	exon	559308	561380	.	+	.	ID=exon_458;Parent=Phatr3_J9123.t1;Name=Phatr3_J9123-E2;constitutive=1;ensembl_end_phase=0;ensembl_phase=0;exon_id=Phatr3_J9123-E2;extra_copy_number=0;rank=2
chromosome_1	Liftoff	CDS	558766	559198	.	+	.	ID=Phatr3_J9123.p1;Parent=Phatr3_J9123.t1;extra_copy_number=0;protein_id=Phatr3_J9123.p1
chromosome_1	Liftoff	CDS	559308	561380	.	+	.	ID=Phatr3_J9123.p1;Parent=Phatr3_J9123.t1;extra_copy_number=0;protein_id=Phatr3_J9123.p1
chromosome_1	Liftoff	five_prime_UTR	558715	558765	.	+	.	ID=five_prime_UTR_45;Parent=Phatr3_J9123.t1;extra_copy_number=0
chromosome_1	Liftoff	gene	562209	562907	.	+	.	ID=Phatr3_J42608;biotype=protein_coding;copy_num_ID=Phatr3_J42608_0;coverage=1.0;description=Predicted protein [Source:UniProtKB/TrEMBL%3BAcc:B7FNX2];extra_copy_number=0;gene_id=Phatr3_J42608;logic_name=ensemblgenomes;sequence_ID=0.997;valid_ORFs=1
chromosome_1	Liftoff	mRNA	562209	562907	.	+	.	ID=Phatr3_J42608.t1;Parent=Phatr3_J42608;biotype=protein_coding;extra_copy_number=0;matches_ref_protein=False;transcript_id=Phatr3_J42608.t1;valid_ORF=True
chromosome_1	Liftoff	exon	562209	562907	.	+	.	ID=exon_459;Parent=Phatr3_J42608.t1;Name=Phatr3_J42608-E1;constitutive=1;ensembl_end_phase=0;ensembl_phase=0;exon_id=Phatr3_J42608-E1;extra_copy_number=0;rank=1
chromosome_1	Liftoff	CDS	562209	562907	.	+	.	ID=Phatr3_J42608.p1;Parent=Phatr3_J42608.t1;extra_copy_number=0;protein_id=Phatr3_J42608.p1
chromosome_1	Liftoff	gene	563969	565122	.	-	.	ID=Phatr3_J42609;biotype=protein_coding;copy_num_ID=Phatr3_J42609_0;coverage=1.0;description=Predicted protein [Source:UniProtKB/TrEMBL%3BAcc:B7FNX3];extra_copy_number=0;gene_id=Phatr3_J42609;logic_name=ensemblgenomes;sequence_ID=0.994;valid_ORFs=0
chromosome_1	Liftoff	mRNA	563969	565122	.	-	.	ID=Phatr3_J42609.t1;Parent=Phatr3_J42609;biotype=protein_coding;extra_copy_number=0;matches_ref_protein=False;missing_stop_codon=True;transcript_id=Phatr3_J42609.t1;valid_ORF=False
chromosome_1	Liftoff	exon	563969	565122	.	-	.	ID=exon_460;Parent=Phatr3_J42609.t1;Name=Phatr3_J42609-E1;constitutive=1;ensembl_end_phase=0;ensembl_phase=0;exon_id=Phatr3_J42609-E1;extra_copy_number=0;rank=1
chromosome_1	Liftoff	CDS	563969	565122	.	-	.	ID=Phatr3_J42609.p1;Parent=Phatr3_J42609.t1;extra_copy_number=0;protein_id=Phatr3_J42609.p1
chromosome_1	Liftoff	gene	565651	567879	.	-	.	ID=Phatr3_EG02202;biotype=protein_coding;copy_num_ID=Phatr3_EG02202_0;coverage=1.0;description=Predicted protein [Source:UniProtKB/TrEMBL%3BAcc:B7FNX4];extra_copy_number=0;gene_id=Phatr3_EG02202;logic_name=ensemblgenomes;sequence_ID=0.973;valid_ORFs=0
chromosome_1	Liftoff	mRNA	565651	567879	.	-	.	ID=Phatr3_EG02202.t1;Parent=Phatr3_EG02202;biotype=protein_coding;extra_copy_number=0;inframe_stop_codon=True;matches_ref_protein=False;transcript_id=Phatr3_EG02202.t1;valid_ORF=False
chromosome_1	Liftoff	exon	565651	566451	.	-	.	ID=exon_461;Parent=Phatr3_EG02202.t1;Name=Phatr3_EG02202-E2;constitutive=1;ensembl_end_phase=0;ensembl_phase=1;exon_id=Phatr3_EG02202-E2;extra_copy_number=0;rank=2
chromosome_1	Liftoff	exon	566500	567879	.	-	.	ID=exon_462;Parent=Phatr3_EG02202.t1;Name=Phatr3_EG02202-E1;constitutive=1;ensembl_end_phase=1;ensembl_phase=0;exon_id=Phatr3_EG02202-E1;extra_copy_number=0;rank=1
chromosome_1	Liftoff	CDS	565651	566451	.	-	.	ID=Phatr3_EG02202.p1;Parent=Phatr3_EG02202.t1;extra_copy_number=0;protein_id=Phatr3_EG02202.p1
chromosome_1	Liftoff	CDS	566500	567879	.	-	.	ID=Phatr3_EG02202.p1;Parent=Phatr3_EG02202.t1;extra_copy_number=0;protein_id=Phatr3_EG02202.p1
chromosome_1	Liftoff	gene	567963	568459	.	-	.	ID=Phatr3_EG02185;biotype=protein_coding;copy_num_ID=Phatr3_EG02185_0;coverage=1.0;extra_copy_number=0;gene_id=Phatr3_EG02185;logic_name=ensemblgenomes;sequence_ID=0.981;valid_ORFs=1
chromosome_1	Liftoff	mRNA	567963	568459	.	-	.	ID=Phatr3_EG02185.t1;Parent=Phatr3_EG02185;biotype=protein_coding;extra_copy_number=0;matches_ref_protein=False;transcript_id=Phatr3_EG02185.t1;valid_ORF=True
chromosome_1	Liftoff	exon	567963	568205	.	-	.	ID=exon_463;Parent=Phatr3_EG02185.t1;Name=Phatr3_EG02185-E2;constitutive=1;ensembl_end_phase=0;ensembl_phase=0;exon_id=Phatr3_EG02185-E2;extra_copy_number=0;rank=2
chromosome_1	Liftoff	exon	568226	568459	.	-	.	ID=exon_464;Parent=Phatr3_EG02185.t1;Name=Phatr3_EG02185-E1;constitutive=1;ensembl_end_phase=0;ensembl_phase=0;exon_id=Phatr3_EG02185-E1;extra_copy_number=0;rank=1
chromosome_1	Liftoff	CDS	567963	568205	.	-	.	ID=Phatr3_EG02185.p1;Parent=Phatr3_EG02185.t1;extra_copy_number=0;protein_id=Phatr3_EG02185.p1
chromosome_1	Liftoff	CDS	568226	568459	.	-	.	ID=Phatr3_EG02185.p1;Parent=Phatr3_EG02185.t1;extra_copy_number=0;protein_id=Phatr3_EG02185.p1
chromosome_1	Liftoff	gene	569137	571249	.	+	.	ID=Phatr3_J8835;Name=LCYB;biotype=protein_coding;copy_num_ID=Phatr3_J8835_0;coverage=0.998;description=Precursor of cyclase lycopene beta cyclase [Source:UniProtKB/TrEMBL%3BAcc:B7FNX5];extra_copy_number=0;gene_id=Phatr3_J8835;logic_name=ensemblgenomes;sequence_ID=0.983;valid_ORFs=1
chromosome_1	Liftoff	mRNA	569137	571249	.	+	.	ID=Phatr3_J8835.t1;Parent=Phatr3_J8835;biotype=protein_coding;extra_copy_number=0;matches_ref_protein=False;transcript_id=Phatr3_J8835.t1;valid_ORF=True
chromosome_1	Liftoff	exon	569137	569667	.	+	.	ID=exon_465;Parent=Phatr3_J8835.t1;Name=Phatr3_J8835-E1;constitutive=1;ensembl_end_phase=0;ensembl_phase=0;exon_id=Phatr3_J8835-E1;extra_copy_number=0;rank=1
chromosome_1	Liftoff	exon	569804	571249	.	+	.	ID=exon_466;Parent=Phatr3_J8835.t1;Name=Phatr3_J8835-E2;constitutive=1;ensembl_end_phase=0;ensembl_phase=0;exon_id=Phatr3_J8835-E2;extra_copy_number=0;rank=2
chromosome_1	Liftoff	CDS	569137	569667	.	+	.	ID=Phatr3_J8835.p1;Parent=Phatr3_J8835.t1;extra_copy_number=0;protein_id=Phatr3_J8835.p1
chromosome_1	Liftoff	CDS	569804	571249	.	+	.	ID=Phatr3_J8835.p1;Parent=Phatr3_J8835.t1;extra_copy_number=0;protein_id=Phatr3_J8835.p1
chromosome_1	Liftoff	gene	571462	572331	.	-	.	ID=Phatr3_J42611;biotype=protein_coding;copy_num_ID=Phatr3_J42611_0;coverage=1.0;description=Predicted protein [Source:UniProtKB/TrEMBL%3BAcc:B7FNX6];extra_copy_number=0;gene_id=Phatr3_J42611;logic_name=ensemblgenomes;sequence_ID=1.0;valid_ORFs=1
chromosome_1	Liftoff	mRNA	571462	572331	.	-	.	ID=Phatr3_J42611.t1;Parent=Phatr3_J42611;biotype=protein_coding;extra_copy_number=0;matches_ref_protein=True;transcript_id=Phatr3_J42611.t1;valid_ORF=True
chromosome_1	Liftoff	exon	571462	572331	.	-	.	ID=exon_467;Parent=Phatr3_J42611.t1;Name=Phatr3_J42611-E1;constitutive=1;ensembl_end_phase=0;ensembl_phase=0;exon_id=Phatr3_J42611-E1;extra_copy_number=0;rank=1
chromosome_1	Liftoff	CDS	571462	572331	.	-	.	ID=Phatr3_J42611.p1;Parent=Phatr3_J42611.t1;extra_copy_number=0;protein_id=Phatr3_J42611.p1
chromosome_1	Liftoff	gene	573044	573769	.	+	.	ID=Phatr3_J42612;biotype=protein_coding;copy_num_ID=Phatr3_J42612_0;coverage=1.0;description=Predicted protein [Source:UniProtKB/TrEMBL%3BAcc:B7FNX7];extra_copy_number=0;gene_id=Phatr3_J42612;logic_name=ensemblgenomes;sequence_ID=0.998;valid_ORFs=1
chromosome_1	Liftoff	mRNA	573044	573769	.	+	.	ID=Phatr3_J42612.t1;Parent=Phatr3_J42612;biotype=protein_coding;extra_copy_number=0;matches_ref_protein=True;transcript_id=Phatr3_J42612.t1;valid_ORF=True
chromosome_1	Liftoff	exon	573044	573769	.	+	.	ID=exon_468;Parent=Phatr3_J42612.t1;Name=Phatr3_J42612-E1;constitutive=1;ensembl_end_phase=0;ensembl_phase=0;exon_id=Phatr3_J42612-E1;extra_copy_number=0;rank=1
chromosome_1	Liftoff	CDS	573044	573769	.	+	.	ID=Phatr3_J42612.p1;Parent=Phatr3_J42612.t1;extra_copy_number=0;protein_id=Phatr3_J42612.p1
chromosome_1	Liftoff	gene	574261	575853	.	-	.	ID=Phatr3_J42613;biotype=protein_coding;copy_num_ID=Phatr3_J42613_0;coverage=1.0;description=Predicted protein [Source:UniProtKB/TrEMBL%3BAcc:B7FNX8];extra_copy_number=0;gene_id=Phatr3_J42613;logic_name=ensemblgenomes;sequence_ID=0.999;valid_ORFs=1
chromosome_1	Liftoff	mRNA	574261	575853	.	-	.	ID=Phatr3_J42613.t1;Parent=Phatr3_J42613;biotype=protein_coding;extra_copy_number=0;matches_ref_protein=False;transcript_id=Phatr3_J42613.t1;valid_ORF=True
chromosome_1	Liftoff	exon	574261	575853	.	-	.	ID=exon_469;Parent=Phatr3_J42613.t1;Name=Phatr3_J42613-E1;constitutive=1;ensembl_end_phase=0;ensembl_phase=0;exon_id=Phatr3_J42613-E1;extra_copy_number=0;rank=1
chromosome_1	Liftoff	CDS	574261	575853	.	-	.	ID=Phatr3_J42613.p1;Parent=Phatr3_J42613.t1;extra_copy_number=0;protein_id=Phatr3_J42613.p1
chromosome_1	Liftoff	gene	576388	576851	.	+	.	ID=Phatr3_EG00566;biotype=protein_coding;copy_num_ID=Phatr3_EG00566_0;coverage=0.823;extra_copy_number=0;gene_id=Phatr3_EG00566;logic_name=ensemblgenomes;sequence_ID=0.769;valid_ORFs=0
chromosome_1	Liftoff	mRNA	576388	576851	.	+	.	ID=Phatr3_EG00566.t1;Parent=Phatr3_EG00566;biotype=protein_coding;extra_copy_number=0;matches_ref_protein=False;missing_stop_codon=True;transcript_id=Phatr3_EG00566.t1;valid_ORF=False
chromosome_1	Liftoff	exon	576388	576472	.	+	.	ID=exon_7052;Parent=Phatr3_EG00566.t1;Name=Phatr3_EG00566-E1;constitutive=1;ensembl_end_phase=1;ensembl_phase=0;exon_id=Phatr3_EG00566-E1;extra_copy_number=0;rank=1
chromosome_1	Liftoff	exon	576514	576626	.	+	.	ID=exon_7051;Parent=Phatr3_EG00566.t1;Name=Phatr3_EG00566-E2;constitutive=1;ensembl_end_phase=1;ensembl_phase=1;exon_id=Phatr3_EG00566-E2;extra_copy_number=0;rank=2
chromosome_1	Liftoff	exon	576661	576851	.	+	.	ID=exon_7050;Parent=Phatr3_EG00566.t1;Name=Phatr3_EG00566-E3;constitutive=1;ensembl_end_phase=0;ensembl_phase=1;exon_id=Phatr3_EG00566-E3;extra_copy_number=0;rank=3
chromosome_1	Liftoff	CDS	576388	576472	.	+	.	ID=Phatr3_EG00566.p1;Parent=Phatr3_EG00566.t1;extra_copy_number=0;protein_id=Phatr3_EG00566.p1
chromosome_1	Liftoff	CDS	576514	576626	.	+	.	ID=Phatr3_EG00566.p1;Parent=Phatr3_EG00566.t1;extra_copy_number=0;protein_id=Phatr3_EG00566.p1
chromosome_1	Liftoff	CDS	576661	576851	.	+	.	ID=Phatr3_EG00566.p1;Parent=Phatr3_EG00566.t1;extra_copy_number=0;protein_id=Phatr3_EG00566.p1
chromosome_1	Liftoff	gene	578295	582883	.	-	.	ID=Phatr3_J42614;biotype=protein_coding;copy_num_ID=Phatr3_J42614_0;coverage=1.0;description=Predicted protein [Source:UniProtKB/TrEMBL%3BAcc:B7FNX9];extra_copy_number=0;gene_id=Phatr3_J42614;logic_name=ensemblgenomes;sequence_ID=0.998;valid_ORFs=0
chromosome_1	Liftoff	mRNA	578295	582883	.	-	.	ID=Phatr3_J42614.t1;Parent=Phatr3_J42614;biotype=protein_coding;extra_copy_number=0;matches_ref_protein=False;missing_stop_codon=True;transcript_id=Phatr3_J42614.t1;valid_ORF=False
chromosome_1	Liftoff	exon	578295	582883	.	-	.	ID=exon_470;Parent=Phatr3_J42614.t1;Name=Phatr3_J42614-E1;constitutive=1;ensembl_end_phase=0;ensembl_phase=0;exon_id=Phatr3_J42614-E1;extra_copy_number=0;rank=1
chromosome_1	Liftoff	CDS	578295	582883	.	-	.	ID=Phatr3_J42614.p1;Parent=Phatr3_J42614.t1;extra_copy_number=0;protein_id=Phatr3_J42614.p1
chromosome_1	Liftoff	gene	584659	587779	.	+	.	ID=Phatr3_J3241;biotype=protein_coding;copy_num_ID=Phatr3_J3241_0;coverage=1.0;extra_copy_number=0;gene_id=Phatr3_J3241;logic_name=ensemblgenomes;sequence_ID=0.995;valid_ORFs=0
chromosome_1	Liftoff	mRNA	584659	587779	.	+	.	ID=Phatr3_J3241.t1;Parent=Phatr3_J3241;biotype=protein_coding;extra_copy_number=0;matches_ref_protein=False;missing_stop_codon=True;transcript_id=Phatr3_J3241.t1;valid_ORF=False
chromosome_1	Liftoff	exon	584659	585487	.	+	.	ID=exon_471;Parent=Phatr3_J3241.t1;Name=Phatr3_J3241-E1;constitutive=1;ensembl_end_phase=0;ensembl_phase=0;exon_id=Phatr3_J3241-E1;extra_copy_number=0;rank=1
chromosome_1	Liftoff	exon	585566	585855	.	+	.	ID=exon_472;Parent=Phatr3_J3241.t1;Name=Phatr3_J3241-E2;constitutive=1;ensembl_end_phase=2;ensembl_phase=0;exon_id=Phatr3_J3241-E2;extra_copy_number=0;rank=2
chromosome_1	Liftoff	exon	585938	587489	.	+	.	ID=exon_473;Parent=Phatr3_J3241.t1;Name=Phatr3_J3241-E3;constitutive=1;ensembl_end_phase=0;ensembl_phase=2;exon_id=Phatr3_J3241-E3;extra_copy_number=0;rank=3
chromosome_1	Liftoff	exon	587565	587779	.	+	.	ID=exon_474;Parent=Phatr3_J3241.t1;Name=Phatr3_J3241-E4;constitutive=1;ensembl_end_phase=-1;ensembl_phase=0;exon_id=Phatr3_J3241-E4;extra_copy_number=0;rank=4
chromosome_1	Liftoff	CDS	584659	585487	.	+	.	ID=Phatr3_J3241.p1;Parent=Phatr3_J3241.t1;extra_copy_number=0;protein_id=Phatr3_J3241.p1
chromosome_1	Liftoff	CDS	585566	585855	.	+	.	ID=Phatr3_J3241.p1;Parent=Phatr3_J3241.t1;extra_copy_number=0;protein_id=Phatr3_J3241.p1
chromosome_1	Liftoff	CDS	585938	587489	.	+	.	ID=Phatr3_J3241.p1;Parent=Phatr3_J3241.t1;extra_copy_number=0;protein_id=Phatr3_J3241.p1
chromosome_1	Liftoff	CDS	587565	587759	.	+	.	ID=Phatr3_J3241.p1;Parent=Phatr3_J3241.t1;extra_copy_number=0;protein_id=Phatr3_J3241.p1
chromosome_1	Liftoff	three_prime_UTR	587760	587779	.	+	.	ID=three_prime_UTR_31;Parent=Phatr3_J3241.t1;extra_copy_number=0
chromosome_1	Liftoff	gene	587794	594758	.	-	.	ID=Phatr3_J42616;biotype=protein_coding;copy_num_ID=Phatr3_J42616_0;coverage=0.999;description=Predicted protein [Source:UniProtKB/TrEMBL%3BAcc:B7FNY1];extra_copy_number=0;gene_id=Phatr3_J42616;logic_name=ensemblgenomes;sequence_ID=0.982;valid_ORFs=0
chromosome_1	Liftoff	mRNA	587794	594758	.	-	.	ID=Phatr3_J42616.t1;Parent=Phatr3_J42616;biotype=protein_coding;extra_copy_number=0;matches_ref_protein=False;missing_stop_codon=True;transcript_id=Phatr3_J42616.t1;valid_ORF=False
chromosome_1	Liftoff	exon	587794	594758	.	-	.	ID=exon_475;Parent=Phatr3_J42616.t1;Name=Phatr3_J42616-E1;constitutive=1;ensembl_end_phase=0;ensembl_phase=0;exon_id=Phatr3_J42616-E1;extra_copy_number=0;rank=1
chromosome_1	Liftoff	CDS	587794	594758	.	-	.	ID=Phatr3_J42616.p1;Parent=Phatr3_J42616.t1;extra_copy_number=0;protein_id=Phatr3_J42616.p1
chromosome_1	Liftoff	gene	595293	598207	.	-	.	ID=Phatr3_J9327;Name=SECA;biotype=protein_coding;copy_num_ID=Phatr3_J9327_0;coverage=1.0;description=Protein translocase subunit SecA [Source:UniProtKB/TrEMBL%3BAcc:B7FNY2];extra_copy_number=0;gene_id=Phatr3_J9327;logic_name=ensemblgenomes;sequence_ID=0.992;valid_ORFs=0
chromosome_1	Liftoff	mRNA	595293	598207	.	-	.	ID=Phatr3_J9327.t1;Parent=Phatr3_J9327;biotype=protein_coding;extra_copy_number=0;matches_ref_protein=False;missing_stop_codon=True;transcript_id=Phatr3_J9327.t1;valid_ORF=False
chromosome_1	Liftoff	exon	595293	597863	.	-	.	ID=exon_476;Parent=Phatr3_J9327.t1;Name=Phatr3_J9327-E2;constitutive=1;ensembl_end_phase=0;ensembl_phase=2;exon_id=Phatr3_J9327-E2;extra_copy_number=0;rank=2
chromosome_1	Liftoff	exon	597960	598207	.	-	.	ID=exon_477;Parent=Phatr3_J9327.t1;Name=Phatr3_J9327-E1;constitutive=1;ensembl_end_phase=2;ensembl_phase=0;exon_id=Phatr3_J9327-E1;extra_copy_number=0;rank=1
chromosome_1	Liftoff	CDS	595293	597863	.	-	.	ID=Phatr3_J9327.p1;Parent=Phatr3_J9327.t1;extra_copy_number=0;protein_id=Phatr3_J9327.p1
chromosome_1	Liftoff	CDS	597960	598207	.	-	.	ID=Phatr3_J9327.p1;Parent=Phatr3_J9327.t1;extra_copy_number=0;protein_id=Phatr3_J9327.p1
chromosome_1	Liftoff	gene	598992	599751	.	+	.	ID=Phatr3_EG01793;biotype=protein_coding;copy_num_ID=Phatr3_EG01793_0;coverage=1.0;extra_copy_number=0;gene_id=Phatr3_EG01793;logic_name=ensemblgenomes;sequence_ID=1.0;valid_ORFs=1
chromosome_1	Liftoff	mRNA	598992	599751	.	+	.	ID=Phatr3_EG01793.t1;Parent=Phatr3_EG01793;biotype=protein_coding;extra_copy_number=0;matches_ref_protein=True;transcript_id=Phatr3_EG01793.t1;valid_ORF=True
chromosome_1	Liftoff	exon	598992	599006	.	+	.	ID=exon_478;Parent=Phatr3_EG01793.t1;Name=Phatr3_EG01793-E1;constitutive=1;ensembl_end_phase=0;ensembl_phase=0;exon_id=Phatr3_EG01793-E1;extra_copy_number=0;rank=1
chromosome_1	Liftoff	exon	599074	599751	.	+	.	ID=exon_479;Parent=Phatr3_EG01793.t1;Name=Phatr3_EG01793-E2;constitutive=1;ensembl_end_phase=0;ensembl_phase=0;exon_id=Phatr3_EG01793-E2;extra_copy_number=0;rank=2
chromosome_1	Liftoff	CDS	598992	599006	.	+	.	ID=Phatr3_EG01793.p1;Parent=Phatr3_EG01793.t1;extra_copy_number=0;protein_id=Phatr3_EG01793.p1
chromosome_1	Liftoff	CDS	599074	599751	.	+	.	ID=Phatr3_EG01793.p1;Parent=Phatr3_EG01793.t1;extra_copy_number=0;protein_id=Phatr3_EG01793.p1
chromosome_1	Liftoff	gene	598999	599718	.	-	.	ID=Phatr3_J17324;biotype=protein_coding;copy_num_ID=Phatr3_J17324_0;coverage=1.0;description=40S ribosomal protein S4 [Source:UniProtKB/TrEMBL%3BAcc:B7FNY3];extra_copy_number=0;gene_id=Phatr3_J17324;logic_name=ensemblgenomes;sequence_ID=1.0;valid_ORFs=1
chromosome_1	Liftoff	mRNA	598999	599718	.	-	.	ID=Phatr3_J17324.t1;Parent=Phatr3_J17324;biotype=protein_coding;extra_copy_number=0;matches_ref_protein=True;transcript_id=Phatr3_J17324.t1;valid_ORF=True
chromosome_1	Liftoff	exon	598999	599718	.	-	.	ID=exon_480;Parent=Phatr3_J17324.t1;Name=Phatr3_J17324-E1;constitutive=1;ensembl_end_phase=0;ensembl_phase=0;exon_id=Phatr3_J17324-E1;extra_copy_number=0;rank=1
chromosome_1	Liftoff	CDS	598999	599718	.	-	.	ID=Phatr3_J17324.p1;Parent=Phatr3_J17324.t1;extra_copy_number=0;protein_id=Phatr3_J17324.p1
chromosome_1	Liftoff	gene	600509	600964	.	+	.	ID=Phatr3_J9199;biotype=protein_coding;copy_num_ID=Phatr3_J9199_0;coverage=1.0;description=Predicted protein [Source:UniProtKB/TrEMBL%3BAcc:B7FNY4];extra_copy_number=0;gene_id=Phatr3_J9199;logic_name=ensemblgenomes;sequence_ID=0.993;valid_ORFs=1
chromosome_1	Liftoff	mRNA	600509	600964	.	+	.	ID=Phatr3_J9199.t1;Parent=Phatr3_J9199;biotype=protein_coding;extra_copy_number=0;matches_ref_protein=True;transcript_id=Phatr3_J9199.t1;valid_ORF=True
chromosome_1	Liftoff	exon	600509	600964	.	+	.	ID=exon_481;Parent=Phatr3_J9199.t1;Name=Phatr3_J9199-E1;constitutive=1;ensembl_end_phase=0;ensembl_phase=0;exon_id=Phatr3_J9199-E1;extra_copy_number=0;rank=1
chromosome_1	Liftoff	CDS	600509	600964	.	+	.	ID=Phatr3_J9199.p1;Parent=Phatr3_J9199.t1;extra_copy_number=0;protein_id=Phatr3_J9199.p1
chromosome_1	Liftoff	gene	601479	603160	.	+	.	ID=Phatr3_J42619;biotype=protein_coding;copy_num_ID=Phatr3_J42619_0;coverage=1.0;description=Predicted protein [Source:UniProtKB/TrEMBL%3BAcc:B7FNY5];extra_copy_number=0;gene_id=Phatr3_J42619;logic_name=ensemblgenomes;sequence_ID=0.998;valid_ORFs=1
chromosome_1	Liftoff	mRNA	601479	603160	.	+	.	ID=Phatr3_J42619.t1;Parent=Phatr3_J42619;biotype=protein_coding;extra_copy_number=0;matches_ref_protein=True;transcript_id=Phatr3_J42619.t1;valid_ORF=True
chromosome_1	Liftoff	exon	601479	601678	.	+	.	ID=exon_482;Parent=Phatr3_J42619.t1;Name=Phatr3_J42619-E1;constitutive=1;ensembl_end_phase=1;ensembl_phase=-1;exon_id=Phatr3_J42619-E1;extra_copy_number=0;rank=1
chromosome_1	Liftoff	exon	601765	602168	.	+	.	ID=exon_483;Parent=Phatr3_J42619.t1;Name=Phatr3_J42619-E2;constitutive=1;ensembl_end_phase=0;ensembl_phase=1;exon_id=Phatr3_J42619-E2;extra_copy_number=0;rank=2
chromosome_1	Liftoff	exon	602207	603160	.	+	.	ID=exon_484;Parent=Phatr3_J42619.t1;Name=Phatr3_J42619-E3;constitutive=1;ensembl_end_phase=0;ensembl_phase=0;exon_id=Phatr3_J42619-E3;extra_copy_number=0;rank=3
chromosome_1	Liftoff	CDS	601552	601678	.	+	.	ID=Phatr3_J42619.p1;Parent=Phatr3_J42619.t1;extra_copy_number=0;protein_id=Phatr3_J42619.p1
chromosome_1	Liftoff	CDS	601765	602168	.	+	.	ID=Phatr3_J42619.p1;Parent=Phatr3_J42619.t1;extra_copy_number=0;protein_id=Phatr3_J42619.p1
chromosome_1	Liftoff	CDS	602207	603160	.	+	.	ID=Phatr3_J42619.p1;Parent=Phatr3_J42619.t1;extra_copy_number=0;protein_id=Phatr3_J42619.p1
chromosome_1	Liftoff	five_prime_UTR	601479	601551	.	+	.	ID=five_prime_UTR_46;Parent=Phatr3_J42619.t1;extra_copy_number=0
chromosome_1	Liftoff	gene	603503	604413	.	-	.	ID=Phatr3_J17326;Name=LHL1;biotype=protein_coding;copy_num_ID=Phatr3_J17326_0;coverage=1.0;description=Early light induced protein [Source:UniProtKB/TrEMBL%3BAcc:B7FNY6];extra_copy_number=0;gene_id=Phatr3_J17326;logic_name=ensemblgenomes;sequence_ID=0.998;valid_ORFs=1
chromosome_1	Liftoff	mRNA	603503	604413	.	-	.	ID=Phatr3_J17326.t1;Parent=Phatr3_J17326;biotype=protein_coding;extra_copy_number=0;matches_ref_protein=True;transcript_id=Phatr3_J17326.t1;valid_ORF=True
chromosome_1	Liftoff	exon	603503	604082	.	-	.	ID=exon_485;Parent=Phatr3_J17326.t1;Name=Phatr3_J17326-E2;constitutive=1;ensembl_end_phase=0;ensembl_phase=2;exon_id=Phatr3_J17326-E2;extra_copy_number=0;rank=2
chromosome_1	Liftoff	exon	604319	604413	.	-	.	ID=exon_486;Parent=Phatr3_J17326.t1;Name=Phatr3_J17326-E1;constitutive=1;ensembl_end_phase=2;ensembl_phase=0;exon_id=Phatr3_J17326-E1;extra_copy_number=0;rank=1
chromosome_1	Liftoff	CDS	603503	604082	.	-	.	ID=Phatr3_J17326.p1;Parent=Phatr3_J17326.t1;extra_copy_number=0;protein_id=Phatr3_J17326.p1
chromosome_1	Liftoff	CDS	604319	604413	.	-	.	ID=Phatr3_J17326.p1;Parent=Phatr3_J17326.t1;extra_copy_number=0;protein_id=Phatr3_J17326.p1
chromosome_1	Liftoff	gene	603546	604171	.	+	.	ID=Phatr3_EG01749;biotype=protein_coding;copy_num_ID=Phatr3_EG01749_0;coverage=1.0;extra_copy_number=0;gene_id=Phatr3_EG01749;logic_name=ensemblgenomes;sequence_ID=1.0;valid_ORFs=1
chromosome_1	Liftoff	mRNA	603546	604171	.	+	.	ID=Phatr3_EG01749.t1;Parent=Phatr3_EG01749;biotype=protein_coding;extra_copy_number=0;matches_ref_protein=True;transcript_id=Phatr3_EG01749.t1;valid_ORF=True
chromosome_1	Liftoff	exon	603546	603632	.	+	.	ID=exon_487;Parent=Phatr3_EG01749.t1;Name=Phatr3_EG01749-E1;constitutive=1;ensembl_end_phase=0;ensembl_phase=0;exon_id=Phatr3_EG01749-E1;extra_copy_number=0;rank=1
chromosome_1	Liftoff	exon	603638	604171	.	+	.	ID=exon_488;Parent=Phatr3_EG01749.t1;Name=Phatr3_EG01749-E2;constitutive=1;ensembl_end_phase=0;ensembl_phase=0;exon_id=Phatr3_EG01749-E2;extra_copy_number=0;rank=2
chromosome_1	Liftoff	CDS	603546	603632	.	+	.	ID=Phatr3_EG01749.p1;Parent=Phatr3_EG01749.t1;extra_copy_number=0;protein_id=Phatr3_EG01749.p1
chromosome_1	Liftoff	CDS	603638	604171	.	+	.	ID=Phatr3_EG01749.p1;Parent=Phatr3_EG01749.t1;extra_copy_number=0;protein_id=Phatr3_EG01749.p1
chromosome_1	Liftoff	gene	607353	608249	.	-	.	ID=Phatr3_J31649;biotype=protein_coding;copy_num_ID=Phatr3_J31649_0;coverage=1.0;description=Predicted protein [Source:UniProtKB/TrEMBL%3BAcc:B7FNY7];extra_copy_number=0;gene_id=Phatr3_J31649;logic_name=ensemblgenomes;sequence_ID=0.996;valid_ORFs=0
chromosome_1	Liftoff	mRNA	607353	608249	.	-	.	ID=Phatr3_J31649.t1;Parent=Phatr3_J31649;biotype=protein_coding;extra_copy_number=0;matches_ref_protein=False;missing_stop_codon=True;transcript_id=Phatr3_J31649.t1;valid_ORF=False
chromosome_1	Liftoff	exon	607353	608136	.	-	.	ID=exon_489;Parent=Phatr3_J31649.t1;Name=Phatr3_J31649-E2;constitutive=1;ensembl_end_phase=0;ensembl_phase=1;exon_id=Phatr3_J31649-E2;extra_copy_number=0;rank=2
chromosome_1	Liftoff	exon	608216	608249	.	-	.	ID=exon_490;Parent=Phatr3_J31649.t1;Name=Phatr3_J31649-E1;constitutive=1;ensembl_end_phase=1;ensembl_phase=0;exon_id=Phatr3_J31649-E1;extra_copy_number=0;rank=1
chromosome_1	Liftoff	CDS	607353	608136	.	-	.	ID=Phatr3_J31649.p1;Parent=Phatr3_J31649.t1;extra_copy_number=0;protein_id=Phatr3_J31649.p1
chromosome_1	Liftoff	CDS	608216	608249	.	-	.	ID=Phatr3_J31649.p1;Parent=Phatr3_J31649.t1;extra_copy_number=0;protein_id=Phatr3_J31649.p1
chromosome_1	Liftoff	gene	608737	610665	.	-	.	ID=Phatr3_J31650;biotype=protein_coding;copy_num_ID=Phatr3_J31650_0;coverage=1.0;description=Solute carrier [Source:UniProtKB/TrEMBL%3BAcc:B7FNY8];extra_copy_number=0;gene_id=Phatr3_J31650;logic_name=ensemblgenomes;sequence_ID=0.993;valid_ORFs=0
chromosome_1	Liftoff	mRNA	608737	610665	.	-	.	ID=Phatr3_J31650.t1;Parent=Phatr3_J31650;biotype=protein_coding;extra_copy_number=0;matches_ref_protein=False;missing_stop_codon=True;transcript_id=Phatr3_J31650.t1;valid_ORF=False
chromosome_1	Liftoff	exon	608737	609550	.	-	.	ID=exon_491;Parent=Phatr3_J31650.t1;Name=Phatr3_J31650-E3;constitutive=1;ensembl_end_phase=0;ensembl_phase=2;exon_id=Phatr3_J31650-E3;extra_copy_number=0;rank=3
chromosome_1	Liftoff	exon	609641	609780	.	-	.	ID=exon_492;Parent=Phatr3_J31650.t1;Name=Phatr3_J31650-E2;constitutive=1;ensembl_end_phase=2;ensembl_phase=1;exon_id=Phatr3_J31650-E2;extra_copy_number=0;rank=2
chromosome_1	Liftoff	exon	609837	610665	.	-	.	ID=exon_493;Parent=Phatr3_J31650.t1;Name=Phatr3_J31650-E1;constitutive=1;ensembl_end_phase=1;ensembl_phase=0;exon_id=Phatr3_J31650-E1;extra_copy_number=0;rank=1
chromosome_1	Liftoff	CDS	608737	609550	.	-	.	ID=Phatr3_J31650.p1;Parent=Phatr3_J31650.t1;extra_copy_number=0;protein_id=Phatr3_J31650.p1
chromosome_1	Liftoff	CDS	609641	609780	.	-	.	ID=Phatr3_J31650.p1;Parent=Phatr3_J31650.t1;extra_copy_number=0;protein_id=Phatr3_J31650.p1
chromosome_1	Liftoff	CDS	609837	610665	.	-	.	ID=Phatr3_J31650.p1;Parent=Phatr3_J31650.t1;extra_copy_number=0;protein_id=Phatr3_J31650.p1
chromosome_1	Liftoff	gene	611884	614142	.	-	.	ID=Phatr3_J41659;biotype=protein_coding;copy_num_ID=Phatr3_J41659_0;coverage=1.0;description=Predicted protein [Source:UniProtKB/TrEMBL%3BAcc:B7FNY9];extra_copy_number=0;gene_id=Phatr3_J41659;logic_name=ensemblgenomes;sequence_ID=0.997;valid_ORFs=1
chromosome_1	Liftoff	mRNA	611884	614142	.	-	.	ID=Phatr3_J41659.t1;Parent=Phatr3_J41659;biotype=protein_coding;extra_copy_number=0;matches_ref_protein=True;transcript_id=Phatr3_J41659.t1;valid_ORF=True
chromosome_1	Liftoff	exon	611884	612034	.	-	.	ID=exon_494;Parent=Phatr3_J41659.t1;Name=Phatr3_J41659-E3;constitutive=1;ensembl_end_phase=0;ensembl_phase=2;exon_id=Phatr3_J41659-E3;extra_copy_number=0;rank=3
chromosome_1	Liftoff	exon	612151	613079	.	-	.	ID=exon_495;Parent=Phatr3_J41659.t1;Name=Phatr3_J41659-E2;constitutive=1;ensembl_end_phase=2;ensembl_phase=0;exon_id=Phatr3_J41659-E2;extra_copy_number=0;rank=2
chromosome_1	Liftoff	exon	613159	614142	.	-	.	ID=exon_496;Parent=Phatr3_J41659.t1;Name=Phatr3_J41659-E1;constitutive=1;ensembl_end_phase=0;ensembl_phase=0;exon_id=Phatr3_J41659-E1;extra_copy_number=0;rank=1
chromosome_1	Liftoff	CDS	611884	612034	.	-	.	ID=Phatr3_J41659.p1;Parent=Phatr3_J41659.t1;extra_copy_number=0;protein_id=Phatr3_J41659.p1
chromosome_1	Liftoff	CDS	612151	613079	.	-	.	ID=Phatr3_J41659.p1;Parent=Phatr3_J41659.t1;extra_copy_number=0;protein_id=Phatr3_J41659.p1
chromosome_1	Liftoff	CDS	613159	614142	.	-	.	ID=Phatr3_J41659.p1;Parent=Phatr3_J41659.t1;extra_copy_number=0;protein_id=Phatr3_J41659.p1
chromosome_1	Liftoff	gene	614771	615830	.	-	.	ID=Phatr3_J31652;biotype=protein_coding;copy_num_ID=Phatr3_J31652_0;coverage=1.0;description=Predicted protein [Source:UniProtKB/TrEMBL%3BAcc:B7FNZ0];extra_copy_number=0;gene_id=Phatr3_J31652;logic_name=ensemblgenomes;sequence_ID=0.993;valid_ORFs=0
chromosome_1	Liftoff	mRNA	614771	615830	.	-	.	ID=Phatr3_J31652.t1;Parent=Phatr3_J31652;biotype=protein_coding;extra_copy_number=0;matches_ref_protein=False;missing_stop_codon=True;transcript_id=Phatr3_J31652.t1;valid_ORF=False
chromosome_1	Liftoff	exon	614771	614861	.	-	.	ID=exon_497;Parent=Phatr3_J31652.t1;Name=Phatr3_J31652-E2;constitutive=1;ensembl_end_phase=0;ensembl_phase=2;exon_id=Phatr3_J31652-E2;extra_copy_number=0;rank=2
chromosome_1	Liftoff	exon	614915	615830	.	-	.	ID=exon_498;Parent=Phatr3_J31652.t1;Name=Phatr3_J31652-E1;constitutive=1;ensembl_end_phase=2;ensembl_phase=0;exon_id=Phatr3_J31652-E1;extra_copy_number=0;rank=1
chromosome_1	Liftoff	CDS	614771	614861	.	-	.	ID=Phatr3_J31652.p1;Parent=Phatr3_J31652.t1;extra_copy_number=0;protein_id=Phatr3_J31652.p1
chromosome_1	Liftoff	CDS	614915	615830	.	-	.	ID=Phatr3_J31652.p1;Parent=Phatr3_J31652.t1;extra_copy_number=0;protein_id=Phatr3_J31652.p1
chromosome_1	Liftoff	gene	616438	617595	.	+	.	ID=Phatr3_J17332;biotype=protein_coding;copy_num_ID=Phatr3_J17332_0;coverage=1.0;description=Predicted protein [Source:UniProtKB/TrEMBL%3BAcc:B7FNZ1];extra_copy_number=0;gene_id=Phatr3_J17332;logic_name=ensemblgenomes;sequence_ID=1.0;valid_ORFs=1
chromosome_1	Liftoff	mRNA	616438	617595	.	+	.	ID=Phatr3_J17332.t1;Parent=Phatr3_J17332;biotype=protein_coding;extra_copy_number=0;matches_ref_protein=True;transcript_id=Phatr3_J17332.t1;valid_ORF=True
chromosome_1	Liftoff	exon	616438	617595	.	+	.	ID=exon_499;Parent=Phatr3_J17332.t1;Name=Phatr3_J17332-E1;constitutive=1;ensembl_end_phase=0;ensembl_phase=0;exon_id=Phatr3_J17332-E1;extra_copy_number=0;rank=1
chromosome_1	Liftoff	CDS	616438	617595	.	+	.	ID=Phatr3_J17332.p1;Parent=Phatr3_J17332.t1;extra_copy_number=0;protein_id=Phatr3_J17332.p1
chromosome_1	Liftoff	gene	617716	618516	.	-	.	ID=Phatr3_J4761;biotype=protein_coding;copy_num_ID=Phatr3_J4761_0;coverage=1.0;description=Predicted protein [Source:UniProtKB/TrEMBL%3BAcc:B7FNZ2];extra_copy_number=0;gene_id=Phatr3_J4761;logic_name=ensemblgenomes;sequence_ID=0.992;valid_ORFs=1
chromosome_1	Liftoff	mRNA	617716	618516	.	-	.	ID=Phatr3_J4761.t1;Parent=Phatr3_J4761;biotype=protein_coding;extra_copy_number=0;matches_ref_protein=False;transcript_id=Phatr3_J4761.t1;valid_ORF=True
chromosome_1	Liftoff	exon	617716	618516	.	-	.	ID=exon_500;Parent=Phatr3_J4761.t1;Name=Phatr3_J4761-E1;constitutive=1;ensembl_end_phase=0;ensembl_phase=0;exon_id=Phatr3_J4761-E1;extra_copy_number=0;rank=1
chromosome_1	Liftoff	CDS	617716	618516	.	-	.	ID=Phatr3_J4761.p1;Parent=Phatr3_J4761.t1;extra_copy_number=0;protein_id=Phatr3_J4761.p1
chromosome_1	Liftoff	gene	619089	625365	.	-	.	ID=Phatr3_J42624;biotype=protein_coding;copy_num_ID=Phatr3_J42624_0;coverage=1.0;description=Predicted protein [Source:UniProtKB/TrEMBL%3BAcc:B7FNZ3];extra_copy_number=0;gene_id=Phatr3_J42624;logic_name=ensemblgenomes;sequence_ID=0.996;valid_ORFs=0
chromosome_1	Liftoff	mRNA	619089	625365	.	-	.	ID=Phatr3_J42624.t1;Parent=Phatr3_J42624;biotype=protein_coding;extra_copy_number=0;matches_ref_protein=False;missing_stop_codon=True;transcript_id=Phatr3_J42624.t1;valid_ORF=False
chromosome_1	Liftoff	exon	619089	624052	.	-	.	ID=exon_501;Parent=Phatr3_J42624.t1;Name=Phatr3_J42624-E4;constitutive=1;ensembl_end_phase=0;ensembl_phase=2;exon_id=Phatr3_J42624-E4;extra_copy_number=0;rank=4
chromosome_1	Liftoff	exon	624246	624341	.	-	.	ID=exon_502;Parent=Phatr3_J42624.t1;Name=Phatr3_J42624-E3;constitutive=1;ensembl_end_phase=2;ensembl_phase=2;exon_id=Phatr3_J42624-E3;extra_copy_number=0;rank=3
chromosome_1	Liftoff	exon	624752	625113	.	-	.	ID=exon_503;Parent=Phatr3_J42624.t1;Name=Phatr3_J42624-E2;constitutive=1;ensembl_end_phase=2;ensembl_phase=1;exon_id=Phatr3_J42624-E2;extra_copy_number=0;rank=2
chromosome_1	Liftoff	exon	625245	625365	.	-	.	ID=exon_504;Parent=Phatr3_J42624.t1;Name=Phatr3_J42624-E1;constitutive=1;ensembl_end_phase=1;ensembl_phase=0;exon_id=Phatr3_J42624-E1;extra_copy_number=0;rank=1
chromosome_1	Liftoff	CDS	619089	624052	.	-	.	ID=Phatr3_J42624.p1;Parent=Phatr3_J42624.t1;extra_copy_number=0;protein_id=Phatr3_J42624.p1
chromosome_1	Liftoff	CDS	624246	624341	.	-	.	ID=Phatr3_J42624.p1;Parent=Phatr3_J42624.t1;extra_copy_number=0;protein_id=Phatr3_J42624.p1
chromosome_1	Liftoff	CDS	624752	625113	.	-	.	ID=Phatr3_J42624.p1;Parent=Phatr3_J42624.t1;extra_copy_number=0;protein_id=Phatr3_J42624.p1
chromosome_1	Liftoff	CDS	625245	625365	.	-	.	ID=Phatr3_J42624.p1;Parent=Phatr3_J42624.t1;extra_copy_number=0;protein_id=Phatr3_J42624.p1
chromosome_1	Liftoff	gene	625892	628216	.	+	.	ID=Phatr3_J42625;biotype=protein_coding;copy_num_ID=Phatr3_J42625_0;coverage=1.0;description=Predicted protein [Source:UniProtKB/TrEMBL%3BAcc:B7FNZ4];extra_copy_number=0;gene_id=Phatr3_J42625;logic_name=ensemblgenomes;sequence_ID=0.996;valid_ORFs=0
chromosome_1	Liftoff	mRNA	625892	628216	.	+	.	ID=Phatr3_J42625.t1;Parent=Phatr3_J42625;biotype=protein_coding;extra_copy_number=0;inframe_stop_codon=True;matches_ref_protein=False;transcript_id=Phatr3_J42625.t1;valid_ORF=False
chromosome_1	Liftoff	exon	625892	628216	.	+	.	ID=exon_505;Parent=Phatr3_J42625.t1;Name=Phatr3_J42625-E1;constitutive=1;ensembl_end_phase=0;ensembl_phase=0;exon_id=Phatr3_J42625-E1;extra_copy_number=0;rank=1
chromosome_1	Liftoff	CDS	625892	628216	.	+	.	ID=Phatr3_J42625.p1;Parent=Phatr3_J42625.t1;extra_copy_number=0;protein_id=Phatr3_J42625.p1
chromosome_1	Liftoff	gene	628294	629493	.	-	.	ID=Phatr3_J31657;biotype=protein_coding;copy_num_ID=Phatr3_J31657_0;coverage=1.0;description=Predicted protein [Source:UniProtKB/TrEMBL%3BAcc:B7FNZ5];extra_copy_number=0;gene_id=Phatr3_J31657;logic_name=ensemblgenomes;sequence_ID=0.997;valid_ORFs=1
chromosome_1	Liftoff	mRNA	628294	629493	.	-	.	ID=Phatr3_J31657.t1;Parent=Phatr3_J31657;biotype=protein_coding;extra_copy_number=0;matches_ref_protein=False;transcript_id=Phatr3_J31657.t1;valid_ORF=True
chromosome_1	Liftoff	exon	628294	629493	.	-	.	ID=exon_506;Parent=Phatr3_J31657.t1;Name=Phatr3_J31657-E1;constitutive=1;ensembl_end_phase=0;ensembl_phase=0;exon_id=Phatr3_J31657-E1;extra_copy_number=0;rank=1
chromosome_1	Liftoff	CDS	628294	629493	.	-	.	ID=Phatr3_J31657.p1;Parent=Phatr3_J31657.t1;extra_copy_number=0;protein_id=Phatr3_J31657.p1
chromosome_1	Liftoff	gene	629916	630819	.	-	.	ID=Phatr3_J31658;biotype=protein_coding;copy_num_ID=Phatr3_J31658_0;coverage=1.0;description=Predicted protein [Source:UniProtKB/TrEMBL%3BAcc:B7FNZ6];extra_copy_number=0;gene_id=Phatr3_J31658;logic_name=ensemblgenomes;sequence_ID=0.987;valid_ORFs=0
chromosome_1	Liftoff	mRNA	629916	630819	.	-	.	ID=Phatr3_J31658.t1;Parent=Phatr3_J31658;biotype=protein_coding;extra_copy_number=0;matches_ref_protein=False;missing_stop_codon=True;transcript_id=Phatr3_J31658.t1;valid_ORF=False
chromosome_1	Liftoff	exon	629916	630819	.	-	.	ID=exon_507;Parent=Phatr3_J31658.t1;Name=Phatr3_J31658-E1;constitutive=1;ensembl_end_phase=0;ensembl_phase=0;exon_id=Phatr3_J31658-E1;extra_copy_number=0;rank=1
chromosome_1	Liftoff	CDS	629916	630819	.	-	.	ID=Phatr3_J31658.p1;Parent=Phatr3_J31658.t1;extra_copy_number=0;protein_id=Phatr3_J31658.p1
chromosome_1	Liftoff	gene	631256	633654	.	+	.	ID=Phatr3_J42626;biotype=protein_coding;copy_num_ID=Phatr3_J42626_0;coverage=0.999;description=Predicted protein [Source:UniProtKB/TrEMBL%3BAcc:B7FNZ7];extra_copy_number=0;gene_id=Phatr3_J42626;logic_name=ensemblgenomes;sequence_ID=0.991;valid_ORFs=0
chromosome_1	Liftoff	mRNA	631256	633654	.	+	.	ID=Phatr3_J42626.t1;Parent=Phatr3_J42626;biotype=protein_coding;extra_copy_number=0;matches_ref_protein=False;missing_stop_codon=True;transcript_id=Phatr3_J42626.t1;valid_ORF=False
chromosome_1	Liftoff	exon	631256	633654	.	+	.	ID=exon_508;Parent=Phatr3_J42626.t1;Name=Phatr3_J42626-E1;constitutive=1;ensembl_end_phase=0;ensembl_phase=0;exon_id=Phatr3_J42626-E1;extra_copy_number=0;rank=1
chromosome_1	Liftoff	CDS	631256	633654	.	+	.	ID=Phatr3_J42626.p1;Parent=Phatr3_J42626.t1;extra_copy_number=0;protein_id=Phatr3_J42626.p1
chromosome_1	Liftoff	gene	633751	635622	.	-	.	ID=Phatr3_J17335;biotype=protein_coding;copy_num_ID=Phatr3_J17335_0;coverage=1.0;description=Predicted protein [Source:UniProtKB/TrEMBL%3BAcc:B7FNZ8];extra_copy_number=0;gene_id=Phatr3_J17335;logic_name=ensemblgenomes;sequence_ID=0.990;valid_ORFs=0
chromosome_1	Liftoff	mRNA	633751	635622	.	-	.	ID=Phatr3_J17335.t1;Parent=Phatr3_J17335;biotype=protein_coding;extra_copy_number=0;inframe_stop_codon=True;matches_ref_protein=False;transcript_id=Phatr3_J17335.t1;valid_ORF=False
chromosome_1	Liftoff	exon	633751	635622	.	-	.	ID=exon_509;Parent=Phatr3_J17335.t1;Name=Phatr3_J17335-E1;constitutive=1;ensembl_end_phase=0;ensembl_phase=0;exon_id=Phatr3_J17335-E1;extra_copy_number=0;rank=1
chromosome_1	Liftoff	CDS	633751	635622	.	-	.	ID=Phatr3_J17335.p1;Parent=Phatr3_J17335.t1;extra_copy_number=0;protein_id=Phatr3_J17335.p1
chromosome_1	Liftoff	gene	636182	637653	.	+	.	ID=Phatr3_J3851;biotype=protein_coding;copy_num_ID=Phatr3_J3851_0;coverage=1.0;description=Predicted protein [Source:UniProtKB/TrEMBL%3BAcc:B7FNZ9];extra_copy_number=0;gene_id=Phatr3_J3851;logic_name=ensemblgenomes;sequence_ID=0.997;valid_ORFs=0
chromosome_1	Liftoff	mRNA	636182	637653	.	+	.	ID=Phatr3_J3851.t1;Parent=Phatr3_J3851;biotype=protein_coding;extra_copy_number=0;matches_ref_protein=False;missing_stop_codon=True;transcript_id=Phatr3_J3851.t1;valid_ORF=False
chromosome_1	Liftoff	exon	636182	637653	.	+	.	ID=exon_510;Parent=Phatr3_J3851.t1;Name=Phatr3_J3851-E1;constitutive=1;ensembl_end_phase=0;ensembl_phase=0;exon_id=Phatr3_J3851-E1;extra_copy_number=0;rank=1
chromosome_1	Liftoff	CDS	636182	637653	.	+	.	ID=Phatr3_J3851.p1;Parent=Phatr3_J3851.t1;extra_copy_number=0;protein_id=Phatr3_J3851.p1
chromosome_1	Liftoff	gene	637763	638945	.	-	.	ID=Phatr3_J31662;Name=DGAT2C;biotype=protein_coding;copy_num_ID=Phatr3_J31662_0;coverage=1.0;description=Predicted protein [Source:UniProtKB/TrEMBL%3BAcc:B7FP00];extra_copy_number=0;gene_id=Phatr3_J31662;logic_name=ensemblgenomes;sequence_ID=0.995;valid_ORFs=0
chromosome_1	Liftoff	mRNA	637763	638945	.	-	.	ID=Phatr3_J31662.t1;Parent=Phatr3_J31662;biotype=protein_coding;extra_copy_number=0;matches_ref_protein=False;missing_stop_codon=True;transcript_id=Phatr3_J31662.t1;valid_ORF=False
chromosome_1	Liftoff	exon	637763	638945	.	-	.	ID=exon_511;Parent=Phatr3_J31662.t1;Name=Phatr3_J31662-E1;constitutive=1;ensembl_end_phase=0;ensembl_phase=0;exon_id=Phatr3_J31662-E1;extra_copy_number=0;rank=1
chromosome_1	Liftoff	CDS	637763	638945	.	-	.	ID=Phatr3_J31662.p1;Parent=Phatr3_J31662.t1;extra_copy_number=0;protein_id=Phatr3_J31662.p1
chromosome_1	Liftoff	gene	639644	640214	.	+	.	ID=Phatr3_J31663;biotype=protein_coding;copy_num_ID=Phatr3_J31663_0;coverage=1.0;description=Predicted protein [Source:UniProtKB/TrEMBL%3BAcc:B7FP01];extra_copy_number=0;gene_id=Phatr3_J31663;logic_name=ensemblgenomes;sequence_ID=0.998;valid_ORFs=0
chromosome_1	Liftoff	mRNA	639644	640214	.	+	.	ID=Phatr3_J31663.t1;Parent=Phatr3_J31663;biotype=protein_coding;extra_copy_number=0;matches_ref_protein=False;missing_stop_codon=True;transcript_id=Phatr3_J31663.t1;valid_ORF=False
chromosome_1	Liftoff	exon	639644	640214	.	+	.	ID=exon_512;Parent=Phatr3_J31663.t1;Name=Phatr3_J31663-E1;constitutive=1;ensembl_end_phase=0;ensembl_phase=0;exon_id=Phatr3_J31663-E1;extra_copy_number=0;rank=1
chromosome_1	Liftoff	CDS	639644	640214	.	+	.	ID=Phatr3_J31663.p1;Parent=Phatr3_J31663.t1;extra_copy_number=0;protein_id=Phatr3_J31663.p1
chromosome_1	Liftoff	gene	641079	642282	.	+	.	ID=Phatr3_J8877;biotype=protein_coding;copy_num_ID=Phatr3_J8877_0;coverage=1.0;description=Predicted protein [Source:UniProtKB/TrEMBL%3BAcc:B7FP02];extra_copy_number=0;gene_id=Phatr3_J8877;logic_name=ensemblgenomes;sequence_ID=0.999;valid_ORFs=0
chromosome_1	Liftoff	mRNA	641079	642282	.	+	.	ID=Phatr3_J8877.t1;Parent=Phatr3_J8877;biotype=protein_coding;extra_copy_number=0;matches_ref_protein=False;missing_stop_codon=True;transcript_id=Phatr3_J8877.t1;valid_ORF=False
chromosome_1	Liftoff	exon	641079	642282	.	+	.	ID=exon_513;Parent=Phatr3_J8877.t1;Name=Phatr3_J8877-E1;constitutive=1;ensembl_end_phase=0;ensembl_phase=0;exon_id=Phatr3_J8877-E1;extra_copy_number=0;rank=1
chromosome_1	Liftoff	CDS	641079	642282	.	+	.	ID=Phatr3_J8877.p1;Parent=Phatr3_J8877.t1;extra_copy_number=0;protein_id=Phatr3_J8877.p1
chromosome_1	Liftoff	gene	642380	644236	.	-	.	ID=Phatr3_J31665;biotype=protein_coding;copy_num_ID=Phatr3_J31665_0;coverage=1.0;description=Predicted protein [Source:UniProtKB/TrEMBL%3BAcc:B7FP03];extra_copy_number=0;gene_id=Phatr3_J31665;logic_name=ensemblgenomes;sequence_ID=0.993;valid_ORFs=0
chromosome_1	Liftoff	mRNA	642380	644236	.	-	.	ID=Phatr3_J31665.t1;Parent=Phatr3_J31665;biotype=protein_coding;extra_copy_number=0;matches_ref_protein=False;missing_stop_codon=True;transcript_id=Phatr3_J31665.t1;valid_ORF=False
chromosome_1	Liftoff	exon	642380	643291	.	-	.	ID=exon_514;Parent=Phatr3_J31665.t1;Name=Phatr3_J31665-E3;constitutive=1;ensembl_end_phase=0;ensembl_phase=0;exon_id=Phatr3_J31665-E3;extra_copy_number=0;rank=3
chromosome_1	Liftoff	exon	643398	643454	.	-	.	ID=exon_515;Parent=Phatr3_J31665.t1;Name=Phatr3_J31665-E2;constitutive=1;ensembl_end_phase=0;ensembl_phase=2;exon_id=Phatr3_J31665-E2;extra_copy_number=0;rank=2
chromosome_1	Liftoff	exon	643578	644236	.	-	.	ID=exon_516;Parent=Phatr3_J31665.t1;Name=Phatr3_J31665-E1;constitutive=1;ensembl_end_phase=2;ensembl_phase=0;exon_id=Phatr3_J31665-E1;extra_copy_number=0;rank=1
chromosome_1	Liftoff	CDS	642380	643291	.	-	.	ID=Phatr3_J31665.p1;Parent=Phatr3_J31665.t1;extra_copy_number=0;protein_id=Phatr3_J31665.p1
chromosome_1	Liftoff	CDS	643398	643454	.	-	.	ID=Phatr3_J31665.p1;Parent=Phatr3_J31665.t1;extra_copy_number=0;protein_id=Phatr3_J31665.p1
chromosome_1	Liftoff	CDS	643578	644236	.	-	.	ID=Phatr3_J31665.p1;Parent=Phatr3_J31665.t1;extra_copy_number=0;protein_id=Phatr3_J31665.p1
chromosome_1	Liftoff	gene	644569	645932	.	-	.	ID=Phatr3_J3171;biotype=protein_coding;copy_num_ID=Phatr3_J3171_0;coverage=1.0;description=Predicted protein [Source:UniProtKB/TrEMBL%3BAcc:B7FP04];extra_copy_number=0;gene_id=Phatr3_J3171;logic_name=ensemblgenomes;sequence_ID=0.995;valid_ORFs=1
chromosome_1	Liftoff	mRNA	644569	645932	.	-	.	ID=Phatr3_J3171.t1;Parent=Phatr3_J3171;biotype=protein_coding;extra_copy_number=0;matches_ref_protein=False;transcript_id=Phatr3_J3171.t1;valid_ORF=True
chromosome_1	Liftoff	exon	644569	645420	.	-	.	ID=exon_517;Parent=Phatr3_J3171.t1;Name=Phatr3_J3171-E2;constitutive=1;ensembl_end_phase=0;ensembl_phase=0;exon_id=Phatr3_J3171-E2;extra_copy_number=0;rank=2
chromosome_1	Liftoff	exon	645510	645932	.	-	.	ID=exon_518;Parent=Phatr3_J3171.t1;Name=Phatr3_J3171-E1;constitutive=1;ensembl_end_phase=0;ensembl_phase=0;exon_id=Phatr3_J3171-E1;extra_copy_number=0;rank=1
chromosome_1	Liftoff	CDS	644569	645420	.	-	.	ID=Phatr3_J3171.p1;Parent=Phatr3_J3171.t1;extra_copy_number=0;protein_id=Phatr3_J3171.p1
chromosome_1	Liftoff	CDS	645510	645932	.	-	.	ID=Phatr3_J3171.p1;Parent=Phatr3_J3171.t1;extra_copy_number=0;protein_id=Phatr3_J3171.p1
chromosome_1	Liftoff	gene	646440	648566	.	+	.	ID=Phatr3_J17344;biotype=protein_coding;copy_num_ID=Phatr3_J17344_0;coverage=0.998;description=Xanthine/uracil permease [Source:UniProtKB/TrEMBL%3BAcc:B7FP05];extra_copy_number=0;gene_id=Phatr3_J17344;logic_name=ensemblgenomes;sequence_ID=0.995;valid_ORFs=0
chromosome_1	Liftoff	mRNA	646440	648566	.	+	.	ID=Phatr3_J17344.t1;Parent=Phatr3_J17344;biotype=protein_coding;extra_copy_number=0;matches_ref_protein=False;missing_stop_codon=True;transcript_id=Phatr3_J17344.t1;valid_ORF=False
chromosome_1	Liftoff	exon	646440	647327	.	+	.	ID=exon_519;Parent=Phatr3_J17344.t1;Name=Phatr3_J17344-E1;constitutive=1;ensembl_end_phase=2;ensembl_phase=-1;exon_id=Phatr3_J17344-E1;extra_copy_number=0;rank=1
chromosome_1	Liftoff	exon	647399	647600	.	+	.	ID=exon_520;Parent=Phatr3_J17344.t1;Name=Phatr3_J17344-E2;constitutive=1;ensembl_end_phase=0;ensembl_phase=2;exon_id=Phatr3_J17344-E2;extra_copy_number=0;rank=2
chromosome_1	Liftoff	exon	647681	647713	.	+	.	ID=exon_521;Parent=Phatr3_J17344.t1;Name=Phatr3_J17344-E3;constitutive=1;ensembl_end_phase=0;ensembl_phase=0;exon_id=Phatr3_J17344-E3;extra_copy_number=0;rank=3
chromosome_1	Liftoff	exon	647803	648566	.	+	.	ID=exon_522;Parent=Phatr3_J17344.t1;Name=Phatr3_J17344-E4;constitutive=1;ensembl_end_phase=-1;ensembl_phase=0;exon_id=Phatr3_J17344-E4;extra_copy_number=0;rank=4
chromosome_1	Liftoff	CDS	646522	647327	.	+	.	ID=Phatr3_J17344.p1;Parent=Phatr3_J17344.t1;extra_copy_number=0;protein_id=Phatr3_J17344.p1
chromosome_1	Liftoff	CDS	647399	647600	.	+	.	ID=Phatr3_J17344.p1;Parent=Phatr3_J17344.t1;extra_copy_number=0;protein_id=Phatr3_J17344.p1
chromosome_1	Liftoff	CDS	647681	647713	.	+	.	ID=Phatr3_J17344.p1;Parent=Phatr3_J17344.t1;extra_copy_number=0;protein_id=Phatr3_J17344.p1
chromosome_1	Liftoff	CDS	647803	648431	.	+	.	ID=Phatr3_J17344.p1;Parent=Phatr3_J17344.t1;extra_copy_number=0;protein_id=Phatr3_J17344.p1
chromosome_1	Liftoff	five_prime_UTR	646440	646521	.	+	.	ID=five_prime_UTR_47;Parent=Phatr3_J17344.t1;extra_copy_number=0
chromosome_1	Liftoff	three_prime_UTR	648432	648566	.	+	.	ID=three_prime_UTR_32;Parent=Phatr3_J17344.t1;extra_copy_number=0
chromosome_1	Liftoff	gene	648825	649619	.	-	.	ID=Phatr3_J24474;biotype=protein_coding;copy_num_ID=Phatr3_J24474_0;coverage=1.0;description=Proteasome subunit alpha type [Source:UniProtKB/TrEMBL%3BAcc:B7FP06];extra_copy_number=0;gene_id=Phatr3_J24474;logic_name=ensemblgenomes;sequence_ID=0.993;valid_ORFs=1
chromosome_1	Liftoff	mRNA	648825	649619	.	-	.	ID=Phatr3_J24474.t1;Parent=Phatr3_J24474;biotype=protein_coding;extra_copy_number=0;matches_ref_protein=False;transcript_id=Phatr3_J24474.t1;valid_ORF=True
chromosome_1	Liftoff	exon	648825	649619	.	-	.	ID=exon_523;Parent=Phatr3_J24474.t1;Name=Phatr3_J24474-E1;constitutive=1;ensembl_end_phase=0;ensembl_phase=0;exon_id=Phatr3_J24474-E1;extra_copy_number=0;rank=1
chromosome_1	Liftoff	CDS	648825	649619	.	-	.	ID=Phatr3_J24474.p1;Parent=Phatr3_J24474.t1;extra_copy_number=0;protein_id=Phatr3_J24474.p1
chromosome_1	Liftoff	gene	650016	651302	.	+	.	ID=Phatr3_J9278;biotype=protein_coding;copy_num_ID=Phatr3_J9278_0;coverage=1.0;description=Predicted protein [Source:UniProtKB/TrEMBL%3BAcc:B7FP07];extra_copy_number=0;gene_id=Phatr3_J9278;logic_name=ensemblgenomes;sequence_ID=0.995;valid_ORFs=1
chromosome_1	Liftoff	mRNA	650016	651302	.	+	.	ID=Phatr3_J9278.t1;Parent=Phatr3_J9278;biotype=protein_coding;extra_copy_number=0;matches_ref_protein=False;transcript_id=Phatr3_J9278.t1;valid_ORF=True
chromosome_1	Liftoff	exon	650016	651302	.	+	.	ID=exon_524;Parent=Phatr3_J9278.t1;Name=Phatr3_J9278-E1;constitutive=1;ensembl_end_phase=0;ensembl_phase=0;exon_id=Phatr3_J9278-E1;extra_copy_number=0;rank=1
chromosome_1	Liftoff	CDS	650016	651302	.	+	.	ID=Phatr3_J9278.p1;Parent=Phatr3_J9278.t1;extra_copy_number=0;protein_id=Phatr3_J9278.p1
chromosome_1	Liftoff	gene	651502	652336	.	-	.	ID=Phatr3_J42635;biotype=protein_coding;copy_num_ID=Phatr3_J42635_0;coverage=0.998;description=Predicted protein [Source:UniProtKB/TrEMBL%3BAcc:B7FP08];extra_copy_number=0;gene_id=Phatr3_J42635;logic_name=ensemblgenomes;sequence_ID=0.986;valid_ORFs=0
chromosome_1	Liftoff	mRNA	651502	652336	.	-	.	ID=Phatr3_J42635.t1;Parent=Phatr3_J42635;biotype=protein_coding;extra_copy_number=0;matches_ref_protein=False;missing_start_codon=True;transcript_id=Phatr3_J42635.t1;valid_ORF=False
chromosome_1	Liftoff	exon	651502	652253	.	-	.	ID=exon_525;Parent=Phatr3_J42635.t1;Name=Phatr3_J42635-E2;constitutive=1;ensembl_end_phase=0;ensembl_phase=1;exon_id=Phatr3_J42635-E2;extra_copy_number=0;rank=2
chromosome_1	Liftoff	exon	652288	652336	.	-	.	ID=exon_526;Parent=Phatr3_J42635.t1;Name=Phatr3_J42635-E1;constitutive=1;ensembl_end_phase=1;ensembl_phase=0;exon_id=Phatr3_J42635-E1;extra_copy_number=0;rank=1
chromosome_1	Liftoff	CDS	651502	652253	.	-	.	ID=Phatr3_J42635.p1;Parent=Phatr3_J42635.t1;extra_copy_number=0;protein_id=Phatr3_J42635.p1
chromosome_1	Liftoff	CDS	652288	652336	.	-	.	ID=Phatr3_J42635.p1;Parent=Phatr3_J42635.t1;extra_copy_number=0;protein_id=Phatr3_J42635.p1
chromosome_1	Liftoff	gene	652804	655714	.	+	.	ID=Phatr3_J42636;biotype=protein_coding;copy_num_ID=Phatr3_J42636_0;coverage=1.0;description=Predicted protein [Source:UniProtKB/TrEMBL%3BAcc:B7FP09];extra_copy_number=0;gene_id=Phatr3_J42636;logic_name=ensemblgenomes;sequence_ID=0.994;valid_ORFs=0
chromosome_1	Liftoff	mRNA	652804	655714	.	+	.	ID=Phatr3_J42636.t1;Parent=Phatr3_J42636;biotype=protein_coding;extra_copy_number=0;matches_ref_protein=False;missing_stop_codon=True;transcript_id=Phatr3_J42636.t1;valid_ORF=False
chromosome_1	Liftoff	exon	652804	653063	.	+	.	ID=exon_527;Parent=Phatr3_J42636.t1;Name=Phatr3_J42636-E1;constitutive=1;ensembl_end_phase=1;ensembl_phase=0;exon_id=Phatr3_J42636-E1;extra_copy_number=0;rank=1
chromosome_1	Liftoff	exon	653156	653592	.	+	.	ID=exon_528;Parent=Phatr3_J42636.t1;Name=Phatr3_J42636-E2;constitutive=1;ensembl_end_phase=2;ensembl_phase=1;exon_id=Phatr3_J42636-E2;extra_copy_number=0;rank=2
chromosome_1	Liftoff	exon	653713	655714	.	+	.	ID=exon_529;Parent=Phatr3_J42636.t1;Name=Phatr3_J42636-E3;constitutive=1;ensembl_end_phase=0;ensembl_phase=2;exon_id=Phatr3_J42636-E3;extra_copy_number=0;rank=3
chromosome_1	Liftoff	CDS	652804	653063	.	+	.	ID=Phatr3_J42636.p1;Parent=Phatr3_J42636.t1;extra_copy_number=0;protein_id=Phatr3_J42636.p1
chromosome_1	Liftoff	CDS	653156	653592	.	+	.	ID=Phatr3_J42636.p1;Parent=Phatr3_J42636.t1;extra_copy_number=0;protein_id=Phatr3_J42636.p1
chromosome_1	Liftoff	CDS	653713	655714	.	+	.	ID=Phatr3_J42636.p1;Parent=Phatr3_J42636.t1;extra_copy_number=0;protein_id=Phatr3_J42636.p1
chromosome_1	Liftoff	gene	655886	657749	.	-	.	ID=Phatr3_EG01869;biotype=protein_coding;copy_num_ID=Phatr3_EG01869_0;coverage=1.0;extra_copy_number=0;gene_id=Phatr3_EG01869;logic_name=ensemblgenomes;sequence_ID=0.994;valid_ORFs=1
chromosome_1	Liftoff	mRNA	655886	657749	.	-	.	ID=Phatr3_EG01869.t1;Parent=Phatr3_EG01869;biotype=protein_coding;extra_copy_number=0;matches_ref_protein=False;transcript_id=Phatr3_EG01869.t1;valid_ORF=True
chromosome_1	Liftoff	exon	655886	657592	.	-	.	ID=exon_530;Parent=Phatr3_EG01869.t1;Name=Phatr3_EG01869-E2;constitutive=1;ensembl_end_phase=0;ensembl_phase=0;exon_id=Phatr3_EG01869-E2;extra_copy_number=0;rank=2
chromosome_1	Liftoff	exon	657729	657749	.	-	.	ID=exon_531;Parent=Phatr3_EG01869.t1;Name=Phatr3_EG01869-E1;constitutive=1;ensembl_end_phase=0;ensembl_phase=0;exon_id=Phatr3_EG01869-E1;extra_copy_number=0;rank=1
chromosome_1	Liftoff	CDS	655886	657592	.	-	.	ID=Phatr3_EG01869.p1;Parent=Phatr3_EG01869.t1;extra_copy_number=0;protein_id=Phatr3_EG01869.p1
chromosome_1	Liftoff	CDS	657729	657749	.	-	.	ID=Phatr3_EG01869.p1;Parent=Phatr3_EG01869.t1;extra_copy_number=0;protein_id=Phatr3_EG01869.p1
chromosome_1	Liftoff	gene	658283	662786	.	+	.	ID=Phatr3_J42638;biotype=protein_coding;copy_num_ID=Phatr3_J42638_0;coverage=0.999;description=Predicted protein [Source:UniProtKB/TrEMBL%3BAcc:B7FP10];extra_copy_number=0;gene_id=Phatr3_J42638;logic_name=ensemblgenomes;sequence_ID=0.995;valid_ORFs=0
chromosome_1	Liftoff	mRNA	658283	662786	.	+	.	ID=Phatr3_J42638.t1;Parent=Phatr3_J42638;biotype=protein_coding;extra_copy_number=0;matches_ref_protein=False;missing_start_codon=True;transcript_id=Phatr3_J42638.t1;valid_ORF=False
chromosome_1	Liftoff	exon	658283	659152	.	+	.	ID=exon_532;Parent=Phatr3_J42638.t1;Name=Phatr3_J42638-E1;constitutive=1;ensembl_end_phase=2;ensembl_phase=-1;exon_id=Phatr3_J42638-E1;extra_copy_number=0;rank=1
chromosome_1	Liftoff	exon	659245	659330	.	+	.	ID=exon_533;Parent=Phatr3_J42638.t1;Name=Phatr3_J42638-E2;constitutive=1;ensembl_end_phase=1;ensembl_phase=2;exon_id=Phatr3_J42638-E2;extra_copy_number=0;rank=2
chromosome_1	Liftoff	exon	659447	662786	.	+	.	ID=exon_534;Parent=Phatr3_J42638.t1;Name=Phatr3_J42638-E3;constitutive=1;ensembl_end_phase=-1;ensembl_phase=1;exon_id=Phatr3_J42638-E3;extra_copy_number=0;rank=3
chromosome_1	Liftoff	CDS	658438	659152	.	+	.	ID=Phatr3_J42638.p1;Parent=Phatr3_J42638.t1;extra_copy_number=0;protein_id=Phatr3_J42638.p1
chromosome_1	Liftoff	CDS	659245	659330	.	+	.	ID=Phatr3_J42638.p1;Parent=Phatr3_J42638.t1;extra_copy_number=0;protein_id=Phatr3_J42638.p1
chromosome_1	Liftoff	CDS	659447	660153	.	+	.	ID=Phatr3_J42638.p1;Parent=Phatr3_J42638.t1;extra_copy_number=0;protein_id=Phatr3_J42638.p1
chromosome_1	Liftoff	five_prime_UTR	658283	658437	.	+	.	ID=five_prime_UTR_48;Parent=Phatr3_J42638.t1;extra_copy_number=0
chromosome_1	Liftoff	three_prime_UTR	660154	662786	.	+	.	ID=three_prime_UTR_33;Parent=Phatr3_J42638.t1;extra_copy_number=0
chromosome_1	Liftoff	gene	660601	662569	.	-	.	ID=Phatr3_EG01841;biotype=protein_coding;copy_num_ID=Phatr3_EG01841_0;coverage=1.0;extra_copy_number=0;gene_id=Phatr3_EG01841;logic_name=ensemblgenomes;sequence_ID=0.996;valid_ORFs=0
chromosome_1	Liftoff	mRNA	660601	662569	.	-	.	ID=Phatr3_EG01841.t1;Parent=Phatr3_EG01841;biotype=protein_coding;extra_copy_number=0;matches_ref_protein=False;missing_stop_codon=True;transcript_id=Phatr3_EG01841.t1;valid_ORF=False
chromosome_1	Liftoff	exon	660601	662569	.	-	.	ID=exon_535;Parent=Phatr3_EG01841.t1;Name=Phatr3_EG01841-E1;constitutive=1;ensembl_end_phase=0;ensembl_phase=0;exon_id=Phatr3_EG01841-E1;extra_copy_number=0;rank=1
chromosome_1	Liftoff	CDS	660601	662569	.	-	.	ID=Phatr3_EG01841.p1;Parent=Phatr3_EG01841.t1;extra_copy_number=0;protein_id=Phatr3_EG01841.p1
chromosome_1	Liftoff	gene	663521	666542	.	-	.	ID=Phatr3_EG01822;biotype=protein_coding;copy_num_ID=Phatr3_EG01822_0;coverage=1.0;extra_copy_number=0;gene_id=Phatr3_EG01822;logic_name=ensemblgenomes;sequence_ID=0.997;valid_ORFs=0
chromosome_1	Liftoff	mRNA	663521	666542	.	-	.	ID=Phatr3_EG01822.t1;Parent=Phatr3_EG01822;biotype=protein_coding;extra_copy_number=0;matches_ref_protein=False;missing_stop_codon=True;transcript_id=Phatr3_EG01822.t1;valid_ORF=False
chromosome_1	Liftoff	exon	663521	666542	.	-	.	ID=exon_536;Parent=Phatr3_EG01822.t1;Name=Phatr3_EG01822-E1;constitutive=1;ensembl_end_phase=0;ensembl_phase=0;exon_id=Phatr3_EG01822-E1;extra_copy_number=0;rank=1
chromosome_1	Liftoff	CDS	663521	666542	.	-	.	ID=Phatr3_EG01822.p1;Parent=Phatr3_EG01822.t1;extra_copy_number=0;protein_id=Phatr3_EG01822.p1
chromosome_1	Liftoff	gene	667273	669569	.	+	.	ID=Phatr3_J53961;biotype=protein_coding;copy_num_ID=Phatr3_J53961_0;coverage=1.0;description=RTX toxins and related Ca2+-binding protein [Source:UniProtKB/TrEMBL%3BAcc:B7FP11];extra_copy_number=0;gene_id=Phatr3_J53961;logic_name=ensemblgenomes;sequence_ID=0.993;valid_ORFs=0
chromosome_1	Liftoff	mRNA	667273	669569	.	+	.	ID=Phatr3_J53961.t1;Parent=Phatr3_J53961;biotype=protein_coding;extra_copy_number=0;matches_ref_protein=False;missing_stop_codon=True;transcript_id=Phatr3_J53961.t1;valid_ORF=False
chromosome_1	Liftoff	exon	667273	667293	.	+	.	ID=exon_537;Parent=Phatr3_J53961.t1;Name=Phatr3_J53961-E1;constitutive=1;ensembl_end_phase=0;ensembl_phase=0;exon_id=Phatr3_J53961-E1;extra_copy_number=0;rank=1
chromosome_1	Liftoff	exon	667504	669569	.	+	.	ID=exon_538;Parent=Phatr3_J53961.t1;Name=Phatr3_J53961-E2;constitutive=1;ensembl_end_phase=0;ensembl_phase=0;exon_id=Phatr3_J53961-E2;extra_copy_number=0;rank=2
chromosome_1	Liftoff	CDS	667273	667293	.	+	.	ID=Phatr3_J53961.p1;Parent=Phatr3_J53961.t1;extra_copy_number=0;protein_id=Phatr3_J53961.p1
chromosome_1	Liftoff	CDS	667504	669569	.	+	.	ID=Phatr3_J53961.p1;Parent=Phatr3_J53961.t1;extra_copy_number=0;protein_id=Phatr3_J53961.p1
chromosome_1	Liftoff	gene	670422	674114	.	+	.	ID=Phatr3_J8407;biotype=protein_coding;copy_num_ID=Phatr3_J8407_0;coverage=1.0;description=Predicted protein [Source:UniProtKB/TrEMBL%3BAcc:B7FP12];extra_copy_number=0;gene_id=Phatr3_J8407;logic_name=ensemblgenomes;sequence_ID=0.986;valid_ORFs=0
chromosome_1	Liftoff	mRNA	670422	674114	.	+	.	ID=Phatr3_J8407.t1;Parent=Phatr3_J8407;biotype=protein_coding;extra_copy_number=0;inframe_stop_codon=True;matches_ref_protein=False;transcript_id=Phatr3_J8407.t1;valid_ORF=False
chromosome_1	Liftoff	exon	670422	673659	.	+	.	ID=exon_539;Parent=Phatr3_J8407.t1;Name=Phatr3_J8407-E1;constitutive=1;ensembl_end_phase=2;ensembl_phase=0;exon_id=Phatr3_J8407-E1;extra_copy_number=0;rank=1
chromosome_1	Liftoff	exon	673729	674114	.	+	.	ID=exon_540;Parent=Phatr3_J8407.t1;Name=Phatr3_J8407-E2;constitutive=1;ensembl_end_phase=0;ensembl_phase=2;exon_id=Phatr3_J8407-E2;extra_copy_number=0;rank=2
chromosome_1	Liftoff	CDS	670422	673659	.	+	.	ID=Phatr3_J8407.p1;Parent=Phatr3_J8407.t1;extra_copy_number=0;protein_id=Phatr3_J8407.p1
chromosome_1	Liftoff	CDS	673729	674114	.	+	.	ID=Phatr3_J8407.p1;Parent=Phatr3_J8407.t1;extra_copy_number=0;protein_id=Phatr3_J8407.p1
chromosome_1	Liftoff	gene	674216	676316	.	-	.	ID=Phatr3_J42642;biotype=protein_coding;copy_num_ID=Phatr3_J42642_0;coverage=1.0;description=Predicted protein [Source:UniProtKB/TrEMBL%3BAcc:B7FP13];extra_copy_number=0;gene_id=Phatr3_J42642;logic_name=ensemblgenomes;sequence_ID=0.990;valid_ORFs=0
chromosome_1	Liftoff	mRNA	674216	676316	.	-	.	ID=Phatr3_J42642.t1;Parent=Phatr3_J42642;biotype=protein_coding;extra_copy_number=0;matches_ref_protein=False;missing_stop_codon=True;transcript_id=Phatr3_J42642.t1;valid_ORF=False
chromosome_1	Liftoff	exon	674216	676316	.	-	.	ID=exon_541;Parent=Phatr3_J42642.t1;Name=Phatr3_J42642-E1;constitutive=1;ensembl_end_phase=0;ensembl_phase=0;exon_id=Phatr3_J42642-E1;extra_copy_number=0;rank=1
chromosome_1	Liftoff	CDS	674216	676316	.	-	.	ID=Phatr3_J42642.p1;Parent=Phatr3_J42642.t1;extra_copy_number=0;protein_id=Phatr3_J42642.p1
chromosome_1	Liftoff	gene	677249	677548	.	-	.	ID=Phatr3_EG02168;biotype=protein_coding;copy_num_ID=Phatr3_EG02168_0;coverage=0.942;extra_copy_number=0;gene_id=Phatr3_EG02168;logic_name=ensemblgenomes;sequence_ID=0.834;valid_ORFs=0
chromosome_1	Liftoff	mRNA	677249	677548	.	-	.	ID=Phatr3_EG02168.t1;Parent=Phatr3_EG02168;biotype=protein_coding;extra_copy_number=0;matches_ref_protein=False;missing_start_codon=True;transcript_id=Phatr3_EG02168.t1;valid_ORF=False
chromosome_1	Liftoff	exon	677249	677519	.	-	.	ID=exon_1957;Parent=Phatr3_EG02168.t1;Name=Phatr3_EG02168-E2;constitutive=1;ensembl_end_phase=0;ensembl_phase=2;exon_id=Phatr3_EG02168-E2;extra_copy_number=0;rank=2
chromosome_1	Liftoff	exon	677535	677548	.	-	.	ID=exon_1956;Parent=Phatr3_EG02168.t1;Name=Phatr3_EG02168-E1;constitutive=1;ensembl_end_phase=2;ensembl_phase=0;exon_id=Phatr3_EG02168-E1;extra_copy_number=0;rank=1
chromosome_1	Liftoff	CDS	677249	677519	.	-	.	ID=Phatr3_EG02168.p1;Parent=Phatr3_EG02168.t1;extra_copy_number=0;protein_id=Phatr3_EG02168.p1
chromosome_1	Liftoff	CDS	677535	677548	.	-	.	ID=Phatr3_EG02168.p1;Parent=Phatr3_EG02168.t1;extra_copy_number=0;protein_id=Phatr3_EG02168.p1
chromosome_1	Liftoff	gene	678206	681943	.	+	.	ID=Phatr3_J42643;biotype=protein_coding;copy_num_ID=Phatr3_J42643_0;coverage=0.999;description=Predicted protein [Source:UniProtKB/TrEMBL%3BAcc:B7FP14];extra_copy_number=0;gene_id=Phatr3_J42643;logic_name=ensemblgenomes;sequence_ID=0.991;valid_ORFs=0
chromosome_1	Liftoff	mRNA	678206	681943	.	+	.	ID=Phatr3_J42643.t1;Parent=Phatr3_J42643;biotype=protein_coding;extra_copy_number=0;inframe_stop_codon=True;matches_ref_protein=False;transcript_id=Phatr3_J42643.t1;valid_ORF=False
chromosome_1	Liftoff	exon	678206	681943	.	+	.	ID=exon_542;Parent=Phatr3_J42643.t1;Name=Phatr3_J42643-E1;constitutive=1;ensembl_end_phase=0;ensembl_phase=0;exon_id=Phatr3_J42643-E1;extra_copy_number=0;rank=1
chromosome_1	Liftoff	CDS	678206	681943	.	+	.	ID=Phatr3_J42643.p1;Parent=Phatr3_J42643.t1;extra_copy_number=0;protein_id=Phatr3_J42643.p1
chromosome_1	Liftoff	gene	681965	683375	.	-	.	ID=Phatr3_J42644;biotype=protein_coding;copy_num_ID=Phatr3_J42644_0;coverage=1.0;description=Predicted protein [Source:UniProtKB/TrEMBL%3BAcc:B7FP15];extra_copy_number=0;gene_id=Phatr3_J42644;logic_name=ensemblgenomes;sequence_ID=0.997;valid_ORFs=0
chromosome_1	Liftoff	mRNA	681965	683375	.	-	.	ID=Phatr3_J42644.t1;Parent=Phatr3_J42644;biotype=protein_coding;extra_copy_number=0;matches_ref_protein=False;missing_stop_codon=True;transcript_id=Phatr3_J42644.t1;valid_ORF=False
chromosome_1	Liftoff	exon	681965	683375	.	-	.	ID=exon_543;Parent=Phatr3_J42644.t1;Name=Phatr3_J42644-E1;constitutive=1;ensembl_end_phase=0;ensembl_phase=0;exon_id=Phatr3_J42644-E1;extra_copy_number=0;rank=1
chromosome_1	Liftoff	CDS	681965	683375	.	-	.	ID=Phatr3_J42644.p1;Parent=Phatr3_J42644.t1;extra_copy_number=0;protein_id=Phatr3_J42644.p1
chromosome_1	Liftoff	gene	684842	685786	.	+	.	ID=Phatr3_J42645;biotype=protein_coding;copy_num_ID=Phatr3_J42645_0;coverage=1.0;description=Predicted protein [Source:UniProtKB/TrEMBL%3BAcc:B7FP16];extra_copy_number=0;gene_id=Phatr3_J42645;logic_name=ensemblgenomes;sequence_ID=0.994;valid_ORFs=1
chromosome_1	Liftoff	mRNA	684842	685786	.	+	.	ID=Phatr3_J42645.t1;Parent=Phatr3_J42645;biotype=protein_coding;extra_copy_number=0;matches_ref_protein=False;transcript_id=Phatr3_J42645.t1;valid_ORF=True
chromosome_1	Liftoff	exon	684842	685786	.	+	.	ID=exon_544;Parent=Phatr3_J42645.t1;Name=Phatr3_J42645-E1;constitutive=1;ensembl_end_phase=0;ensembl_phase=0;exon_id=Phatr3_J42645-E1;extra_copy_number=0;rank=1
chromosome_1	Liftoff	CDS	684842	685786	.	+	.	ID=Phatr3_J42645.p1;Parent=Phatr3_J42645.t1;extra_copy_number=0;protein_id=Phatr3_J42645.p1
chromosome_1	Liftoff	gene	685871	686518	.	-	.	ID=Phatr3_J42646;biotype=protein_coding;copy_num_ID=Phatr3_J42646_0;coverage=1.0;description=Predicted protein [Source:UniProtKB/TrEMBL%3BAcc:B7FP17];extra_copy_number=0;gene_id=Phatr3_J42646;logic_name=ensemblgenomes;sequence_ID=0.998;valid_ORFs=1
chromosome_1	Liftoff	mRNA	685871	686518	.	-	.	ID=Phatr3_J42646.t1;Parent=Phatr3_J42646;biotype=protein_coding;extra_copy_number=0;matches_ref_protein=False;transcript_id=Phatr3_J42646.t1;valid_ORF=True
chromosome_1	Liftoff	exon	685871	686518	.	-	.	ID=exon_545;Parent=Phatr3_J42646.t1;Name=Phatr3_J42646-E1;constitutive=1;ensembl_end_phase=0;ensembl_phase=0;exon_id=Phatr3_J42646-E1;extra_copy_number=0;rank=1
chromosome_1	Liftoff	CDS	685871	686518	.	-	.	ID=Phatr3_J42646.p1;Parent=Phatr3_J42646.t1;extra_copy_number=0;protein_id=Phatr3_J42646.p1
chromosome_1	Liftoff	gene	687386	688555	.	+	.	ID=Phatr3_J42647;biotype=protein_coding;copy_num_ID=Phatr3_J42647_0;coverage=1.0;description=Predicted protein [Source:UniProtKB/TrEMBL%3BAcc:B7FP18];extra_copy_number=0;gene_id=Phatr3_J42647;logic_name=ensemblgenomes;sequence_ID=0.996;valid_ORFs=1
chromosome_1	Liftoff	mRNA	687386	688555	.	+	.	ID=Phatr3_J42647.t1;Parent=Phatr3_J42647;biotype=protein_coding;extra_copy_number=0;matches_ref_protein=False;transcript_id=Phatr3_J42647.t1;valid_ORF=True
chromosome_1	Liftoff	exon	687386	688555	.	+	.	ID=exon_546;Parent=Phatr3_J42647.t1;Name=Phatr3_J42647-E1;constitutive=1;ensembl_end_phase=0;ensembl_phase=0;exon_id=Phatr3_J42647-E1;extra_copy_number=0;rank=1
chromosome_1	Liftoff	CDS	687386	688555	.	+	.	ID=Phatr3_J42647.p1;Parent=Phatr3_J42647.t1;extra_copy_number=0;protein_id=Phatr3_J42647.p1
chromosome_1	Liftoff	gene	689601	691273	.	+	.	ID=Phatr3_J31683;biotype=protein_coding;copy_num_ID=Phatr3_J31683_0;coverage=1.0;description=Predicted protein [Source:UniProtKB/TrEMBL%3BAcc:B7FP19];extra_copy_number=0;gene_id=Phatr3_J31683;logic_name=ensemblgenomes;sequence_ID=0.998;valid_ORFs=1
chromosome_1	Liftoff	mRNA	689601	691273	.	+	.	ID=Phatr3_J31683.t1;Parent=Phatr3_J31683;biotype=protein_coding;extra_copy_number=0;matches_ref_protein=True;transcript_id=Phatr3_J31683.t1;valid_ORF=True
chromosome_1	Liftoff	exon	689601	689903	.	+	.	ID=exon_547;Parent=Phatr3_J31683.t1;Name=Phatr3_J31683-E1;constitutive=1;ensembl_end_phase=0;ensembl_phase=0;exon_id=Phatr3_J31683-E1;extra_copy_number=0;rank=1
chromosome_1	Liftoff	exon	690185	691273	.	+	.	ID=exon_548;Parent=Phatr3_J31683.t1;Name=Phatr3_J31683-E2;constitutive=1;ensembl_end_phase=0;ensembl_phase=0;exon_id=Phatr3_J31683-E2;extra_copy_number=0;rank=2
chromosome_1	Liftoff	CDS	689601	689903	.	+	.	ID=Phatr3_J31683.p1;Parent=Phatr3_J31683.t1;extra_copy_number=0;protein_id=Phatr3_J31683.p1
chromosome_1	Liftoff	CDS	690185	691273	.	+	.	ID=Phatr3_J31683.p1;Parent=Phatr3_J31683.t1;extra_copy_number=0;protein_id=Phatr3_J31683.p1
chromosome_1	Liftoff	gene	691716	692432	.	+	.	ID=Phatr3_J31684;biotype=protein_coding;copy_num_ID=Phatr3_J31684_0;coverage=1.0;description=Predicted protein [Source:UniProtKB/TrEMBL%3BAcc:B7FP20];extra_copy_number=0;gene_id=Phatr3_J31684;logic_name=ensemblgenomes;sequence_ID=0.989;valid_ORFs=0
chromosome_1	Liftoff	mRNA	691716	692432	.	+	.	ID=Phatr3_J31684.t1;Parent=Phatr3_J31684;biotype=protein_coding;extra_copy_number=0;matches_ref_protein=False;missing_stop_codon=True;transcript_id=Phatr3_J31684.t1;valid_ORF=False
chromosome_1	Liftoff	exon	691716	692315	.	+	.	ID=exon_549;Parent=Phatr3_J31684.t1;Name=Phatr3_J31684-E1;constitutive=1;ensembl_end_phase=0;ensembl_phase=0;exon_id=Phatr3_J31684-E1;extra_copy_number=0;rank=1
chromosome_1	Liftoff	exon	692390	692432	.	+	.	ID=exon_550;Parent=Phatr3_J31684.t1;Name=Phatr3_J31684-E2;constitutive=1;ensembl_end_phase=0;ensembl_phase=0;exon_id=Phatr3_J31684-E2;extra_copy_number=0;rank=2
chromosome_1	Liftoff	CDS	691716	692315	.	+	.	ID=Phatr3_J31684.p1;Parent=Phatr3_J31684.t1;extra_copy_number=0;protein_id=Phatr3_J31684.p1
chromosome_1	Liftoff	CDS	692390	692432	.	+	.	ID=Phatr3_J31684.p1;Parent=Phatr3_J31684.t1;extra_copy_number=0;protein_id=Phatr3_J31684.p1
chromosome_1	Liftoff	gene	692444	693422	.	-	.	ID=Phatr3_EG01814;biotype=protein_coding;copy_num_ID=Phatr3_EG01814_0;coverage=0.998;extra_copy_number=0;gene_id=Phatr3_EG01814;logic_name=ensemblgenomes;sequence_ID=0.994;valid_ORFs=0
chromosome_1	Liftoff	mRNA	692444	693422	.	-	.	ID=Phatr3_EG01814.t1;Parent=Phatr3_EG01814;biotype=protein_coding;extra_copy_number=0;matches_ref_protein=False;missing_stop_codon=True;transcript_id=Phatr3_EG01814.t1;valid_ORF=False
chromosome_1	Liftoff	exon	692444	692758	.	-	.	ID=exon_551;Parent=Phatr3_EG01814.t1;Name=Phatr3_EG01814-E2;constitutive=1;ensembl_end_phase=0;ensembl_phase=0;exon_id=Phatr3_EG01814-E2;extra_copy_number=0;rank=2
chromosome_1	Liftoff	exon	692966	693422	.	-	.	ID=exon_552;Parent=Phatr3_EG01814.t1;Name=Phatr3_EG01814-E1;constitutive=1;ensembl_end_phase=0;ensembl_phase=0;exon_id=Phatr3_EG01814-E1;extra_copy_number=0;rank=1
chromosome_1	Liftoff	CDS	692444	692758	.	-	.	ID=Phatr3_EG01814.p1;Parent=Phatr3_EG01814.t1;extra_copy_number=0;protein_id=Phatr3_EG01814.p1
chromosome_1	Liftoff	CDS	692966	693422	.	-	.	ID=Phatr3_EG01814.p1;Parent=Phatr3_EG01814.t1;extra_copy_number=0;protein_id=Phatr3_EG01814.p1
chromosome_1	Liftoff	gene	694015	694560	.	-	.	ID=Phatr3_J42649;biotype=protein_coding;copy_num_ID=Phatr3_J42649_0;coverage=1.0;description=Predicted protein [Source:UniProtKB/TrEMBL%3BAcc:B7FP21];extra_copy_number=0;gene_id=Phatr3_J42649;logic_name=ensemblgenomes;sequence_ID=0.996;valid_ORFs=1
chromosome_1	Liftoff	mRNA	694015	694560	.	-	.	ID=Phatr3_J42649.t1;Parent=Phatr3_J42649;biotype=protein_coding;extra_copy_number=0;matches_ref_protein=False;transcript_id=Phatr3_J42649.t1;valid_ORF=True
chromosome_1	Liftoff	exon	694015	694560	.	-	.	ID=exon_553;Parent=Phatr3_J42649.t1;Name=Phatr3_J42649-E1;constitutive=1;ensembl_end_phase=0;ensembl_phase=0;exon_id=Phatr3_J42649-E1;extra_copy_number=0;rank=1
chromosome_1	Liftoff	CDS	694015	694560	.	-	.	ID=Phatr3_J42649.p1;Parent=Phatr3_J42649.t1;extra_copy_number=0;protein_id=Phatr3_J42649.p1
chromosome_1	Liftoff	gene	695085	697477	.	+	.	ID=Phatr3_J42650;biotype=protein_coding;copy_num_ID=Phatr3_J42650_0;coverage=1.0;description=Predicted protein [Source:UniProtKB/TrEMBL%3BAcc:B7FP22];extra_copy_number=0;gene_id=Phatr3_J42650;logic_name=ensemblgenomes;sequence_ID=0.995;valid_ORFs=0
chromosome_1	Liftoff	mRNA	695085	697477	.	+	.	ID=Phatr3_J42650.t1;Parent=Phatr3_J42650;biotype=protein_coding;extra_copy_number=0;matches_ref_protein=False;missing_stop_codon=True;transcript_id=Phatr3_J42650.t1;valid_ORF=False
chromosome_1	Liftoff	exon	695085	697477	.	+	.	ID=exon_554;Parent=Phatr3_J42650.t1;Name=Phatr3_J42650-E1;constitutive=1;ensembl_end_phase=0;ensembl_phase=0;exon_id=Phatr3_J42650-E1;extra_copy_number=0;rank=1
chromosome_1	Liftoff	CDS	695085	697477	.	+	.	ID=Phatr3_J42650.p1;Parent=Phatr3_J42650.t1;extra_copy_number=0;protein_id=Phatr3_J42650.p1
chromosome_1	Liftoff	gene	697596	698264	.	-	.	ID=Phatr3_J17362;biotype=protein_coding;copy_num_ID=Phatr3_J17362_0;coverage=1.0;description=Predicted protein [Source:UniProtKB/TrEMBL%3BAcc:B7FP23];extra_copy_number=0;gene_id=Phatr3_J17362;logic_name=ensemblgenomes;sequence_ID=0.996;valid_ORFs=1
chromosome_1	Liftoff	mRNA	697596	698264	.	-	.	ID=Phatr3_J17362.t1;Parent=Phatr3_J17362;biotype=protein_coding;extra_copy_number=0;matches_ref_protein=False;transcript_id=Phatr3_J17362.t1;valid_ORF=True
chromosome_1	Liftoff	exon	697596	698131	.	-	.	ID=exon_555;Parent=Phatr3_J17362.t1;Name=Phatr3_J17362-E2;constitutive=1;ensembl_end_phase=0;ensembl_phase=1;exon_id=Phatr3_J17362-E2;extra_copy_number=0;rank=2
chromosome_1	Liftoff	exon	698228	698264	.	-	.	ID=exon_556;Parent=Phatr3_J17362.t1;Name=Phatr3_J17362-E1;constitutive=1;ensembl_end_phase=1;ensembl_phase=0;exon_id=Phatr3_J17362-E1;extra_copy_number=0;rank=1
chromosome_1	Liftoff	CDS	697596	698131	.	-	.	ID=Phatr3_J17362.p1;Parent=Phatr3_J17362.t1;extra_copy_number=0;protein_id=Phatr3_J17362.p1
chromosome_1	Liftoff	CDS	698228	698264	.	-	.	ID=Phatr3_J17362.p1;Parent=Phatr3_J17362.t1;extra_copy_number=0;protein_id=Phatr3_J17362.p1
chromosome_1	Liftoff	gene	698684	699657	.	+	.	ID=Phatr3_J24493;Name=EIF6;biotype=protein_coding;copy_num_ID=Phatr3_J24493_0;coverage=1.0;description=Eukaryotic translation initiation factor 6 [Source:UniProtKB/TrEMBL%3BAcc:B7FP24];extra_copy_number=0;gene_id=Phatr3_J24493;logic_name=ensemblgenomes;sequence_ID=1.0;valid_ORFs=0
chromosome_1	Liftoff	mRNA	698684	699657	.	+	.	ID=Phatr3_J24493.t1;Parent=Phatr3_J24493;biotype=protein_coding;extra_copy_number=0;matches_ref_protein=True;missing_start_codon=True;transcript_id=Phatr3_J24493.t1;valid_ORF=False
chromosome_1	Liftoff	exon	698684	698835	.	+	.	ID=exon_557;Parent=Phatr3_J24493.t1;Name=Phatr3_J24493-E1;constitutive=1;ensembl_end_phase=1;ensembl_phase=-1;exon_id=Phatr3_J24493-E1;extra_copy_number=0;rank=1
chromosome_1	Liftoff	exon	698928	699657	.	+	.	ID=exon_558;Parent=Phatr3_J24493.t1;Name=Phatr3_J24493-E2;constitutive=1;ensembl_end_phase=-1;ensembl_phase=1;exon_id=Phatr3_J24493-E2;extra_copy_number=0;rank=2
chromosome_1	Liftoff	CDS	698694	698835	.	+	.	ID=Phatr3_J24493.p1;Parent=Phatr3_J24493.t1;extra_copy_number=0;protein_id=Phatr3_J24493.p1
chromosome_1	Liftoff	CDS	698928	699598	.	+	.	ID=Phatr3_J24493.p1;Parent=Phatr3_J24493.t1;extra_copy_number=0;protein_id=Phatr3_J24493.p1
chromosome_1	Liftoff	five_prime_UTR	698684	698693	.	+	.	ID=five_prime_UTR_49;Parent=Phatr3_J24493.t1;extra_copy_number=0
chromosome_1	Liftoff	three_prime_UTR	699599	699657	.	+	.	ID=three_prime_UTR_34;Parent=Phatr3_J24493.t1;extra_copy_number=0
chromosome_1	Liftoff	gene	699822	700033	.	+	.	ID=Phatr3_EG02175;biotype=protein_coding;copy_num_ID=Phatr3_EG02175_0;coverage=1.0;extra_copy_number=0;gene_id=Phatr3_EG02175;logic_name=ensemblgenomes;sequence_ID=0.990;valid_ORFs=1
chromosome_1	Liftoff	mRNA	699822	700033	.	+	.	ID=Phatr3_EG02175.t1;Parent=Phatr3_EG02175;biotype=protein_coding;extra_copy_number=0;matches_ref_protein=False;transcript_id=Phatr3_EG02175.t1;valid_ORF=True
chromosome_1	Liftoff	exon	699822	699941	.	+	.	ID=exon_559;Parent=Phatr3_EG02175.t1;Name=Phatr3_EG02175-E1;constitutive=1;ensembl_end_phase=0;ensembl_phase=-1;exon_id=Phatr3_EG02175-E1;extra_copy_number=0;rank=1
chromosome_1	Liftoff	exon	699947	700033	.	+	.	ID=exon_560;Parent=Phatr3_EG02175.t1;Name=Phatr3_EG02175-E2;constitutive=1;ensembl_end_phase=0;ensembl_phase=0;exon_id=Phatr3_EG02175-E2;extra_copy_number=0;rank=2
chromosome_1	Liftoff	CDS	699843	699941	.	+	.	ID=Phatr3_EG02175.p1;Parent=Phatr3_EG02175.t1;extra_copy_number=0;protein_id=Phatr3_EG02175.p1
chromosome_1	Liftoff	CDS	699947	700033	.	+	.	ID=Phatr3_EG02175.p1;Parent=Phatr3_EG02175.t1;extra_copy_number=0;protein_id=Phatr3_EG02175.p1
chromosome_1	Liftoff	five_prime_UTR	699822	699842	.	+	.	ID=five_prime_UTR_50;Parent=Phatr3_EG02175.t1;extra_copy_number=0
chromosome_1	Liftoff	gene	700062	701211	.	+	.	ID=Phatr3_EG02169;biotype=protein_coding;copy_num_ID=Phatr3_EG02169_0;coverage=1.0;extra_copy_number=0;gene_id=Phatr3_EG02169;logic_name=ensemblgenomes;sequence_ID=0.994;valid_ORFs=0
chromosome_1	Liftoff	mRNA	700062	701211	.	+	.	ID=Phatr3_EG02169.t1;Parent=Phatr3_EG02169;biotype=protein_coding;extra_copy_number=0;matches_ref_protein=False;missing_stop_codon=True;transcript_id=Phatr3_EG02169.t1;valid_ORF=False
chromosome_1	Liftoff	exon	700062	701082	.	+	.	ID=exon_561;Parent=Phatr3_EG02169.t1;Name=Phatr3_EG02169-E1;constitutive=1;ensembl_end_phase=0;ensembl_phase=0;exon_id=Phatr3_EG02169-E1;extra_copy_number=0;rank=1
chromosome_1	Liftoff	exon	701176	701211	.	+	.	ID=exon_562;Parent=Phatr3_EG02169.t1;Name=Phatr3_EG02169-E2;constitutive=1;ensembl_end_phase=0;ensembl_phase=0;exon_id=Phatr3_EG02169-E2;extra_copy_number=0;rank=2
chromosome_1	Liftoff	CDS	700062	701082	.	+	.	ID=Phatr3_EG02169.p1;Parent=Phatr3_EG02169.t1;extra_copy_number=0;protein_id=Phatr3_EG02169.p1
chromosome_1	Liftoff	CDS	701176	701211	.	+	.	ID=Phatr3_EG02169.p1;Parent=Phatr3_EG02169.t1;extra_copy_number=0;protein_id=Phatr3_EG02169.p1
chromosome_1	Liftoff	gene	701942	703024	.	+	.	ID=Phatr3_EG02171;biotype=protein_coding;copy_num_ID=Phatr3_EG02171_0;coverage=1.0;description=Predicted protein [Source:UniProtKB/TrEMBL%3BAcc:B7FP25];extra_copy_number=0;gene_id=Phatr3_EG02171;logic_name=ensemblgenomes;sequence_ID=0.997;valid_ORFs=1
chromosome_1	Liftoff	mRNA	701942	703024	.	+	.	ID=Phatr3_EG02171.t1;Parent=Phatr3_EG02171;biotype=protein_coding;extra_copy_number=0;matches_ref_protein=False;transcript_id=Phatr3_EG02171.t1;valid_ORF=True
chromosome_1	Liftoff	exon	701942	703024	.	+	.	ID=exon_563;Parent=Phatr3_EG02171.t1;Name=Phatr3_EG02171-E1;constitutive=1;ensembl_end_phase=0;ensembl_phase=0;exon_id=Phatr3_EG02171-E1;extra_copy_number=0;rank=1
chromosome_1	Liftoff	CDS	701942	703024	.	+	.	ID=Phatr3_EG02171.p1;Parent=Phatr3_EG02171.t1;extra_copy_number=0;protein_id=Phatr3_EG02171.p1
chromosome_1	Liftoff	gene	703195	703701	.	-	.	ID=Phatr3_J42654;biotype=protein_coding;copy_num_ID=Phatr3_J42654_0;coverage=1.0;description=Predicted protein [Source:UniProtKB/TrEMBL%3BAcc:B7FP26];extra_copy_number=0;gene_id=Phatr3_J42654;logic_name=ensemblgenomes;sequence_ID=0.998;valid_ORFs=1
chromosome_1	Liftoff	mRNA	703195	703701	.	-	.	ID=Phatr3_J42654.t1;Parent=Phatr3_J42654;biotype=protein_coding;extra_copy_number=0;matches_ref_protein=True;transcript_id=Phatr3_J42654.t1;valid_ORF=True
chromosome_1	Liftoff	exon	703195	703701	.	-	.	ID=exon_564;Parent=Phatr3_J42654.t1;Name=Phatr3_J42654-E1;constitutive=1;ensembl_end_phase=0;ensembl_phase=0;exon_id=Phatr3_J42654-E1;extra_copy_number=0;rank=1
chromosome_1	Liftoff	CDS	703195	703701	.	-	.	ID=Phatr3_J42654.p1;Parent=Phatr3_J42654.t1;extra_copy_number=0;protein_id=Phatr3_J42654.p1
chromosome_1	Liftoff	gene	705411	707042	.	-	.	ID=Phatr3_EG01818;biotype=protein_coding;copy_num_ID=Phatr3_EG01818_0;coverage=1.0;extra_copy_number=0;gene_id=Phatr3_EG01818;logic_name=ensemblgenomes;sequence_ID=0.997;valid_ORFs=0
chromosome_1	Liftoff	mRNA	705411	707042	.	-	.	ID=Phatr3_EG01818.t1;Parent=Phatr3_EG01818;biotype=protein_coding;extra_copy_number=0;matches_ref_protein=False;missing_stop_codon=True;transcript_id=Phatr3_EG01818.t1;valid_ORF=False
chromosome_1	Liftoff	exon	705411	705538	.	-	.	ID=exon_565;Parent=Phatr3_EG01818.t1;Name=Phatr3_EG01818-E3;constitutive=1;ensembl_end_phase=0;ensembl_phase=1;exon_id=Phatr3_EG01818-E3;extra_copy_number=0;rank=3
chromosome_1	Liftoff	exon	705621	706167	.	-	.	ID=exon_566;Parent=Phatr3_EG01818.t1;Name=Phatr3_EG01818-E2;constitutive=1;ensembl_end_phase=1;ensembl_phase=0;exon_id=Phatr3_EG01818-E2;extra_copy_number=0;rank=2
chromosome_1	Liftoff	exon	706265	707042	.	-	.	ID=exon_567;Parent=Phatr3_EG01818.t1;Name=Phatr3_EG01818-E1;constitutive=1;ensembl_end_phase=0;ensembl_phase=0;exon_id=Phatr3_EG01818-E1;extra_copy_number=0;rank=1
chromosome_1	Liftoff	CDS	705411	705538	.	-	.	ID=Phatr3_EG01818.p1;Parent=Phatr3_EG01818.t1;extra_copy_number=0;protein_id=Phatr3_EG01818.p1
chromosome_1	Liftoff	CDS	705621	706167	.	-	.	ID=Phatr3_EG01818.p1;Parent=Phatr3_EG01818.t1;extra_copy_number=0;protein_id=Phatr3_EG01818.p1
chromosome_1	Liftoff	CDS	706265	707042	.	-	.	ID=Phatr3_EG01818.p1;Parent=Phatr3_EG01818.t1;extra_copy_number=0;protein_id=Phatr3_EG01818.p1
chromosome_1	Liftoff	gene	707346	709513	.	-	.	ID=Phatr3_J9639;biotype=protein_coding;copy_num_ID=Phatr3_J9639_0;coverage=1.0;extra_copy_number=0;gene_id=Phatr3_J9639;logic_name=ensemblgenomes;sequence_ID=0.995;valid_ORFs=1
chromosome_1	Liftoff	mRNA	707346	709513	.	-	.	ID=Phatr3_J9639.t1;Parent=Phatr3_J9639;biotype=protein_coding;extra_copy_number=0;matches_ref_protein=False;transcript_id=Phatr3_J9639.t1;valid_ORF=True
chromosome_1	Liftoff	exon	707346	707604	.	-	.	ID=exon_568;Parent=Phatr3_J9639.t1;Name=Phatr3_J9639-E3;constitutive=1;ensembl_end_phase=0;ensembl_phase=2;exon_id=Phatr3_J9639-E3;extra_copy_number=0;rank=3
chromosome_1	Liftoff	exon	707687	708587	.	-	.	ID=exon_569;Parent=Phatr3_J9639.t1;Name=Phatr3_J9639-E2;constitutive=1;ensembl_end_phase=2;ensembl_phase=1;exon_id=Phatr3_J9639-E2;extra_copy_number=0;rank=2
chromosome_1	Liftoff	exon	708646	709513	.	-	.	ID=exon_570;Parent=Phatr3_J9639.t1;Name=Phatr3_J9639-E1;constitutive=1;ensembl_end_phase=1;ensembl_phase=0;exon_id=Phatr3_J9639-E1;extra_copy_number=0;rank=1
chromosome_1	Liftoff	CDS	707346	707604	.	-	.	ID=Phatr3_J9639.p1;Parent=Phatr3_J9639.t1;extra_copy_number=0;protein_id=Phatr3_J9639.p1
chromosome_1	Liftoff	CDS	707687	708587	.	-	.	ID=Phatr3_J9639.p1;Parent=Phatr3_J9639.t1;extra_copy_number=0;protein_id=Phatr3_J9639.p1
chromosome_1	Liftoff	CDS	708646	709513	.	-	.	ID=Phatr3_J9639.p1;Parent=Phatr3_J9639.t1;extra_copy_number=0;protein_id=Phatr3_J9639.p1
chromosome_1	Liftoff	gene	709979	711109	.	-	.	ID=Phatr3_J42656;biotype=protein_coding;copy_num_ID=Phatr3_J42656_0;coverage=1.0;description=Predicted protein [Source:UniProtKB/TrEMBL%3BAcc:B7FP28];extra_copy_number=0;gene_id=Phatr3_J42656;logic_name=ensemblgenomes;sequence_ID=1.0;valid_ORFs=1
chromosome_1	Liftoff	mRNA	709979	711109	.	-	.	ID=Phatr3_J42656.t1;Parent=Phatr3_J42656;biotype=protein_coding;extra_copy_number=0;matches_ref_protein=True;transcript_id=Phatr3_J42656.t1;valid_ORF=True
chromosome_1	Liftoff	exon	709979	710681	.	-	.	ID=exon_571;Parent=Phatr3_J42656.t1;Name=Phatr3_J42656-E2;constitutive=1;ensembl_end_phase=0;ensembl_phase=2;exon_id=Phatr3_J42656-E2;extra_copy_number=0;rank=2
chromosome_1	Liftoff	exon	710775	711109	.	-	.	ID=exon_572;Parent=Phatr3_J42656.t1;Name=Phatr3_J42656-E1;constitutive=1;ensembl_end_phase=2;ensembl_phase=0;exon_id=Phatr3_J42656-E1;extra_copy_number=0;rank=1
chromosome_1	Liftoff	CDS	709979	710681	.	-	.	ID=Phatr3_J42656.p1;Parent=Phatr3_J42656.t1;extra_copy_number=0;protein_id=Phatr3_J42656.p1
chromosome_1	Liftoff	CDS	710775	711109	.	-	.	ID=Phatr3_J42656.p1;Parent=Phatr3_J42656.t1;extra_copy_number=0;protein_id=Phatr3_J42656.p1
chromosome_1	Liftoff	gene	712941	713362	.	+	.	ID=Phatr3_J31693;biotype=protein_coding;copy_num_ID=Phatr3_J31693_0;coverage=1.0;description=Predicted protein [Source:UniProtKB/TrEMBL%3BAcc:B7FP29];extra_copy_number=0;gene_id=Phatr3_J31693;logic_name=ensemblgenomes;sequence_ID=0.997;valid_ORFs=0
chromosome_1	Liftoff	mRNA	712941	713362	.	+	.	ID=Phatr3_J31693.t1;Parent=Phatr3_J31693;biotype=protein_coding;extra_copy_number=0;matches_ref_protein=False;missing_stop_codon=True;transcript_id=Phatr3_J31693.t1;valid_ORF=False
chromosome_1	Liftoff	exon	712941	712987	.	+	.	ID=exon_573;Parent=Phatr3_J31693.t1;Name=Phatr3_J31693-E1;constitutive=1;ensembl_end_phase=1;ensembl_phase=0;exon_id=Phatr3_J31693-E1;extra_copy_number=0;rank=1
chromosome_1	Liftoff	exon	713049	713362	.	+	.	ID=exon_574;Parent=Phatr3_J31693.t1;Name=Phatr3_J31693-E2;constitutive=1;ensembl_end_phase=0;ensembl_phase=1;exon_id=Phatr3_J31693-E2;extra_copy_number=0;rank=2
chromosome_1	Liftoff	CDS	712941	712987	.	+	.	ID=Phatr3_J31693.p1;Parent=Phatr3_J31693.t1;extra_copy_number=0;protein_id=Phatr3_J31693.p1
chromosome_1	Liftoff	CDS	713049	713362	.	+	.	ID=Phatr3_J31693.p1;Parent=Phatr3_J31693.t1;extra_copy_number=0;protein_id=Phatr3_J31693.p1
chromosome_1	Liftoff	gene	713585	714481	.	-	.	ID=Phatr3_J8663;biotype=protein_coding;copy_num_ID=Phatr3_J8663_0;coverage=1.0;description=Predicted protein [Source:UniProtKB/TrEMBL%3BAcc:B7FP30];extra_copy_number=0;gene_id=Phatr3_J8663;logic_name=ensemblgenomes;sequence_ID=1.0;valid_ORFs=1
chromosome_1	Liftoff	mRNA	713585	714481	.	-	.	ID=Phatr3_J8663.t1;Parent=Phatr3_J8663;biotype=protein_coding;extra_copy_number=0;matches_ref_protein=True;transcript_id=Phatr3_J8663.t1;valid_ORF=True
chromosome_1	Liftoff	exon	713585	714481	.	-	.	ID=exon_575;Parent=Phatr3_J8663.t1;Name=Phatr3_J8663-E1;constitutive=1;ensembl_end_phase=0;ensembl_phase=0;exon_id=Phatr3_J8663-E1;extra_copy_number=0;rank=1
chromosome_1	Liftoff	CDS	713585	714481	.	-	.	ID=Phatr3_J8663.p1;Parent=Phatr3_J8663.t1;extra_copy_number=0;protein_id=Phatr3_J8663.p1
chromosome_1	Liftoff	gene	715002	715280	.	+	.	ID=Phatr3_J9197;biotype=protein_coding;copy_num_ID=Phatr3_J9197_0;coverage=1.0;description=Predicted protein [Source:UniProtKB/TrEMBL%3BAcc:B7FP31];extra_copy_number=0;gene_id=Phatr3_J9197;logic_name=ensemblgenomes;sequence_ID=1.0;valid_ORFs=1
chromosome_1	Liftoff	mRNA	715002	715280	.	+	.	ID=Phatr3_J9197.t1;Parent=Phatr3_J9197;biotype=protein_coding;extra_copy_number=0;matches_ref_protein=True;transcript_id=Phatr3_J9197.t1;valid_ORF=True
chromosome_1	Liftoff	exon	715002	715055	.	+	.	ID=exon_576;Parent=Phatr3_J9197.t1;Name=Phatr3_J9197-E1;constitutive=1;ensembl_end_phase=0;ensembl_phase=0;exon_id=Phatr3_J9197-E1;extra_copy_number=0;rank=1
chromosome_1	Liftoff	exon	715140	715280	.	+	.	ID=exon_577;Parent=Phatr3_J9197.t1;Name=Phatr3_J9197-E2;constitutive=1;ensembl_end_phase=0;ensembl_phase=0;exon_id=Phatr3_J9197-E2;extra_copy_number=0;rank=2
chromosome_1	Liftoff	CDS	715002	715055	.	+	.	ID=Phatr3_J9197.p1;Parent=Phatr3_J9197.t1;extra_copy_number=0;protein_id=Phatr3_J9197.p1
chromosome_1	Liftoff	CDS	715140	715280	.	+	.	ID=Phatr3_J9197.p1;Parent=Phatr3_J9197.t1;extra_copy_number=0;protein_id=Phatr3_J9197.p1
chromosome_1	Liftoff	gene	715474	715734	.	-	.	ID=Phatr3_J9168;biotype=protein_coding;copy_num_ID=Phatr3_J9168_0;coverage=1.0;description=Predicted protein [Source:UniProtKB/TrEMBL%3BAcc:B7FP32];extra_copy_number=0;gene_id=Phatr3_J9168;logic_name=jgi_phatr2;sequence_ID=1.0;valid_ORFs=0
chromosome_1	Liftoff	mRNA	715474	715734	.	-	.	ID=Phatr3_J9168.t1;Parent=Phatr3_J9168;biotype=protein_coding;extra_copy_number=0;matches_ref_protein=True;missing_stop_codon=True;transcript_id=Phatr3_J9168.t1;valid_ORF=False
chromosome_1	Liftoff	exon	715474	715734	.	-	.	ID=exon_578;Parent=Phatr3_J9168.t1;Name=Phatr3_J9168-E1;constitutive=1;ensembl_end_phase=0;ensembl_phase=0;exon_id=Phatr3_J9168-E1;extra_copy_number=0;rank=1
chromosome_1	Liftoff	CDS	715474	715734	.	-	.	ID=Phatr3_J9168.p1;Parent=Phatr3_J9168.t1;extra_copy_number=0;protein_id=Phatr3_J9168.p1
chromosome_1	Liftoff	gene	716292	716820	.	-	.	ID=Phatr3_J17372;biotype=protein_coding;copy_num_ID=Phatr3_J17372_0;coverage=1.0;description=Predicted protein [Source:UniProtKB/TrEMBL%3BAcc:B7FP33];extra_copy_number=0;gene_id=Phatr3_J17372;logic_name=ensemblgenomes;sequence_ID=1.0;valid_ORFs=1
chromosome_1	Liftoff	mRNA	716292	716820	.	-	.	ID=Phatr3_J17372.t1;Parent=Phatr3_J17372;biotype=protein_coding;extra_copy_number=0;matches_ref_protein=True;transcript_id=Phatr3_J17372.t1;valid_ORF=True
chromosome_1	Liftoff	exon	716292	716444	.	-	.	ID=exon_579;Parent=Phatr3_J17372.t1;Name=Phatr3_J17372-E2;constitutive=1;ensembl_end_phase=0;ensembl_phase=0;exon_id=Phatr3_J17372-E2;extra_copy_number=0;rank=2
chromosome_1	Liftoff	exon	716524	716820	.	-	.	ID=exon_580;Parent=Phatr3_J17372.t1;Name=Phatr3_J17372-E1;constitutive=1;ensembl_end_phase=0;ensembl_phase=0;exon_id=Phatr3_J17372-E1;extra_copy_number=0;rank=1
chromosome_1	Liftoff	CDS	716292	716444	.	-	.	ID=Phatr3_J17372.p1;Parent=Phatr3_J17372.t1;extra_copy_number=0;protein_id=Phatr3_J17372.p1
chromosome_1	Liftoff	CDS	716524	716820	.	-	.	ID=Phatr3_J17372.p1;Parent=Phatr3_J17372.t1;extra_copy_number=0;protein_id=Phatr3_J17372.p1
chromosome_1	Liftoff	gene	717197	718672	.	+	.	ID=Phatr3_J42658;biotype=protein_coding;copy_num_ID=Phatr3_J42658_0;coverage=1.0;description=Predicted protein [Source:UniProtKB/TrEMBL%3BAcc:B7FP34];extra_copy_number=0;gene_id=Phatr3_J42658;logic_name=ensemblgenomes;sequence_ID=0.997;valid_ORFs=0
chromosome_1	Liftoff	mRNA	717197	718672	.	+	.	ID=Phatr3_J42658.t1;Parent=Phatr3_J42658;biotype=protein_coding;extra_copy_number=0;inframe_stop_codon=True;matches_ref_protein=False;transcript_id=Phatr3_J42658.t1;valid_ORF=False
chromosome_1	Liftoff	exon	717197	718672	.	+	.	ID=exon_581;Parent=Phatr3_J42658.t1;Name=Phatr3_J42658-E1;constitutive=1;ensembl_end_phase=0;ensembl_phase=0;exon_id=Phatr3_J42658-E1;extra_copy_number=0;rank=1
chromosome_1	Liftoff	CDS	717197	718672	.	+	.	ID=Phatr3_J42658.p1;Parent=Phatr3_J42658.t1;extra_copy_number=0;protein_id=Phatr3_J42658.p1
chromosome_1	Liftoff	gene	718753	719688	.	-	.	ID=Phatr3_J42659;biotype=protein_coding;copy_num_ID=Phatr3_J42659_0;coverage=1.0;description=Predicted protein [Source:UniProtKB/TrEMBL%3BAcc:B7FP35];extra_copy_number=0;gene_id=Phatr3_J42659;logic_name=ensemblgenomes;sequence_ID=1.0;valid_ORFs=1
chromosome_1	Liftoff	mRNA	718753	719688	.	-	.	ID=Phatr3_J42659.t1;Parent=Phatr3_J42659;biotype=protein_coding;extra_copy_number=0;matches_ref_protein=True;transcript_id=Phatr3_J42659.t1;valid_ORF=True
chromosome_1	Liftoff	exon	718753	719380	.	-	.	ID=exon_582;Parent=Phatr3_J42659.t1;Name=Phatr3_J42659-E2;constitutive=1;ensembl_end_phase=0;ensembl_phase=2;exon_id=Phatr3_J42659-E2;extra_copy_number=0;rank=2
chromosome_1	Liftoff	exon	719468	719688	.	-	.	ID=exon_583;Parent=Phatr3_J42659.t1;Name=Phatr3_J42659-E1;constitutive=1;ensembl_end_phase=2;ensembl_phase=0;exon_id=Phatr3_J42659-E1;extra_copy_number=0;rank=1
chromosome_1	Liftoff	CDS	718753	719380	.	-	.	ID=Phatr3_J42659.p1;Parent=Phatr3_J42659.t1;extra_copy_number=0;protein_id=Phatr3_J42659.p1
chromosome_1	Liftoff	CDS	719468	719688	.	-	.	ID=Phatr3_J42659.p1;Parent=Phatr3_J42659.t1;extra_copy_number=0;protein_id=Phatr3_J42659.p1
chromosome_1	Liftoff	gene	720231	721208	.	+	.	ID=Phatr3_J5466;Name=SDER1-1;biotype=protein_coding;copy_num_ID=Phatr3_J5466_0;coverage=1.0;description=Predicted protein [Source:UniProtKB/TrEMBL%3BAcc:B7FP36];extra_copy_number=0;gene_id=Phatr3_J5466;logic_name=ensemblgenomes;sequence_ID=0.998;valid_ORFs=1
chromosome_1	Liftoff	mRNA	720231	721208	.	+	.	ID=Phatr3_J5466.t1;Parent=Phatr3_J5466;biotype=protein_coding;extra_copy_number=0;matches_ref_protein=False;transcript_id=Phatr3_J5466.t1;valid_ORF=True
chromosome_1	Liftoff	exon	720231	721208	.	+	.	ID=exon_584;Parent=Phatr3_J5466.t1;Name=Phatr3_J5466-E1;constitutive=1;ensembl_end_phase=0;ensembl_phase=0;exon_id=Phatr3_J5466-E1;extra_copy_number=0;rank=1
chromosome_1	Liftoff	CDS	720231	721208	.	+	.	ID=Phatr3_J5466.p1;Parent=Phatr3_J5466.t1;extra_copy_number=0;protein_id=Phatr3_J5466.p1
chromosome_1	Liftoff	gene	721283	722182	.	-	.	ID=Phatr3_J42660;biotype=protein_coding;copy_num_ID=Phatr3_J42660_0;coverage=1.0;description=Predicted protein [Source:UniProtKB/TrEMBL%3BAcc:B7FP37];extra_copy_number=0;gene_id=Phatr3_J42660;logic_name=ensemblgenomes;sequence_ID=0.998;valid_ORFs=1
chromosome_1	Liftoff	mRNA	721283	722182	.	-	.	ID=Phatr3_J42660.t1;Parent=Phatr3_J42660;biotype=protein_coding;extra_copy_number=0;matches_ref_protein=True;transcript_id=Phatr3_J42660.t1;valid_ORF=True
chromosome_1	Liftoff	exon	721283	722182	.	-	.	ID=exon_585;Parent=Phatr3_J42660.t1;Name=Phatr3_J42660-E1;constitutive=1;ensembl_end_phase=0;ensembl_phase=0;exon_id=Phatr3_J42660-E1;extra_copy_number=0;rank=1
chromosome_1	Liftoff	CDS	721283	722182	.	-	.	ID=Phatr3_J42660.p1;Parent=Phatr3_J42660.t1;extra_copy_number=0;protein_id=Phatr3_J42660.p1
chromosome_1	Liftoff	gene	722768	723908	.	+	.	ID=Phatr3_EG01774;biotype=protein_coding;copy_num_ID=Phatr3_EG01774_0;coverage=1.0;extra_copy_number=0;gene_id=Phatr3_EG01774;logic_name=ensemblgenomes;sequence_ID=0.995;valid_ORFs=1
chromosome_1	Liftoff	mRNA	722768	723908	.	+	.	ID=Phatr3_EG01774.t1;Parent=Phatr3_EG01774;biotype=protein_coding;extra_copy_number=0;matches_ref_protein=False;transcript_id=Phatr3_EG01774.t1;valid_ORF=True
chromosome_1	Liftoff	exon	722768	723224	.	+	.	ID=exon_586;Parent=Phatr3_EG01774.t1;Name=Phatr3_EG01774-E1;constitutive=1;ensembl_end_phase=1;ensembl_phase=0;exon_id=Phatr3_EG01774-E1;extra_copy_number=0;rank=1
chromosome_1	Liftoff	exon	723277	723908	.	+	.	ID=exon_587;Parent=Phatr3_EG01774.t1;Name=Phatr3_EG01774-E2;constitutive=1;ensembl_end_phase=0;ensembl_phase=1;exon_id=Phatr3_EG01774-E2;extra_copy_number=0;rank=2
chromosome_1	Liftoff	CDS	722768	723224	.	+	.	ID=Phatr3_EG01774.p1;Parent=Phatr3_EG01774.t1;extra_copy_number=0;protein_id=Phatr3_EG01774.p1
chromosome_1	Liftoff	CDS	723277	723908	.	+	.	ID=Phatr3_EG01774.p1;Parent=Phatr3_EG01774.t1;extra_copy_number=0;protein_id=Phatr3_EG01774.p1
chromosome_1	Liftoff	gene	724020	727394	.	-	.	ID=Phatr3_J53964;biotype=protein_coding;copy_num_ID=Phatr3_J53964_0;coverage=1.0;description=Probable calcium ATPase [Source:UniProtKB/TrEMBL%3BAcc:B7FP38];extra_copy_number=0;gene_id=Phatr3_J53964;logic_name=ensemblgenomes;sequence_ID=0.999;valid_ORFs=1
chromosome_1	Liftoff	mRNA	724020	727394	.	-	.	ID=Phatr3_J53964.t1;Parent=Phatr3_J53964;biotype=protein_coding;extra_copy_number=0;matches_ref_protein=False;transcript_id=Phatr3_J53964.t1;valid_ORF=True
chromosome_1	Liftoff	exon	724020	724886	.	-	.	ID=exon_588;Parent=Phatr3_J53964.t1;Name=Phatr3_J53964-E4;constitutive=1;ensembl_end_phase=0;ensembl_phase=0;exon_id=Phatr3_J53964-E4;extra_copy_number=0;rank=4
chromosome_1	Liftoff	exon	724961	726304	.	-	.	ID=exon_589;Parent=Phatr3_J53964.t1;Name=Phatr3_J53964-E3;constitutive=1;ensembl_end_phase=0;ensembl_phase=0;exon_id=Phatr3_J53964-E3;extra_copy_number=0;rank=3
chromosome_1	Liftoff	exon	726382	726778	.	-	.	ID=exon_590;Parent=Phatr3_J53964.t1;Name=Phatr3_J53964-E2;constitutive=1;ensembl_end_phase=0;ensembl_phase=2;exon_id=Phatr3_J53964-E2;extra_copy_number=0;rank=2
chromosome_1	Liftoff	exon	726850	727394	.	-	.	ID=exon_591;Parent=Phatr3_J53964.t1;Name=Phatr3_J53964-E1;constitutive=1;ensembl_end_phase=2;ensembl_phase=0;exon_id=Phatr3_J53964-E1;extra_copy_number=0;rank=1
chromosome_1	Liftoff	CDS	724020	724886	.	-	.	ID=Phatr3_J53964.p1;Parent=Phatr3_J53964.t1;extra_copy_number=0;protein_id=Phatr3_J53964.p1
chromosome_1	Liftoff	CDS	724961	726304	.	-	.	ID=Phatr3_J53964.p1;Parent=Phatr3_J53964.t1;extra_copy_number=0;protein_id=Phatr3_J53964.p1
chromosome_1	Liftoff	CDS	726382	726778	.	-	.	ID=Phatr3_J53964.p1;Parent=Phatr3_J53964.t1;extra_copy_number=0;protein_id=Phatr3_J53964.p1
chromosome_1	Liftoff	CDS	726850	727394	.	-	.	ID=Phatr3_J53964.p1;Parent=Phatr3_J53964.t1;extra_copy_number=0;protein_id=Phatr3_J53964.p1
chromosome_1	Liftoff	gene	728167	729872	.	-	.	ID=Phatr3_J42663;biotype=protein_coding;copy_num_ID=Phatr3_J42663_0;coverage=1.0;description=Predicted protein [Source:UniProtKB/TrEMBL%3BAcc:B7FP39];extra_copy_number=0;gene_id=Phatr3_J42663;logic_name=ensemblgenomes;sequence_ID=0.996;valid_ORFs=0
chromosome_1	Liftoff	mRNA	728167	729872	.	-	.	ID=Phatr3_J42663.t1;Parent=Phatr3_J42663;biotype=protein_coding;extra_copy_number=0;matches_ref_protein=False;missing_stop_codon=True;transcript_id=Phatr3_J42663.t1;valid_ORF=False
chromosome_1	Liftoff	exon	728167	729872	.	-	.	ID=exon_592;Parent=Phatr3_J42663.t1;Name=Phatr3_J42663-E1;constitutive=1;ensembl_end_phase=0;ensembl_phase=0;exon_id=Phatr3_J42663-E1;extra_copy_number=0;rank=1
chromosome_1	Liftoff	CDS	728167	729872	.	-	.	ID=Phatr3_J42663.p1;Parent=Phatr3_J42663.t1;extra_copy_number=0;protein_id=Phatr3_J42663.p1
chromosome_1	Liftoff	gene	730500	733063	.	+	.	ID=Phatr3_EG02403;biotype=protein_coding;copy_num_ID=Phatr3_EG02403_0;coverage=1.0;extra_copy_number=0;gene_id=Phatr3_EG02403;logic_name=ensemblgenomes;sequence_ID=0.998;valid_ORFs=1
chromosome_1	Liftoff	mRNA	730500	733063	.	+	.	ID=Phatr3_EG02403.t1;Parent=Phatr3_EG02403;biotype=protein_coding;extra_copy_number=0;matches_ref_protein=False;transcript_id=Phatr3_EG02403.t1;valid_ORF=True
chromosome_1	Liftoff	exon	730500	730562	.	+	.	ID=exon_593;Parent=Phatr3_EG02403.t1;Name=Phatr3_EG02403-E1;constitutive=1;ensembl_end_phase=0;ensembl_phase=0;exon_id=Phatr3_EG02403-E1;extra_copy_number=0;rank=1
chromosome_1	Liftoff	exon	730664	732385	.	+	.	ID=exon_594;Parent=Phatr3_EG02403.t1;Name=Phatr3_EG02403-E2;constitutive=1;ensembl_end_phase=0;ensembl_phase=0;exon_id=Phatr3_EG02403-E2;extra_copy_number=0;rank=2
chromosome_1	Liftoff	exon	732581	733063	.	+	.	ID=exon_595;Parent=Phatr3_EG02403.t1;Name=Phatr3_EG02403-E3;constitutive=1;ensembl_end_phase=0;ensembl_phase=0;exon_id=Phatr3_EG02403-E3;extra_copy_number=0;rank=3
chromosome_1	Liftoff	CDS	730500	730562	.	+	.	ID=Phatr3_EG02403.p1;Parent=Phatr3_EG02403.t1;extra_copy_number=0;protein_id=Phatr3_EG02403.p1
chromosome_1	Liftoff	CDS	730664	732385	.	+	.	ID=Phatr3_EG02403.p1;Parent=Phatr3_EG02403.t1;extra_copy_number=0;protein_id=Phatr3_EG02403.p1
chromosome_1	Liftoff	CDS	732581	733063	.	+	.	ID=Phatr3_EG02403.p1;Parent=Phatr3_EG02403.t1;extra_copy_number=0;protein_id=Phatr3_EG02403.p1
chromosome_1	Liftoff	gene	733701	733971	.	-	.	ID=Phatr3_EG01821;biotype=protein_coding;copy_num_ID=Phatr3_EG01821_0;coverage=1.0;extra_copy_number=0;gene_id=Phatr3_EG01821;logic_name=ensemblgenomes;sequence_ID=1.0;valid_ORFs=1
chromosome_1	Liftoff	mRNA	733701	733971	.	-	.	ID=Phatr3_EG01821.t1;Parent=Phatr3_EG01821;biotype=protein_coding;extra_copy_number=0;matches_ref_protein=True;transcript_id=Phatr3_EG01821.t1;valid_ORF=True
chromosome_1	Liftoff	exon	733701	733788	.	-	.	ID=exon_596;Parent=Phatr3_EG01821.t1;Name=Phatr3_EG01821-E2;constitutive=1;ensembl_end_phase=0;ensembl_phase=2;exon_id=Phatr3_EG01821-E2;extra_copy_number=0;rank=2
chromosome_1	Liftoff	exon	733841	733971	.	-	.	ID=exon_597;Parent=Phatr3_EG01821.t1;Name=Phatr3_EG01821-E1;constitutive=1;ensembl_end_phase=2;ensembl_phase=0;exon_id=Phatr3_EG01821-E1;extra_copy_number=0;rank=1
chromosome_1	Liftoff	CDS	733701	733788	.	-	.	ID=Phatr3_EG01821.p1;Parent=Phatr3_EG01821.t1;extra_copy_number=0;protein_id=Phatr3_EG01821.p1
chromosome_1	Liftoff	CDS	733841	733971	.	-	.	ID=Phatr3_EG01821.p1;Parent=Phatr3_EG01821.t1;extra_copy_number=0;protein_id=Phatr3_EG01821.p1
chromosome_1	Liftoff	gene	734015	734587	.	-	.	ID=Phatr3_J31704;biotype=protein_coding;copy_num_ID=Phatr3_J31704_0;coverage=1.0;description=Predicted protein [Source:UniProtKB/TrEMBL%3BAcc:B7FP42];extra_copy_number=0;gene_id=Phatr3_J31704;logic_name=ensemblgenomes;sequence_ID=1.0;valid_ORFs=1
chromosome_1	Liftoff	mRNA	734015	734587	.	-	.	ID=Phatr3_J31704.t1;Parent=Phatr3_J31704;biotype=protein_coding;extra_copy_number=0;matches_ref_protein=True;transcript_id=Phatr3_J31704.t1;valid_ORF=True
chromosome_1	Liftoff	exon	734015	734587	.	-	.	ID=exon_598;Parent=Phatr3_J31704.t1;Name=Phatr3_J31704-E1;constitutive=1;ensembl_end_phase=0;ensembl_phase=0;exon_id=Phatr3_J31704-E1;extra_copy_number=0;rank=1
chromosome_1	Liftoff	CDS	734015	734587	.	-	.	ID=Phatr3_J31704.p1;Parent=Phatr3_J31704.t1;extra_copy_number=0;protein_id=Phatr3_J31704.p1
chromosome_1	Liftoff	gene	735782	738121	.	+	.	ID=Phatr3_EG01809;biotype=protein_coding;copy_num_ID=Phatr3_EG01809_0;coverage=1.0;extra_copy_number=0;gene_id=Phatr3_EG01809;logic_name=ensemblgenomes;sequence_ID=0.996;valid_ORFs=1
chromosome_1	Liftoff	mRNA	735782	738121	.	+	.	ID=Phatr3_EG01809.t1;Parent=Phatr3_EG01809;biotype=protein_coding;extra_copy_number=0;matches_ref_protein=False;transcript_id=Phatr3_EG01809.t1;valid_ORF=True
chromosome_1	Liftoff	exon	735782	738121	.	+	.	ID=exon_599;Parent=Phatr3_EG01809.t1;Name=Phatr3_EG01809-E1;constitutive=1;ensembl_end_phase=0;ensembl_phase=0;exon_id=Phatr3_EG01809-E1;extra_copy_number=0;rank=1
chromosome_1	Liftoff	CDS	735782	738121	.	+	.	ID=Phatr3_EG01809.p1;Parent=Phatr3_EG01809.t1;extra_copy_number=0;protein_id=Phatr3_EG01809.p1
chromosome_1	Liftoff	gene	735974	738121	.	+	.	ID=Phatr3_EG02479;biotype=protein_coding;copy_num_ID=Phatr3_EG02479_0;coverage=1.0;extra_copy_number=0;gene_id=Phatr3_EG02479;logic_name=ensemblgenomes;sequence_ID=0.996;valid_ORFs=1
chromosome_1	Liftoff	mRNA	735974	738121	.	+	.	ID=Phatr3_EG02479.t1;Parent=Phatr3_EG02479;biotype=protein_coding;extra_copy_number=0;matches_ref_protein=False;transcript_id=Phatr3_EG02479.t1;valid_ORF=True
chromosome_1	Liftoff	exon	735974	738121	.	+	.	ID=exon_600;Parent=Phatr3_EG02479.t1;Name=Phatr3_EG02479-E1;constitutive=1;ensembl_end_phase=0;ensembl_phase=0;exon_id=Phatr3_EG02479-E1;extra_copy_number=0;rank=1
chromosome_1	Liftoff	CDS	735974	738121	.	+	.	ID=Phatr3_EG02479.p1;Parent=Phatr3_EG02479.t1;extra_copy_number=0;protein_id=Phatr3_EG02479.p1
chromosome_1	Liftoff	gene	738214	739282	.	-	.	ID=Phatr3_EG02434;biotype=protein_coding;copy_num_ID=Phatr3_EG02434_0;coverage=1.0;extra_copy_number=0;gene_id=Phatr3_EG02434;logic_name=ensemblgenomes;sequence_ID=0.993;valid_ORFs=0
chromosome_1	Liftoff	mRNA	738214	739282	.	-	.	ID=Phatr3_EG02434.t1;Parent=Phatr3_EG02434;biotype=protein_coding;extra_copy_number=0;matches_ref_protein=False;missing_stop_codon=True;transcript_id=Phatr3_EG02434.t1;valid_ORF=False
chromosome_1	Liftoff	exon	738214	738787	.	-	.	ID=exon_601;Parent=Phatr3_EG02434.t1;Name=Phatr3_EG02434-E2;constitutive=1;ensembl_end_phase=0;ensembl_phase=0;exon_id=Phatr3_EG02434-E2;extra_copy_number=0;rank=2
chromosome_1	Liftoff	exon	738827	739282	.	-	.	ID=exon_602;Parent=Phatr3_EG02434.t1;Name=Phatr3_EG02434-E1;constitutive=1;ensembl_end_phase=0;ensembl_phase=0;exon_id=Phatr3_EG02434-E1;extra_copy_number=0;rank=1
chromosome_1	Liftoff	CDS	738214	738787	.	-	.	ID=Phatr3_EG02434.p1;Parent=Phatr3_EG02434.t1;extra_copy_number=0;protein_id=Phatr3_EG02434.p1
chromosome_1	Liftoff	CDS	738827	739282	.	-	.	ID=Phatr3_EG02434.p1;Parent=Phatr3_EG02434.t1;extra_copy_number=0;protein_id=Phatr3_EG02434.p1
chromosome_1	Liftoff	gene	739637	741124	.	-	.	ID=Phatr3_J42668;biotype=protein_coding;copy_num_ID=Phatr3_J42668_0;coverage=1.0;description=Predicted protein [Source:UniProtKB/TrEMBL%3BAcc:B7FP44];extra_copy_number=0;gene_id=Phatr3_J42668;logic_name=ensemblgenomes;sequence_ID=0.995;valid_ORFs=1
chromosome_1	Liftoff	mRNA	739637	741124	.	-	.	ID=Phatr3_J42668.t1;Parent=Phatr3_J42668;biotype=protein_coding;extra_copy_number=0;matches_ref_protein=False;transcript_id=Phatr3_J42668.t1;valid_ORF=True
chromosome_1	Liftoff	exon	739637	741124	.	-	.	ID=exon_603;Parent=Phatr3_J42668.t1;Name=Phatr3_J42668-E1;constitutive=1;ensembl_end_phase=0;ensembl_phase=0;exon_id=Phatr3_J42668-E1;extra_copy_number=0;rank=1
chromosome_1	Liftoff	CDS	739637	741124	.	-	.	ID=Phatr3_J42668.p1;Parent=Phatr3_J42668.t1;extra_copy_number=0;protein_id=Phatr3_J42668.p1
chromosome_1	Liftoff	gene	741563	742496	.	-	.	ID=Phatr3_J5889;biotype=protein_coding;copy_num_ID=Phatr3_J5889_0;coverage=1.0;description=Predicted protein [Source:UniProtKB/TrEMBL%3BAcc:B7FP45];extra_copy_number=0;gene_id=Phatr3_J5889;logic_name=ensemblgenomes;sequence_ID=0.988;valid_ORFs=0
chromosome_1	Liftoff	mRNA	741563	742496	.	-	.	ID=Phatr3_J5889.t1;Parent=Phatr3_J5889;biotype=protein_coding;extra_copy_number=0;matches_ref_protein=False;missing_stop_codon=True;transcript_id=Phatr3_J5889.t1;valid_ORF=False
chromosome_1	Liftoff	exon	741563	742496	.	-	.	ID=exon_604;Parent=Phatr3_J5889.t1;Name=Phatr3_J5889-E1;constitutive=1;ensembl_end_phase=0;ensembl_phase=0;exon_id=Phatr3_J5889-E1;extra_copy_number=0;rank=1
chromosome_1	Liftoff	CDS	741563	742496	.	-	.	ID=Phatr3_J5889.p1;Parent=Phatr3_J5889.t1;extra_copy_number=0;protein_id=Phatr3_J5889.p1
chromosome_1	Liftoff	gene	742992	743703	.	+	.	ID=Phatr3_J42670;biotype=protein_coding;copy_num_ID=Phatr3_J42670_0;coverage=1.0;description=Predicted protein [Source:UniProtKB/TrEMBL%3BAcc:B7FP46];extra_copy_number=0;gene_id=Phatr3_J42670;logic_name=ensemblgenomes;sequence_ID=0.998;valid_ORFs=0
chromosome_1	Liftoff	mRNA	742992	743703	.	+	.	ID=Phatr3_J42670.t1;Parent=Phatr3_J42670;biotype=protein_coding;extra_copy_number=0;matches_ref_protein=False;missing_stop_codon=True;transcript_id=Phatr3_J42670.t1;valid_ORF=False
chromosome_1	Liftoff	exon	742992	743703	.	+	.	ID=exon_605;Parent=Phatr3_J42670.t1;Name=Phatr3_J42670-E1;constitutive=1;ensembl_end_phase=0;ensembl_phase=0;exon_id=Phatr3_J42670-E1;extra_copy_number=0;rank=1
chromosome_1	Liftoff	CDS	742992	743703	.	+	.	ID=Phatr3_J42670.p1;Parent=Phatr3_J42670.t1;extra_copy_number=0;protein_id=Phatr3_J42670.p1
chromosome_1	Liftoff	gene	744247	745755	.	+	.	ID=Phatr3_J42671;biotype=protein_coding;copy_num_ID=Phatr3_J42671_0;coverage=1.0;description=Predicted protein [Source:UniProtKB/TrEMBL%3BAcc:B7FP47];extra_copy_number=0;gene_id=Phatr3_J42671;logic_name=ensemblgenomes;sequence_ID=0.997;valid_ORFs=0
chromosome_1	Liftoff	mRNA	744247	745755	.	+	.	ID=Phatr3_J42671.t1;Parent=Phatr3_J42671;biotype=protein_coding;extra_copy_number=0;matches_ref_protein=False;missing_stop_codon=True;transcript_id=Phatr3_J42671.t1;valid_ORF=False
chromosome_1	Liftoff	exon	744247	745658	.	+	.	ID=exon_606;Parent=Phatr3_J42671.t1;Name=Phatr3_J42671-E1;constitutive=1;ensembl_end_phase=0;ensembl_phase=-1;exon_id=Phatr3_J42671-E1;extra_copy_number=0;rank=1
chromosome_1	Liftoff	exon	745666	745755	.	+	.	ID=exon_607;Parent=Phatr3_J42671.t1;Name=Phatr3_J42671-E2;constitutive=1;ensembl_end_phase=0;ensembl_phase=0;exon_id=Phatr3_J42671-E2;extra_copy_number=0;rank=2
chromosome_1	Liftoff	CDS	744412	745658	.	+	.	ID=Phatr3_J42671.p1;Parent=Phatr3_J42671.t1;extra_copy_number=0;protein_id=Phatr3_J42671.p1
chromosome_1	Liftoff	CDS	745666	745755	.	+	.	ID=Phatr3_J42671.p1;Parent=Phatr3_J42671.t1;extra_copy_number=0;protein_id=Phatr3_J42671.p1
chromosome_1	Liftoff	five_prime_UTR	744247	744411	.	+	.	ID=five_prime_UTR_51;Parent=Phatr3_J42671.t1;extra_copy_number=0
chromosome_1	Liftoff	gene	746535	747660	.	+	.	ID=Phatr3_J42672;biotype=protein_coding;copy_num_ID=Phatr3_J42672_0;coverage=1.0;description=Predicted protein [Source:UniProtKB/TrEMBL%3BAcc:B7FP48];extra_copy_number=0;gene_id=Phatr3_J42672;logic_name=ensemblgenomes;sequence_ID=0.995;valid_ORFs=0
chromosome_1	Liftoff	mRNA	746535	747660	.	+	.	ID=Phatr3_J42672.t1;Parent=Phatr3_J42672;biotype=protein_coding;extra_copy_number=0;matches_ref_protein=False;missing_stop_codon=True;transcript_id=Phatr3_J42672.t1;valid_ORF=False
chromosome_1	Liftoff	exon	746535	747396	.	+	.	ID=exon_608;Parent=Phatr3_J42672.t1;Name=Phatr3_J42672-E1;constitutive=1;ensembl_end_phase=2;ensembl_phase=0;exon_id=Phatr3_J42672-E1;extra_copy_number=0;rank=1
chromosome_1	Liftoff	exon	747624	747660	.	+	.	ID=exon_609;Parent=Phatr3_J42672.t1;Name=Phatr3_J42672-E2;constitutive=1;ensembl_end_phase=0;ensembl_phase=2;exon_id=Phatr3_J42672-E2;extra_copy_number=0;rank=2
chromosome_1	Liftoff	CDS	746535	747396	.	+	.	ID=Phatr3_J42672.p1;Parent=Phatr3_J42672.t1;extra_copy_number=0;protein_id=Phatr3_J42672.p1
chromosome_1	Liftoff	CDS	747624	747660	.	+	.	ID=Phatr3_J42672.p1;Parent=Phatr3_J42672.t1;extra_copy_number=0;protein_id=Phatr3_J42672.p1
chromosome_1	Liftoff	gene	747813	750230	.	-	.	ID=Phatr3_J42673;biotype=protein_coding;copy_num_ID=Phatr3_J42673_0;coverage=1.0;extra_copy_number=0;gene_id=Phatr3_J42673;logic_name=ensemblgenomes;sequence_ID=0.997;valid_ORFs=1
chromosome_1	Liftoff	mRNA	747813	750230	.	-	.	ID=Phatr3_J42673.t1;Parent=Phatr3_J42673;biotype=protein_coding;extra_copy_number=0;matches_ref_protein=False;transcript_id=Phatr3_J42673.t1;valid_ORF=True
chromosome_1	Liftoff	exon	747813	750230	.	-	.	ID=exon_610;Parent=Phatr3_J42673.t1;Name=Phatr3_J42673-E1;constitutive=1;ensembl_end_phase=0;ensembl_phase=0;exon_id=Phatr3_J42673-E1;extra_copy_number=0;rank=1
chromosome_1	Liftoff	CDS	747813	750230	.	-	.	ID=Phatr3_J42673.p1;Parent=Phatr3_J42673.t1;extra_copy_number=0;protein_id=Phatr3_J42673.p1
chromosome_1	Liftoff	gene	750685	751197	.	+	.	ID=Phatr3_J31713;biotype=protein_coding;copy_num_ID=Phatr3_J31713_0;coverage=1.0;description=Predicted protein [Source:UniProtKB/TrEMBL%3BAcc:B7FP50];extra_copy_number=0;gene_id=Phatr3_J31713;logic_name=ensemblgenomes;sequence_ID=0.998;valid_ORFs=1
chromosome_1	Liftoff	mRNA	750685	751197	.	+	.	ID=Phatr3_J31713.t1;Parent=Phatr3_J31713;biotype=protein_coding;extra_copy_number=0;matches_ref_protein=True;transcript_id=Phatr3_J31713.t1;valid_ORF=True
chromosome_1	Liftoff	exon	750685	751197	.	+	.	ID=exon_611;Parent=Phatr3_J31713.t1;Name=Phatr3_J31713-E1;constitutive=1;ensembl_end_phase=0;ensembl_phase=0;exon_id=Phatr3_J31713-E1;extra_copy_number=0;rank=1
chromosome_1	Liftoff	CDS	750685	751197	.	+	.	ID=Phatr3_J31713.p1;Parent=Phatr3_J31713.t1;extra_copy_number=0;protein_id=Phatr3_J31713.p1
chromosome_1	Liftoff	gene	752936	754098	.	+	.	ID=Phatr3_J8658;biotype=protein_coding;copy_num_ID=Phatr3_J8658_0;coverage=1.0;description=Predicted protein [Source:UniProtKB/TrEMBL%3BAcc:B7FP51];extra_copy_number=0;gene_id=Phatr3_J8658;logic_name=ensemblgenomes;sequence_ID=0.994;valid_ORFs=0
chromosome_1	Liftoff	mRNA	752936	754098	.	+	.	ID=Phatr3_J8658.t1;Parent=Phatr3_J8658;biotype=protein_coding;extra_copy_number=0;matches_ref_protein=False;missing_stop_codon=True;transcript_id=Phatr3_J8658.t1;valid_ORF=False
chromosome_1	Liftoff	exon	752936	753575	.	+	.	ID=exon_612;Parent=Phatr3_J8658.t1;Name=Phatr3_J8658-E1;constitutive=1;ensembl_end_phase=0;ensembl_phase=0;exon_id=Phatr3_J8658-E1;extra_copy_number=0;rank=1
chromosome_1	Liftoff	exon	753648	754098	.	+	.	ID=exon_613;Parent=Phatr3_J8658.t1;Name=Phatr3_J8658-E2;constitutive=1;ensembl_end_phase=0;ensembl_phase=0;exon_id=Phatr3_J8658-E2;extra_copy_number=0;rank=2
chromosome_1	Liftoff	CDS	752936	753575	.	+	.	ID=Phatr3_J8658.p1;Parent=Phatr3_J8658.t1;extra_copy_number=0;protein_id=Phatr3_J8658.p1
chromosome_1	Liftoff	CDS	753648	754098	.	+	.	ID=Phatr3_J8658.p1;Parent=Phatr3_J8658.t1;extra_copy_number=0;protein_id=Phatr3_J8658.p1
chromosome_1	Liftoff	gene	754446	756630	.	+	.	ID=Phatr3_J42675;biotype=protein_coding;copy_num_ID=Phatr3_J42675_0;coverage=1.0;description=Predicted protein [Source:UniProtKB/TrEMBL%3BAcc:B7FP52];extra_copy_number=0;gene_id=Phatr3_J42675;logic_name=ensemblgenomes;sequence_ID=0.978;valid_ORFs=0
chromosome_1	Liftoff	mRNA	754446	756630	.	+	.	ID=Phatr3_J42675.t1;Parent=Phatr3_J42675;biotype=protein_coding;extra_copy_number=0;matches_ref_protein=False;missing_stop_codon=True;transcript_id=Phatr3_J42675.t1;valid_ORF=False
chromosome_1	Liftoff	exon	754446	755858	.	+	.	ID=exon_614;Parent=Phatr3_J42675.t1;Name=Phatr3_J42675-E1;constitutive=1;ensembl_end_phase=0;ensembl_phase=-1;exon_id=Phatr3_J42675-E1;extra_copy_number=0;rank=1
chromosome_1	Liftoff	exon	755931	756630	.	+	.	ID=exon_615;Parent=Phatr3_J42675.t1;Name=Phatr3_J42675-E2;constitutive=1;ensembl_end_phase=0;ensembl_phase=0;exon_id=Phatr3_J42675-E2;extra_copy_number=0;rank=2
chromosome_1	Liftoff	CDS	754542	755858	.	+	.	ID=Phatr3_J42675.p1;Parent=Phatr3_J42675.t1;extra_copy_number=0;protein_id=Phatr3_J42675.p1
chromosome_1	Liftoff	CDS	755931	756630	.	+	.	ID=Phatr3_J42675.p1;Parent=Phatr3_J42675.t1;extra_copy_number=0;protein_id=Phatr3_J42675.p1
chromosome_1	Liftoff	five_prime_UTR	754446	754541	.	+	.	ID=five_prime_UTR_52;Parent=Phatr3_J42675.t1;extra_copy_number=0
chromosome_1	Liftoff	gene	757076	757792	.	+	.	ID=Phatr3_J42676;biotype=protein_coding;copy_num_ID=Phatr3_J42676_0;coverage=1.0;description=Predicted protein [Source:UniProtKB/TrEMBL%3BAcc:B7FP53];extra_copy_number=0;gene_id=Phatr3_J42676;logic_name=ensemblgenomes;sequence_ID=0.983;valid_ORFs=1
chromosome_1	Liftoff	mRNA	757076	757792	.	+	.	ID=Phatr3_J42676.t1;Parent=Phatr3_J42676;biotype=protein_coding;extra_copy_number=0;matches_ref_protein=False;transcript_id=Phatr3_J42676.t1;valid_ORF=True
chromosome_1	Liftoff	exon	757076	757792	.	+	.	ID=exon_616;Parent=Phatr3_J42676.t1;Name=Phatr3_J42676-E1;constitutive=1;ensembl_end_phase=0;ensembl_phase=0;exon_id=Phatr3_J42676-E1;extra_copy_number=0;rank=1
chromosome_1	Liftoff	CDS	757076	757792	.	+	.	ID=Phatr3_J42676.p1;Parent=Phatr3_J42676.t1;extra_copy_number=0;protein_id=Phatr3_J42676.p1
chromosome_1	Liftoff	gene	757831	759384	.	-	.	ID=Phatr3_J42677;biotype=protein_coding;copy_num_ID=Phatr3_J42677_0;coverage=1.0;description=Predicted protein [Source:UniProtKB/TrEMBL%3BAcc:B7FP54];extra_copy_number=0;gene_id=Phatr3_J42677;logic_name=ensemblgenomes;sequence_ID=0.996;valid_ORFs=1
chromosome_1	Liftoff	mRNA	757831	759384	.	-	.	ID=Phatr3_J42677.t1;Parent=Phatr3_J42677;biotype=protein_coding;extra_copy_number=0;matches_ref_protein=False;transcript_id=Phatr3_J42677.t1;valid_ORF=True
chromosome_1	Liftoff	exon	757831	759384	.	-	.	ID=exon_617;Parent=Phatr3_J42677.t1;Name=Phatr3_J42677-E1;constitutive=1;ensembl_end_phase=0;ensembl_phase=0;exon_id=Phatr3_J42677-E1;extra_copy_number=0;rank=1
chromosome_1	Liftoff	CDS	757831	759384	.	-	.	ID=Phatr3_J42677.p1;Parent=Phatr3_J42677.t1;extra_copy_number=0;protein_id=Phatr3_J42677.p1
chromosome_1	Liftoff	gene	760156	761823	.	+	.	ID=Phatr3_J31718;biotype=protein_coding;copy_num_ID=Phatr3_J31718_0;coverage=1.0;description=Inosine-5'-monophosphate dehydrogenase [Source:UniProtKB/TrEMBL%3BAcc:B7FP55];extra_copy_number=0;gene_id=Phatr3_J31718;logic_name=ensemblgenomes;sequence_ID=0.992;valid_ORFs=0
chromosome_1	Liftoff	mRNA	760156	761823	.	+	.	ID=Phatr3_J31718.t1;Parent=Phatr3_J31718;biotype=protein_coding;extra_copy_number=0;matches_ref_protein=False;missing_stop_codon=True;transcript_id=Phatr3_J31718.t1;valid_ORF=False
chromosome_1	Liftoff	exon	760156	760217	.	+	.	ID=exon_618;Parent=Phatr3_J31718.t1;Name=Phatr3_J31718-E1;constitutive=1;ensembl_end_phase=2;ensembl_phase=0;exon_id=Phatr3_J31718-E1;extra_copy_number=0;rank=1
chromosome_1	Liftoff	exon	760321	761094	.	+	.	ID=exon_619;Parent=Phatr3_J31718.t1;Name=Phatr3_J31718-E2;constitutive=1;ensembl_end_phase=0;ensembl_phase=2;exon_id=Phatr3_J31718-E2;extra_copy_number=0;rank=2
chromosome_1	Liftoff	exon	761158	761823	.	+	.	ID=exon_620;Parent=Phatr3_J31718.t1;Name=Phatr3_J31718-E3;constitutive=1;ensembl_end_phase=0;ensembl_phase=0;exon_id=Phatr3_J31718-E3;extra_copy_number=0;rank=3
chromosome_1	Liftoff	CDS	760156	760217	.	+	.	ID=Phatr3_J31718.p1;Parent=Phatr3_J31718.t1;extra_copy_number=0;protein_id=Phatr3_J31718.p1
chromosome_1	Liftoff	CDS	760321	761094	.	+	.	ID=Phatr3_J31718.p1;Parent=Phatr3_J31718.t1;extra_copy_number=0;protein_id=Phatr3_J31718.p1
chromosome_1	Liftoff	CDS	761158	761823	.	+	.	ID=Phatr3_J31718.p1;Parent=Phatr3_J31718.t1;extra_copy_number=0;protein_id=Phatr3_J31718.p1
chromosome_1	Liftoff	gene	762040	762785	.	-	.	ID=Phatr3_J53967;biotype=protein_coding;copy_num_ID=Phatr3_J53967_0;coverage=1.0;description=Predicted protein [Source:UniProtKB/TrEMBL%3BAcc:B7FP56];extra_copy_number=0;gene_id=Phatr3_J53967;logic_name=ensemblgenomes;sequence_ID=0.970;valid_ORFs=0
chromosome_1	Liftoff	mRNA	762040	762785	.	-	.	ID=Phatr3_J53967.t1;Parent=Phatr3_J53967;biotype=protein_coding;extra_copy_number=0;matches_ref_protein=False;missing_stop_codon=True;transcript_id=Phatr3_J53967.t1;valid_ORF=False
chromosome_1	Liftoff	exon	762040	762785	.	-	.	ID=exon_621;Parent=Phatr3_J53967.t1;Name=Phatr3_J53967-E1;constitutive=1;ensembl_end_phase=0;ensembl_phase=0;exon_id=Phatr3_J53967-E1;extra_copy_number=0;rank=1
chromosome_1	Liftoff	CDS	762040	762785	.	-	.	ID=Phatr3_J53967.p1;Parent=Phatr3_J53967.t1;extra_copy_number=0;protein_id=Phatr3_J53967.p1
chromosome_1	Liftoff	gene	764963	765346	.	-	.	ID=Phatr3_J9164;Name=TRX-O;biotype=protein_coding;copy_num_ID=Phatr3_J9164_0;coverage=1.0;description=Thioredoxin [Source:UniProtKB/TrEMBL%3BAcc:B7FP57];extra_copy_number=0;gene_id=Phatr3_J9164;logic_name=ensemblgenomes;sequence_ID=0.997;valid_ORFs=1
chromosome_1	Liftoff	mRNA	764963	765346	.	-	.	ID=Phatr3_J9164.t1;Parent=Phatr3_J9164;biotype=protein_coding;extra_copy_number=0;matches_ref_protein=True;transcript_id=Phatr3_J9164.t1;valid_ORF=True
chromosome_1	Liftoff	exon	764963	765346	.	-	.	ID=exon_622;Parent=Phatr3_J9164.t1;Name=Phatr3_J9164-E1;constitutive=1;ensembl_end_phase=0;ensembl_phase=0;exon_id=Phatr3_J9164-E1;extra_copy_number=0;rank=1
chromosome_1	Liftoff	CDS	764963	765346	.	-	.	ID=Phatr3_J9164.p1;Parent=Phatr3_J9164.t1;extra_copy_number=0;protein_id=Phatr3_J9164.p1
chromosome_1	Liftoff	gene	765782	767647	.	+	.	ID=Phatr3_J42680;biotype=protein_coding;copy_num_ID=Phatr3_J42680_0;coverage=1.0;description=Predicted protein [Source:UniProtKB/TrEMBL%3BAcc:B7FP58];extra_copy_number=0;gene_id=Phatr3_J42680;logic_name=ensemblgenomes;sequence_ID=0.994;valid_ORFs=0
chromosome_1	Liftoff	mRNA	765782	767647	.	+	.	ID=Phatr3_J42680.t1;Parent=Phatr3_J42680;biotype=protein_coding;extra_copy_number=0;inframe_stop_codon=True;matches_ref_protein=False;transcript_id=Phatr3_J42680.t1;valid_ORF=False
chromosome_1	Liftoff	exon	765782	767647	.	+	.	ID=exon_623;Parent=Phatr3_J42680.t1;Name=Phatr3_J42680-E1;constitutive=1;ensembl_end_phase=0;ensembl_phase=0;exon_id=Phatr3_J42680-E1;extra_copy_number=0;rank=1
chromosome_1	Liftoff	CDS	765782	767647	.	+	.	ID=Phatr3_J42680.p1;Parent=Phatr3_J42680.t1;extra_copy_number=0;protein_id=Phatr3_J42680.p1
chromosome_1	Liftoff	gene	767715	768442	.	-	.	ID=Phatr3_J31722;biotype=protein_coding;copy_num_ID=Phatr3_J31722_0;coverage=1.0;description=Predicted protein [Source:UniProtKB/TrEMBL%3BAcc:B7FP59];extra_copy_number=0;gene_id=Phatr3_J31722;logic_name=ensemblgenomes;sequence_ID=0.994;valid_ORFs=0
chromosome_1	Liftoff	mRNA	767715	768442	.	-	.	ID=Phatr3_J31722.t1;Parent=Phatr3_J31722;biotype=protein_coding;extra_copy_number=0;matches_ref_protein=False;missing_stop_codon=True;transcript_id=Phatr3_J31722.t1;valid_ORF=False
chromosome_1	Liftoff	exon	767715	768442	.	-	.	ID=exon_624;Parent=Phatr3_J31722.t1;Name=Phatr3_J31722-E1;constitutive=1;ensembl_end_phase=0;ensembl_phase=0;exon_id=Phatr3_J31722-E1;extra_copy_number=0;rank=1
chromosome_1	Liftoff	CDS	767715	768442	.	-	.	ID=Phatr3_J31722.p1;Parent=Phatr3_J31722.t1;extra_copy_number=0;protein_id=Phatr3_J31722.p1
[truncated: 63,760 more rows]
